# Supplementary material for: Inferring Gene Function and Network Organization in Drosophila Signaling by Combined Analysis of Pleiotropy and Epistasis
Source: G3 (Bethesda). 2013 May 1;3(5):807–14. doi: 10.1534/g3.113.005710 (PMC3656728; doi:10.1534/g3.113.005710)
Supplement: Supporting Information [file supp_g3.113.005710_TableS1.xlsx]

## Sheet: knockdown-to-knockdown
Source	Target	Effect	SE	|Effect|/SE	P_empirical	P_adjusted
dome	drk	-0.513911	0.0221935	23.1559	< 1.67E-7	< 0.0014
puc	mts	-0.649229	0.0292216	22.2175	< 1.67E-7	< 0.0014
mts	puc	-1.525	0.111085	13.7283	< 1.67E-7	< 0.0014
drk	dome	-2.14135	0.157366	13.6075	< 1.67E-7	< 0.0014
rl	Ras85D	-0.987522	0.0740983	13.3272	< 1.67E-7	< 0.0014
pnt	Pvr	-0.724522	0.0549443	13.1865	< 1.67E-7	< 0.0014
rl	Sos	-0.987652	0.0752169	13.1307	< 1.67E-7	< 0.0014
Cka	drk	-0.459328	0.0350344	13.1108	< 1.67E-7	< 0.0014
rl	mts	-0.521629	0.0399349	13.062	< 1.67E-7	< 0.0014
Ras85D	rl	-1.01294	0.078351	12.9283	< 1.67E-7	< 0.0014
Sos	rl	-1.01265	0.0784975	12.9004	< 1.67E-7	< 0.0014
drk	rl	-1.65859	0.137901	12.0274	< 1.67E-7	< 0.0014
pnt	drk	-0.667352	0.0576956	11.5668	< 1.67E-7	< 0.0014
Ptp69D	drk	0.232303	0.0205304	11.3151	< 1.67E-7	< 0.0014
drk	Cka	-1.81242	0.161969	11.1899	< 1.67E-7	< 0.0014
Pvr	pnt	-1.30507	0.119773	10.8962	< 1.67E-7	< 0.0014
rl	drk	-0.500259	0.0460118	10.8724	< 1.67E-7	< 0.0014
pyd	drk	0.153835	0.0142108	10.8253	< 1.67E-7	< 0.0014
Sos	Ras85D	-0.993782	0.0937356	10.602	< 1.67E-7	< 0.0014
Ras85D	Sos	-1.00638	0.0972012	10.3536	< 1.67E-7	< 0.0014
aop	mts	0.174964	0.0170794	10.2441	< 1.67E-7	< 0.0014
rl	Dsor1	-0.634758	0.0632526	10.0353	< 1.67E-7	< 0.0014
PTP-ER	drk	0.136103	0.0151932	8.95816	< 1.67E-7	< 0.0014
puc	Ras85D	-1.14928	0.13003	8.83859	< 1.67E-7	< 0.0014
rl	puc	-0.849919	0.0963939	8.81715	< 1.67E-7	< 0.0014
puc	rl	-1.16084	0.133221	8.71367	< 1.67E-7	< 0.0014
Gap1	mts	0.382341	0.0439246	8.70448	< 1.67E-7	< 0.0014
Ras85D	puc	-0.853371	0.0984777	8.66563	< 1.67E-7	< 0.0014
puc	Sos	-1.1404	0.134954	8.45027	< 1.67E-7	< 0.0014
Sos	puc	-0.863377	0.103772	8.31998	< 1.67E-7	< 0.0014
Src64B	drk	0.140673	0.0172094	8.17421	< 1.67E-7	< 0.0014
Ptp10D	mts	0.144233	0.0177419	8.12948	< 1.67E-7	< 0.0014
drk	Sos	-1.49482	0.184017	8.12326	< 1.67E-7	< 0.0014
bsk	mts	0.178053	0.0226406	7.86433	< 1.67E-7	< 0.0014
Ptp69D	mts	0.262205	0.0336009	7.80352	< 1.67E-7	< 0.0014
drk	Dsor1	-1.19126	0.15455	7.7079	< 1.67E-7	< 0.0014
Pvr	drk	-0.927019	0.12082	7.67273	< 1.67E-7	< 0.0014
pnt	Cka	-1.16781	0.154029	7.58178	< 1.67E-7	< 0.0014
mts	rl	-1.73331	0.229117	7.56515	< 1.67E-7	< 0.0014
PpD3	Ras85D	0.351515	0.0467156	7.52457	< 1.67E-7	< 0.0014
Pvr	Rho1	-0.978205	0.13004	7.52232	< 1.67E-7	< 0.0014
grk	drk	0.136918	0.0184313	7.42856	< 1.67E-7	< 0.0014
alph	lic	1.34586	0.182965	7.3558	< 1.67E-7	< 0.0014
mop	Cka	-0.638198	0.0886982	7.19516	< 1.67E-7	< 0.0014
PpD3	Sos	0.349332	0.0494672	7.0619	< 1.67E-7	< 0.0014
Sos	Dsor1	-0.621684	0.0881309	7.05409	< 1.67E-7	< 0.0014
stg	Dsor1	-0.917493	0.133573	6.86883	< 1.67E-7	< 0.0014
Cka	Sos	-0.763098	0.111225	6.86082	< 1.67E-7	< 0.0014
alph	stg	-0.501527	0.0739708	6.78007	< 1.67E-7	< 0.0014
Sos	drk	-0.526931	0.0781476	6.74277	< 1.67E-7	< 0.0014
Pvr	dome	-1.3942	0.209205	6.66427	< 1.67E-7	< 0.0014
Ras85D	Dsor1	-0.608217	0.0925402	6.57246	< 1.67E-7	< 0.0014
lic	Dsor1	0.371347	0.0565037	6.57207	< 1.67E-7	< 0.0014
dome	Cka	-0.870771	0.133284	6.53319	< 1.67E-7	< 0.0014
kay	Dsor1	-0.310675	0.0477142	6.51116	< 1.67E-7	< 0.0014
drk	Rho1	-0.904029	0.139555	6.47795	< 1.67E-7	< 0.0014
drk	Ras85D	-1.4325	0.221476	6.46795	< 1.67E-7	< 0.0014
drk	puc	-1.11551	0.17711	6.29844	< 1.67E-7	< 0.0014
pnt	dome	-0.969109	0.153934	6.2956	< 1.67E-7	< 0.0014
Btk29A	pnt	0.0920048	0.015085	6.09908	< 1.67E-7	< 0.0014
Btk29A	Pvr	0.0610041	0.0100101	6.09428	< 1.67E-7	< 0.0014
PpV	mts	-0.362981	0.0602868	6.0209	< 1.67E-7	< 0.0014
PpV	drk	-0.416913	0.0693048	6.01565	< 1.67E-7	< 0.0014
Gap1	Pvr	0.423254	0.0703989	6.01223	< 1.67E-7	< 0.0014
shark	mts	0.134137	0.0224386	5.97797	< 1.67E-7	< 0.0014
PTP-ER	Pvr	0.111033	0.0186435	5.95556	< 1.67E-7	< 0.0014
pnt	rl	-1.00485	0.17124	5.86809	< 1.67E-7	< 0.0014
Dsor1	rl	-1.86018	0.317867	5.85207	< 1.67E-7	< 0.0014
mts	Rho1	-0.863451	0.148581	5.8113	< 1.67E-7	< 0.0014
Tak1	drk	0.0831212	0.0144056	5.77005	< 1.67E-7	< 0.0014
Cka	Ras85D	-0.748206	0.129946	5.75782	< 1.67E-7	< 0.0014
CG3530	mtm	-0.503097	0.0880224	5.71556	< 1.67E-7	< 0.0014
Pvr	mtm	5.52608	0.967551	5.71141	< 1.67E-7	< 0.0014
aop	drk	0.160329	0.0283698	5.65139	< 1.67E-7	< 0.0014
dome	Pvr	-0.562814	0.102341	5.49939	< 1.67E-7	< 0.0014
PpD3	mts	0.165881	0.0302089	5.49113	< 1.67E-7	< 0.0014
drk	Gap1	4.18516	0.762603	5.488	< 1.67E-7	< 0.0014
alph	Dsor1	-0.449255	0.0841064	5.34151	< 1.67E-7	< 0.0014
Pvr	rl	-1.26489	0.23852	5.30309	< 1.67E-7	< 0.0014
mtm	CG3530	-1.93689	0.370677	5.22529	< 1.67E-7	< 0.0014
mts	drk	-0.721189	0.13812	5.22147	< 1.67E-7	< 0.0014
mts	Pvr	-0.670317	0.128474	5.21754	< 1.67E-7	< 0.0014
drk	phl	-2.87526	0.551966	5.20912	< 1.67E-7	< 0.0014
stg	Rho1	-0.49889	0.0964292	5.17364	< 1.67E-7	< 0.0014
Pdp	mts	0.120122	0.023258	5.16475	< 1.67E-7	< 0.0014
drk	stg	-0.834968	0.162005	5.15397	< 1.67E-7	< 0.0014
Cka	pnt	-0.777652	0.152449	5.10107	< 1.67E-7	< 0.0014
phl	drk	-0.202917	0.0400183	5.07061	< 1.67E-7	< 0.0014
stg	alph	-1.86907	0.372379	5.01926	< 1.67E-7	< 0.0014
Ras85D	drk	-0.520977	0.104431	4.98874	< 1.67E-7	< 0.0014
Pdp	drk	0.0917493	0.0184273	4.97898	< 1.67E-7	< 0.0014
kay	stg	-0.277918	0.0560016	4.96268	< 1.67E-7	< 0.0014
drk	PTP-ER	5.87953	1.19371	4.92542	< 1.67E-7	< 0.0014
Pvr	Sos	-1.31047	0.268313	4.88411	< 1.67E-7	< 0.0014
Cka	mop	-1.654	0.341054	4.84967	< 1.67E-7	< 0.0014
drk	PpV	-1.83745	0.399023	4.60487	< 1.67E-7	< 0.0014
Cka	puc	-0.555969	0.121452	4.57768	< 1.67E-7	< 0.0014
pnt	Dsor1	-0.825209	0.181042	4.5581	< 1.67E-7	< 0.0014
mtm	Pten	-0.742498	0.16311	4.55215	< 1.67E-7	< 0.0014
Pvr	Dsor1	-0.979662	0.215511	4.54576	< 1.67E-7	< 0.0014
Dsor1	stg	-1.12465	0.248125	4.5326	< 1.67E-7	< 0.0014
phl	Ras85D	-0.480181	0.106702	4.50022	< 1.67E-7	< 0.0014
Ptp99A	drk	0.0724322	0.0161048	4.49756	< 1.67E-7	< 0.0014
Pten	mtm	-1.28387	0.288517	4.44989	< 1.67E-7	< 0.0014
pnt	Rho1	-0.624291	0.140327	4.44883	< 1.67E-7	< 0.0014
Ptp10D	drk	0.123324	0.0277592	4.44265	< 1.67E-7	< 0.0014
Pvr	Cka	-1.289	0.290562	4.43622	< 1.67E-7	< 0.0014
pnt	Sos	-0.932832	0.212073	4.39863	< 1.67E-7	< 0.0014
pnt	Ras85D	-0.932827	0.212691	4.38583	< 1.67E-7	< 0.0014
PpD3	rl	0.351698	0.0802798	4.3809	< 1.67E-7	< 0.0014
pnt	mts	-0.631372	0.144514	4.36895	< 1.67E-7	< 0.0014
mtm	Pvr	0.0655581	0.0150362	4.36003	< 1.67E-7	< 0.0014
Pak	stg	-0.124343	0.0289387	4.29678	< 1.67E-7	< 0.0014
puc	stg	-0.563869	0.131242	4.29641	< 1.67E-7	< 0.0014
aop	Ras85D	0.321535	0.0750977	4.28156	< 1.67E-7	< 0.0014
drk	mtm	2.85406	0.667221	4.27753	< 1.67E-7	< 0.0014
mop	drk	-0.359303	0.0841951	4.2675	< 1.67E-7	< 0.0014
Sos	Cka	-1.43528	0.338884	4.23531	< 1.67E-7	< 0.0014
CG7115	mts	0.0936287	0.0221222	4.23235	< 1.67E-7	< 0.0014
drk	pnt	-2.07327	0.501078	4.13762	< 1.67E-7	< 0.0014
dome	pnt	-1.04806	0.254834	4.11272	< 1.67E-7	< 0.0014
Cka	dome	-1.22449	0.301288	4.0642	< 1.67E-7	< 0.0014
Dsor1	Rho1	-0.470903	0.116127	4.05506	< 1.67E-7	< 0.0014
puc	Dsor1	-0.610685	0.150968	4.04512	< 1.67E-7	< 0.0014
aop	rl	0.318397	0.0787222	4.04456	< 1.67E-7	< 0.0014
Cka	Dsor1	-0.498861	0.123856	4.02776	< 1.67E-7	< 0.0014
mts	CG3573	-1.64439	0.409185	4.0187	< 1.67E-7	< 0.0014
slpr	kay	0.717295	0.179431	3.9976	< 1.67E-7	< 0.0014
l(1)G0232	pnt	0.134765	0.033715	3.99719	< 1.67E-7	< 0.0014
Cka	rl	-0.679901	0.17245	3.94259	< 1.67E-7	< 0.0014
Ras85D	phl	-1.8279	0.465343	3.92807	< 1.67E-7	< 0.0014
CG9391	Pvr	-0.0395939	0.0101974	3.88276	< 1.67E-7	< 0.0014
mts	alph	-1.60173	0.412527	3.88273	< 1.67E-7	< 0.0014
dome	Sos	-0.666047	0.171937	3.87378	< 1.67E-7	< 0.0014
PpD3	drk	0.144406	0.0376333	3.83718	< 1.67E-7	< 0.0014
CG13197	mRNA-capping-enzyme	-0.352635	0.0919278	3.836	< 1.67E-7	< 0.0014
aop	Sos	0.311739	0.0814109	3.8292	< 1.67E-7	< 0.0014
l(1)G0232	Pvr	0.0734409	0.0192865	3.80789	< 1.67E-7	< 0.0014
Dsor1	drk	-0.669664	0.176136	3.80198	< 1.67E-7	< 0.0014
Ptp10D	Sos	0.265267	0.069971	3.7911	< 1.67E-7	< 0.0014
Src42A	mtm	1.30786	0.346325	3.7764	< 1.67E-7	< 0.0014
CG9391	cdc14	-0.585549	0.15542	3.76753	< 1.67E-7	< 0.0014
mts	kay	-2.72581	0.724206	3.76386	< 1.67E-7	< 0.0014
phl	Dsor1	-0.246017	0.0658378	3.73672	< 1.67E-7	< 0.0014
mop	mts	-0.309206	0.0828349	3.7328	< 1.67E-7	< 0.0014
puc	drk	-0.807766	0.217151	3.71984	< 1.67E-7	< 0.0014
CG3632	Gap1	-0.271891	0.0743519	3.65681	< 1.67E-7	< 0.0014
drk	Ptp69D	7.84845	2.14738	3.65489	< 1.67E-7	< 0.0014
Rac2	stg	0.194444	0.0532945	3.64849	< 1.67E-7	< 0.0014
PTP-ER	pnt	0.187905	0.0517294	3.63246	< 1.67E-7	< 0.0014
phl	rl	-0.533998	0.147934	3.60971	< 1.67E-7	< 0.0014
CG7115	Ras85D	0.171254	0.0475286	3.60319	< 1.67E-7	< 0.0014
puc	alph	-0.994716	0.27866	3.56964	< 1.67E-7	< 0.0014
CG7115	puc	0.133663	0.03781	3.53512	< 1.67E-7	< 0.0014
bsk	drk	0.211266	0.0598579	3.52947	< 1.67E-7	< 0.0014
rl	phl	-1.67561	0.476745	3.51469	< 1.67E-7	< 0.0014
Gap1	drk	0.671745	0.191477	3.50823	< 1.67E-7	< 0.0014
rl	stg	-0.434875	0.124899	3.48182	< 1.67E-7	< 0.0014
Pvr	stg	-0.706172	0.202868	3.48094	< 1.67E-7	< 0.0014
Mkk4	kay	0.358069	0.10291	3.47943	< 1.67E-7	< 0.0014
alph	mts	-0.434064	0.124936	3.47429	< 1.67E-7	< 0.0014
Dsor1	lic	2.22656	0.650868	3.42091	< 1.67E-7	< 0.0014
Pdp	Ras85D	0.211593	0.0625082	3.38505	< 1.67E-7	< 0.0014
Jra	Src42A	0.151564	0.0448446	3.37975	< 1.67E-7	< 0.0014
Pdp	Cka	0.219928	0.0652101	3.3726	< 1.67E-7	< 0.0014
puc	Pvr	-0.29639	0.0880916	3.36457	< 1.67E-7	< 0.0014
pnt	PpV	-1.07075	0.319189	3.35459	< 1.67E-7	< 0.0014
Pvr	Ras85D	-1.10041	0.328898	3.34576	< 1.67E-7	< 0.0014
CG7115	drk	0.0717681	0.0215635	3.32823	< 1.67E-7	< 0.0014
Sos	stg	-0.450334	0.13734	3.27897	< 1.67E-7	< 0.0014
phl	msn	1.15089	0.351153	3.27746	< 1.67E-7	< 0.0014
Btk29A	drk	0.0778743	0.0239393	3.25298	< 1.67E-7	< 0.0014
rl	Ptp69D	1.30403	0.406257	3.20986	< 1.67E-7	< 0.0014
CG3632	Cka	0.20813	0.0652862	3.18796	< 1.67E-7	< 0.0014
Ras85D	Cka	-1.51117	0.474565	3.18432	< 1.67E-7	< 0.0014
msn	drk	0.169564	0.0533887	3.17603	< 1.67E-7	< 0.0014
Ras85D	Rho1	-0.369298	0.116467	3.17085	< 1.67E-7	< 0.0014
Cka	mts	-0.377549	0.119293	3.16488	< 1.67E-7	< 0.0014
drk	CG3573	-1.28298	0.405531	3.16369	< 1.67E-7	< 0.0014
Rac2	Dsor1	0.215377	0.0681384	3.16088	< 1.67E-7	< 0.0014
Ptp10D	puc	0.215016	0.0682128	3.15213	< 1.67E-7	< 0.0014
Ras85D	stg	-0.462102	0.146672	3.15059	< 1.67E-7	< 0.0014
Ptp10D	Ras85D	0.26196	0.0840346	3.11729	< 1.67E-7	< 0.0014
Gadd45	Pvr	0.0440223	0.0141566	3.10968	< 1.67E-7	< 0.0014
Ras85D	PpD3	2.73845	0.882915	3.1016	< 1.67E-7	< 0.0014
Ptp99A	Cka	0.166323	0.053722	3.09599	< 1.67E-7	< 0.0014
mbt	stg	0.0937611	0.0303084	3.09357	< 1.67E-7	< 0.0014
Sos	Rho1	-0.376516	0.122242	3.08008	< 1.67E-7	< 0.0014
PRL-1	puc	0.0785818	0.0255339	3.07755	< 1.67E-7	< 0.0014
pnt	stg	-0.530359	0.172742	3.07024	< 1.67E-7	< 0.0014
PRL-1	rl	0.103258	0.0337396	3.06045	< 1.67E-7	< 0.0014
csw	Dsor1	-0.484422	0.158902	3.04856	< 1.67E-7	< 0.0014
mbt	Ras85D	0.149385	0.0497088	3.00521	< 1.67E-7	< 0.0014
CG7115	Sos	0.165409	0.0550949	3.00225	< 1.67E-7	< 0.0014
CG7115	rl	0.16488	0.0551041	2.99216	< 1.67E-7	< 0.0014
Tak1	Pvr	0.0595508	0.0199315	2.98777	< 1.67E-7	< 0.0014
Mekk1	kay	0.730081	0.244611	2.98466	< 1.67E-7	< 0.0014
rl	pnt	-0.990485	0.332463	2.97924	< 1.67E-7	< 0.0014
pyd	Pvr	0.108848	0.0367747	2.95985	< 1.67E-7	< 0.0014
mtm	Src42A	0.362307	0.122458	2.95861	< 1.67E-7	< 0.0014
PTP-ER	dome	0.254732	0.086694	2.93828	< 1.67E-7	< 0.0014
Mkk4	Dsor1	0.116211	0.039653	2.93071	< 1.67E-7	< 0.0014
CG3632	drk	0.0819133	0.0281175	2.91325	< 1.67E-7	< 0.0014
Sos	PpD3	2.86825	0.984568	2.91321	< 1.67E-7	< 0.0014
Ptp69D	rl	0.366086	0.126615	2.89133	< 1.67E-7	< 0.0014
Plip	CG3530	0.99651	0.347104	2.87093	< 1.67E-7	< 0.0014
Ptp69D	Cka	0.441843	0.154725	2.85567	< 1.67E-7	< 0.0014
Cka	Ptp69D	1.70004	0.595575	2.85445	< 1.67E-7	< 0.0014
Mtl	Dsor1	0.0854044	0.0300273	2.84422	< 1.67E-7	< 0.0014
Krn	Ptp69D	0.436476	0.153498	2.84354	< 1.67E-7	< 0.0014
Sos	aop	2.29597	0.817915	2.8071	< 1.67E-7	< 0.0014
pyd	pnt	0.219157	0.0782475	2.80081	< 1.67E-7	< 0.0014
Ptp10D	aop	-0.803726	0.289556	2.77572	< 1.67E-7	< 0.0014
Dsor1	csw	-1.66301	0.599548	2.77377	< 1.67E-7	< 0.0014
grk	Ptp69D	-0.65688	0.237122	2.77021	< 1.67E-7	< 0.0014
dome	rl	-0.572303	0.206973	2.76511	< 1.67E-7	< 0.0014
rl	PpD3	2.98184	1.0797	2.76173	< 1.67E-7	< 0.0014
kay	mts	-0.15137	0.055025	2.75093	< 1.67E-7	< 0.0014
CG7115	Gap1	-0.205432	0.0748741	2.74371	< 1.67E-7	< 0.0014
phl	Sos	-0.528203	0.19262	2.7422	< 1.67E-7	< 0.0014
Mtl	stg	0.0715982	0.0262094	2.73178	< 1.67E-7	< 0.0014
Dsor1	Sos	-2.19941	0.805131	2.73174	< 1.67E-7	< 0.0014
CG3530	pnt	0.0804081	0.0295596	2.7202	< 1.67E-7	< 0.0014
mbt	Dsor1	0.11122	0.0411373	2.70363	< 1.67E-7	< 0.0014
Rac2	Sos	0.331688	0.122853	2.69987	< 1.67E-7	< 0.0014
Pvr	CG3573	-1.27071	0.47076	2.69928	< 1.67E-7	< 0.0014
mRNA-capping-enzyme	CG13197	-2.58483	0.964781	2.67918	< 1.67E-7	< 0.0014
CG3632	puc	0.149857	0.0563859	2.6577	< 1.67E-7	< 0.0014
CG3530	CG10376	0.562703	0.212492	2.64811	< 1.67E-7	< 0.0014
Mkp3	dome	-0.171212	0.0647405	2.64459	< 1.67E-7	< 0.0014
CG9784	dome	0.061964	0.0235031	2.63642	< 1.67E-7	< 0.0014
mbt	rl	0.153615	0.0583032	2.63477	< 1.67E-7	< 0.0014
Sos	phl	-1.62728	0.61801	2.63309	< 1.67E-7	< 0.0014
grk	Sos	0.2627	0.0997807	2.63277	< 1.67E-7	< 0.0014
Src42A	kay	1.13151	0.43048	2.62849	< 1.67E-7	< 0.0014
Ptp10D	Gap1	-0.309097	0.117914	2.62137	< 1.67E-7	< 0.0014
Ptp99A	mts	0.101204	0.0386325	2.61965	< 1.67E-7	< 0.0014
dome	Ras85D	-0.570653	0.218136	2.61604	< 1.67E-7	< 0.0014
Pdp	Gap1	-0.286233	0.10945	2.61519	< 1.67E-7	< 0.0014
pnt	mtm	2.93337	1.1256	2.60604	< 1.67E-7	< 0.0014
rl	Pvr	-0.541217	0.207759	2.60503	< 1.67E-7	< 0.0014
drk	mop	-1.91048	0.735459	2.59767	< 1.67E-7	< 0.0014
CG17746	Ptp61F	-0.552461	0.212854	2.59549	< 1.67E-7	< 0.0014
Ptp99A	Sos	0.171303	0.0661394	2.59003	< 1.67E-7	< 0.0014
cbt	rl	-0.263194	0.102246	2.57413	< 1.67E-7	< 0.0014
Pdp	rl	0.1915	0.0745875	2.56745	< 1.67E-7	< 0.0014
mbt	Sos	0.154786	0.0606425	2.55244	< 1.67E-7	< 0.0014
CG3632	mop	0.323758	0.127145	2.54636	< 1.67E-7	< 0.0014
Pak	kay	-0.495019	0.194688	2.54263	< 1.67E-7	< 0.0014
drk	pyd	5.09308	2.00494	2.54027	< 1.67E-7	< 0.0014
Gadd45	pnt	0.0641435	0.0253613	2.52919	< 1.67E-7	< 0.0014
Pdp	Sos	0.19157	0.0759874	2.52108	< 1.67E-7	< 0.0014
CG3632	mts	0.125	0.0499942	2.50029	< 1.67E-7	< 0.0014
Pvr	phl	-1.73339	0.694232	2.49685	< 1.67E-7	< 0.0014
rl	aop	2.28805	0.918944	2.48987	< 1.67E-7	< 0.0014
pnt	mop	-1.03247	0.414815	2.48898	< 1.67E-7	< 0.0014
Ptp69D	Dsor1	0.318752	0.128229	2.4858	< 1.67E-7	< 0.0014
rl	Rho1	-0.300231	0.120844	2.48444	< 1.67E-7	< 0.0014
Tak1	Src64B	-0.603464	0.243287	2.48046	< 1.67E-7	< 0.0014
Cka	phl	-1.34593	0.543129	2.4781	< 1.67E-7	< 0.0014
msn	Dsor1	0.228497	0.092322	2.475	< 1.67E-7	< 0.0014
Mtl	phl	0.26287	0.106331	2.4722	< 1.67E-7	< 0.0014
Ras85D	aop	2.1331	0.873444	2.44217	< 1.67E-7	< 0.0014
Ptp61F	Rho1	-0.106046	0.0434465	2.44084	< 1.67E-7	< 0.0014
mts	Gap1	1.44788	0.593661	2.4389	< 1.67E-7	< 0.0014
bsk	Gap1	-0.374282	0.153983	2.43067	1.66967e-07	0.00138433
drk	alph	-1.05208	0.433429	2.42734	1.66967e-07	0.00138433
kay	Rho1	-0.221523	0.0917265	2.41504	1.66967e-07	0.00138433
Mekk1	Dsor1	0.215292	0.089293	2.41108	1.66967e-07	0.00138433
CG3632	Sos	0.184936	0.07732	2.39182	5.00902e-07	0.00415097
bsk	aop	-1.01221	0.425585	2.3784	6.67869e-07	0.00553396
aop	bsk	-0.987789	0.415916	2.37497	6.67869e-07	0.00553396
PRL-1	Sos	0.107045	0.0451967	2.36842	6.67869e-07	0.00553396
PRL-1	mts	0.0516997	0.0218305	2.36823	6.67869e-07	0.00553396
PpV	Gap1	0.788235	0.333166	2.36589	6.67869e-07	0.00553396
Pvr	Ptp61F	2.61916	1.11103	2.35742	6.67869e-07	0.00553396
aop	Pvr	0.142839	0.0607078	2.3529	6.67869e-07	0.00553396
alph	puc	-1.00805	0.428584	2.35204	6.67869e-07	0.00553396
Pvr	msn	-3.38149	1.4391	2.34972	8.34836e-07	0.00691077
dome	Dsor1	-0.443526	0.189626	2.33895	8.34836e-07	0.00691077
p38b	Dsor1	0.156471	0.0670803	2.33259	8.34836e-07	0.00691077
mts	msk	-0.843077	0.362522	2.32559	1.0018e-06	0.00828992
Gap1	Rho1	0.372109	0.160237	2.32224	1.0018e-06	0.00828992
Pdp	pnt	0.131851	0.0569224	2.31633	1.0018e-06	0.00828992
CG3530	Pvr	0.0525973	0.0227801	2.30892	1.0018e-06	0.00828992
shark	Sos	0.251869	0.109325	2.30385	1.0018e-06	0.00828992
Mtl	rl	0.111263	0.0484897	2.29457	1.0018e-06	0.00828992
Dsor1	Ras85D	-2.34839	1.02492	2.29129	1.16877e-06	0.00966456
grk	mts	0.160082	0.0698665	2.29125	1.16877e-06	0.00966456
PRL-1	Gap1	-0.114421	0.049982	2.28924	1.16877e-06	0.00966456
PRL-1	Ras85D	0.107539	0.0473523	2.27104	1.33574e-06	0.0110412
phl	stg	-0.225037	0.10012	2.24766	1.83664e-06	0.0151798
Ptpmeg	Src42A	-0.155118	0.0690145	2.24762	1.83664e-06	0.0151798
dome	Rho1	-0.20408	0.0911356	2.2393	2.00361e-06	0.0165558
Cka	Pvr	-0.466788	0.208905	2.23445	2.17057e-06	0.0179333
mtm	drk	0.0693643	0.0310612	2.23315	2.17057e-06	0.0179333
kay	Src42A	0.301431	0.135274	2.2283	2.17057e-06	0.0179333
Mkk4	lic	-0.286307	0.128831	2.22235	2.33754e-06	0.0193058
CG10376	msk	-0.540494	0.243564	2.2191	2.33754e-06	0.0193058
Mtl	alph	0.150327	0.0678027	2.21712	2.33754e-06	0.0193058
Ptp99A	mop	0.233414	0.105447	2.21356	2.67148e-06	0.0220557
Tak1	pnt	0.118962	0.0538918	2.20743	3.00541e-06	0.0248097
Tak1	rl	0.154794	0.0704611	2.19687	3.17238e-06	0.0261848
Pvr	PpV	-1.03633	0.473943	2.18662	3.67328e-06	0.0303156
Src42A	Jra	5.67812	2.59918	2.18458	3.67328e-06	0.0303156
Sos	Pvr	-0.40933	0.187786	2.17977	3.84025e-06	0.0316859
Krn	Gap1	0.246981	0.11434	2.16006	4.84205e-06	0.0399469
Tak1	dome	0.192846	0.0896588	2.15089	5.34295e-06	0.044074
aop	Ptp10D	-1.25196	0.582917	2.14774	5.50992e-06	0.0454458
Ptp69D	pnt	0.452438	0.21121	2.14213	5.67689e-06	0.0468173
stg	CG3573	-0.807782	0.380403	2.12349	7.51352e-06	0.0619565
Pak	alph	-0.262763	0.123895	2.12086	7.51352e-06	0.0619565
mts	Src42A	-0.857464	0.404702	2.11875	7.68049e-06	0.063318
Dsor1	alph	-2.64982	1.251	2.11816	7.68049e-06	0.063318
Ptp99A	rl	0.150853	0.0715811	2.10745	8.18139e-06	0.067431
PpD3	Dsor1	0.20654	0.0985764	2.09523	9.1832e-06	0.0756787
Mkk4	stg	0.11044	0.0527149	2.09505	9.1832e-06	0.0756787
PpD3	Gap1	-0.343979	0.164559	2.09031	9.51713e-06	0.0784116
Doa	drk	-0.0743221	0.0358384	2.07381	1.11868e-05	0.0921569
CG3632	Ras85D	0.187515	0.0904923	2.07217	1.13538e-05	0.093521
Pdp	Dsor1	0.16463	0.0801113	2.05502	1.30234e-05	0.107261
Dsor1	CG3573	-0.84111	0.409549	2.05374	1.30234e-05	0.107261
Ptp69D	grk	-1.47624	0.720364	2.0493	1.35243e-05	0.111359
Pdp	Ptp69D	-0.391506	0.193048	2.02802	1.56949e-05	0.129216
drk	cbt	-2.20593	1.08798	2.02755	1.56949e-05	0.129216
dome	puc	-0.44565	0.22064	2.0198	1.76985e-05	0.145677
Ptp69D	Pvr	0.140174	0.0697418	2.0099	1.87003e-05	0.153904
drk	Pten	0.937947	0.466719	2.00966	1.87003e-05	0.153904
l(1)G0232	drk	0.129297	0.0644101	2.00739	1.88673e-05	0.15524
Rac2	rl	0.388286	0.19363	2.0053	1.92012e-05	0.157969
mts	Ptp69D	1.78295	0.892386	1.99796	2.00361e-05	0.164817
Mkp3	PTP-ER	0.530428	0.266617	1.98948	2.13718e-05	0.175783
l(1)G0232	mts	0.14339	0.0720746	1.98946	2.13718e-05	0.175783
aop	Gap1	-0.363553	0.183156	1.98493	2.27075e-05	0.186724
Pten	Pvr	0.0907174	0.0457044	1.98487	2.27075e-05	0.186724
bsk	Ras85D	0.296772	0.150061	1.97768	2.40433e-05	0.19766
Mkp3	pnt	-0.105368	0.0533426	1.9753	2.42102e-05	0.199008
mts	ssh	-1.55722	0.789138	1.97332	2.45442e-05	0.201729
CG3632	Pdp	-0.972941	0.49333	1.97219	2.47111e-05	0.203076
Cka	wun	1.49076	0.756185	1.97142	2.50451e-05	0.205795
Pvr	ssh	-1.54619	0.787796	1.96268	2.67148e-05	0.219488
CG3530	drk	0.081428	0.041532	1.96061	2.70487e-05	0.222205
CG10376	Pvr	-0.0568864	0.0290355	1.9592	2.77166e-05	0.227664
Pdp	CG3632	-1.02742	0.525692	1.95442	2.87184e-05	0.235864
msn	phl	1.08213	0.555028	1.94968	3.10559e-05	0.255031
shark	Ras85D	0.247361	0.126942	1.94862	3.10559e-05	0.255031
grk	pnt	0.202755	0.104071	1.94824	3.12229e-05	0.25634
msn	Pvr	0.11052	0.0570086	1.93865	3.48961e-05	0.286462
cbt	drk	-0.212093	0.109518	1.9366	3.58979e-05	0.29465
Rho1	Cka	-0.549088	0.284124	1.93257	3.70667e-05	0.304207
Src42A	phl	1.21397	0.632255	1.92007	4.0907e-05	0.335683
CG7115	Dsor1	0.140641	0.0737584	1.90678	4.45802e-05	0.365781
Pak	Dsor1	-0.14909	0.0783253	1.90347	4.5916e-05	0.376695
aop	stg	0.174816	0.0918813	1.90263	4.64169e-05	0.380758
drk	Ptp61F	2.42283	1.27804	1.89573	4.99232e-05	0.40947
Cka	msk	-0.592441	0.312556	1.89547	4.99232e-05	0.40947
Pvr	Doa	3.39414	1.79251	1.89351	5.0925e-05	0.417585
CG3632	Ptp69D	-0.374344	0.198595	1.88496	5.32625e-05	0.4367
Ptp61F	Src42A	0.682451	0.362393	1.88318	5.39304e-05	0.442121
slpr	Dsor1	0.245971	0.130714	1.88174	5.45983e-05	0.447542
Tak1	grk	-0.662291	0.352167	1.88062	5.49322e-05	0.450224
kay	pnt	-0.203731	0.10842	1.87909	5.54331e-05	0.454274
Src42A	Ras85D	0.377507	0.201013	1.87802	5.5767e-05	0.456955
aop	Dsor1	0.223167	0.118899	1.87695	5.6101e-05	0.459635
Ras85D	Ptp69D	1.12442	0.599774	1.87474	5.72698e-05	0.469154
Pvr	Jra	9.59523	5.12947	1.87061	5.89394e-05	0.482773
Ptp99A	Ras85D	0.17719	0.0947484	1.87011	5.94403e-05	0.486816
phl	Cka	-0.607807	0.325115	1.86951	5.97743e-05	0.489491
Src42A	Pten	0.802815	0.429704	1.8683	6.01082e-05	0.492166
mbt	phl	0.326849	0.175408	1.86336	6.34475e-05	0.519445
CG3632	Dsor1	0.168053	0.0902014	1.86308	6.34475e-05	0.519445
PpV	Rho1	-0.201891	0.108499	1.86077	6.47833e-05	0.530251
shark	Cka	0.318258	0.171145	1.85957	6.54511e-05	0.535652
CG7115	stg	0.106984	0.0577896	1.85127	6.87905e-05	0.562913
drk	csw	-1.10689	0.598233	1.85027	6.94584e-05	0.568308
pnt	puc	-0.470446	0.254408	1.84918	6.99593e-05	0.572337
mop	puc	-0.335591	0.182038	1.84352	7.21298e-05	0.590022
mbt	Gap1	-0.154308	0.0837517	1.84244	7.27977e-05	0.595412
Ptp99A	Ptp69D	-0.385798	0.210425	1.83343	7.76398e-05	0.634938
Src64B	Cka	0.260192	0.142164	1.83022	7.94764e-05	0.649878
drk	Jra	9.70708	5.32925	1.82147	8.54872e-05	0.698943
Rac2	mts	0.147252	0.0812511	1.81231	9.35016e-05	0.764376
puc	Cka	-2.36509	1.3084	1.80762	9.6841e-05	0.791578
grk	rl	0.227093	0.125734	1.80614	9.71749e-05	0.794211
Tak1	Ptp69D	-0.412184	0.228342	1.80511	9.78428e-05	0.799571
p38b	csw	0.460739	0.255735	1.80163	0.000100347	0.819938
Pvr	aop	-4.37624	2.43263	1.79897	0.000103353	0.844392
pnt	cbt	-1.50704	0.838471	1.79736	0.00010569	0.863384
mbt	puc	0.117266	0.0653308	1.79495	0.000107694	0.879643
CG3530	Plip	1.22049	0.685121	1.78143	0.000120884	0.987262
CG3530	mRNA-capping-enzyme	0.260449	0.146277	1.78052	0.000121886	0.995322
dome	PTP-ER	4.16379	2.34177	1.77805	0.000123723	1
CG42327	wun	0.432658	0.245844	1.75989	0.000143926	1
Rac2	phl	0.703788	0.400437	1.75755	0.000146931	1
CanA-14F	pnt	0.0241201	0.0138106	1.74649	0.000160956	1
rl	Cka	-1.82179	1.04378	1.74537	0.000161958	1
pnt	alph	-0.661795	0.381603	1.73425	0.000174815	1
mop	Rho1	-0.250559	0.14465	1.73217	0.000176651	1
shark	aop	-0.655949	0.378724	1.732	0.000176985	1
kay	drk	-0.20835	0.120785	1.72497	0.000185835	1
Krn	PpV	-0.2848	0.166844	1.70698	0.000211714	1
shark	Gap1	-0.278629	0.163521	1.70393	0.000215221	1
mtm	mRNA-capping-enzyme	0.41684	0.245325	1.69914	0.000225907	1
Doa	Dsor1	-0.138413	0.0815176	1.69796	0.00022791	1
CG10089	dome	-0.0431534	0.0255315	1.6902	0.000241268	1
wun2	5PtaseI	-0.863983	0.511568	1.68889	0.000243438	1
bsk	pnt	0.304133	0.180306	1.68676	0.000247111	1
shark	puc	0.236185	0.140045	1.68649	0.000247278	1
Mtl	msn	-0.300437	0.178245	1.68553	0.000248948	1
csw	Rho1	-0.14947	0.0886931	1.68525	0.000249616	1
drk	Doa	4.49782	2.67427	1.68189	0.000255961	1
Ptp99A	Gap1	-0.247027	0.146936	1.68119	0.000256462	1
msk	Gap1	0.454772	0.270842	1.6791	0.000259968	1
rl	Tak1	2.7741	1.66314	1.66799	0.000282675	1
Tak1	Ras85D	0.146126	0.0876835	1.66652	0.000285848	1
mbt	drk	0.0475704	0.0285632	1.66544	0.000288686	1
Ras85D	Src42A	0.435414	0.261524	1.66491	0.000290356	1
kay	CG3573	-0.385832	0.23175	1.66486	0.000290356	1
Ptp10D	bsk	-0.782834	0.470517	1.66378	0.000291692	1
Sos	Ptp10D	2.61597	1.57736	1.65845	0.000301543	1
5PtaseI	CG12746	-0.925525	0.559028	1.6556	0.000307387	1
Pdp	Tak1	-0.958784	0.580915	1.65047	0.00031874	1
slpr	stg	0.225989	0.13702	1.64931	0.000323249	1
Ptp69D	Rho1	0.255868	0.155536	1.64507	0.000332265	1
bsk	Pvr	0.140438	0.0854244	1.644	0.000334936	1
grk	Ras85D	0.239194	0.145932	1.63908	0.00034629	1
pyd	dome	0.331864	0.202943	1.63526	0.000357978	1
drk	Btk29A	3.58981	2.19904	1.63245	0.000366827	1
Cka	msn	4.56516	2.80367	1.62828	0.000377179	1
Doa	Pvr	-0.047544	0.0292244	1.62686	0.000382522	1
kay	slpr	1.13597	0.699623	1.62369	0.000391371	1
pnt	Jra	7.96251	4.90581	1.62308	0.000392707	1
Ptp61F	CG17746	-1.85218	1.14557	1.61682	0.000410739	1
Ptp99A	grk	-0.616372	0.382352	1.61206	0.000424598	1
Ptp10D	pnt	0.199429	0.123906	1.60952	0.000433614	1
Src64B	mts	0.160948	0.100102	1.60784	0.000437621	1
Src64B	pnt	0.227197	0.141384	1.60695	0.000440126	1
lic	mts	0.302865	0.188794	1.60421	0.000450144	1
bsk	rl	0.29136	0.182597	1.59565	0.000479196	1
MKP-4	Cka	0.0606751	0.0380605	1.59418	0.000486209	1
msn	mts	0.195947	0.123097	1.59181	0.000491218	1
CG9784	PTP-ER	-0.261303	0.164725	1.5863	0.000511754	1
Gap1	PpV	0.683264	0.432185	1.58095	0.000530622	1
rl	Pten	0.70895	0.448918	1.57924	0.000538803	1
PRL-1	bsk	-0.303129	0.192134	1.5777	0.000544981	1
Ras85D	CG7115	3.95817	2.51016	1.57686	0.000548654	1
PpD3	aop	-0.789069	0.501113	1.57463	0.000558839	1
PTP-ER	Gap1	-0.42934	0.272826	1.57368	0.000562513	1
grk	Pvr	0.101964	0.0648319	1.57275	0.00056652	1
puc	csw	-0.82775	0.527585	1.56894	0.000582883	1
Src64B	Pvr	0.0760385	0.0485188	1.56719	0.000589728	1
aop	pnt	0.303498	0.194107	1.56356	0.000607761	1
Pvr	bsk	-2.96354	1.89751	1.5618	0.000615274	1
rl	pyd	1.17292	0.751851	1.56005	0.000623289	1
mbt	Rac2	-0.499594	0.320522	1.55869	0.000630301	1
Dsor1	msn	1.96653	1.26721	1.55185	0.000663194	1
Sos	Src42A	0.443254	0.285704	1.55145	0.000665197	1
mbt	aop	-0.340416	0.219659	1.54975	0.000672377	1
Btk29A	mts	0.097745	0.0631952	1.54672	0.000685066	1
CG13197	msk	-0.258624	0.167435	1.54462	0.000695084	1
Src42A	Sos	0.304991	0.197788	1.54201	0.000705103	1
Pvr	Ptp69D	-2.61214	1.69806	1.53831	0.000725473	1
Ptp10D	Pvr	0.0739397	0.0481267	1.53636	0.000734489	1
Pdp	mop	0.363708	0.236879	1.53542	0.000739832	1
pyd	mts	0.187822	0.122711	1.53061	0.000765211	1
Krn	mop	-0.285263	0.18638	1.53055	0.000765211	1
Mtl	puc	0.072746	0.0475789	1.52895	0.000775396	1
aop	Ptp69D	-0.498526	0.32657	1.52655	0.000788252	1
mop	Ras85D	-0.389757	0.255487	1.52554	0.00079443	1
cdc14	CG9391	-1.76529	1.15818	1.52419	0.000801276	1
PRL-1	aop	-0.309061	0.202876	1.5234	0.00080545	1
Ptp99A	puc	0.136735	0.0898919	1.52111	0.000816971	1
Pvr	mop	-0.980133	0.644358	1.5211	0.000817138	1
Ras85D	Pdp	2.38734	1.5706	1.52001	0.000823148	1
mts	Dsor1	-0.653521	0.4303	1.51876	0.000830662	1
Src64B	Tak1	-1.66641	1.09875	1.51665	0.000843685	1
Sos	grk	1.49721	0.991397	1.5102	0.000880251	1
Gadd45	drk	0.0644999	0.0427126	1.51009	0.000880418	1
stg	mts	-0.363569	0.241167	1.50754	0.000895612	1
MKP-4	Tak1	-0.327807	0.217671	1.50598	0.000904628	1
PpV	pnt	-0.847134	0.563145	1.50429	0.000915982	1
rl	kay	-1.12403	0.748006	1.5027	0.000926835	1
bsk	stg	0.181847	0.121105	1.50157	0.000935183	1
Ras85D	pnt	-1.20604	0.805439	1.49737	0.000964903	1
grk	Tak1	-1.47131	0.990183	1.4859	0.00103787	1
MKP-4	rl	0.0575438	0.0387532	1.48488	0.00104521	1
lic	Rho1	0.259962	0.175641	1.48008	0.00107677	1
Sos	pnt	-1.20883	0.817044	1.47952	0.00107944	1
MKP-4	grk	-0.21087	0.143101	1.47357	0.00111952	1
mtm	msk	0.753113	0.511451	1.4725	0.00112703	1
phl	Pvr	-0.217407	0.147872	1.47024	0.0011454	1
Pvr	Ptp10D	-3.1387	2.13552	1.46976	0.0011504	1
Jra	Pp1alpha-96A	1.01349	0.689921	1.469	0.00115925	1
Mtl	Sos	0.0966945	0.0661688	1.46133	0.00121419	1
rl	grk	1.56828	1.0738	1.4605	0.00122036	1
Btk29A	dome	0.125441	0.086103	1.45687	0.00125392	1
pnt	CG3573	-0.646051	0.444408	1.45373	0.00128197	1
aop	Tak1	-1.22152	0.842377	1.45009	0.00131069	1
rl	Pdp	2.53111	1.7491	1.44709	0.00133574	1
twe	msk	-0.255325	0.176517	1.44646	0.00134008	1
CG3530	msk	0.297953	0.207027	1.43919	0.00141254	1
l(1)G0232	msk	0.233216	0.162047	1.43919	0.00141254	1
Cka	Ptp61F	2.45957	1.70904	1.43915	0.00141338	1
Pten	Gap1	-0.587787	0.408477	1.43897	0.00141455	1
puc	shark	6.02754	4.19947	1.43531	0.00145044	1
CG9784	pnt	0.0306355	0.0214453	1.42854	0.00151756	1
Cka	mRNA-capping-enzyme	-0.598587	0.41989	1.42558	0.00154528	1
rl	CG7115	4.14905	2.91301	1.42432	0.00155747	1
PpD3	pnt	0.229843	0.161934	1.41936	0.00160455	1
MKP-4	dome	0.0475806	0.0335672	1.41747	0.00162643	1
Tak1	Gap1	-0.22825	0.161126	1.4166	0.00163544	1
CG3632	PpV	0.288313	0.203714	1.41529	0.00164763	1
MKP-4	Gap1	-0.0698582	0.0494085	1.41389	0.001664	1
pnt	Pten	0.946934	0.671988	1.40915	0.00171709	1
drk	lic	-2.91568	2.07255	1.40681	0.00174097	1
Src64B	Ptp69D	-0.745569	0.532408	1.40037	0.00181961	1
Tak1	mop	0.243394	0.174031	1.39857	0.00184048	1
pnt	msn	-2.35719	1.68951	1.39519	0.00187922	1
shark	PpD3	-0.835011	0.598547	1.39506	0.00188089	1
Sos	Pdp	2.43779	1.75039	1.39271	0.00190727	1
grk	Dsor1	0.193344	0.138991	1.39106	0.00192931	1
Ras85D	PTP-ER	1.16239	0.836007	1.3904	0.00193882	1
CG7115	Cka	0.2112	0.152082	1.38873	0.00196086	1
egr	pyd	0.131728	0.0948716	1.38848	0.00196404	1
wun2	CG3530	0.789796	0.570383	1.38468	0.00201045	1
slpr	lic	-0.406586	0.295085	1.37786	0.00209577	1
Ptp10D	Dsor1	0.151616	0.110228	1.37548	0.002129	1
egr	PTP-ER	0.143387	0.104392	1.37355	0.00215738	1
grk	PpV	0.33887	0.246791	1.37311	0.0021649	1
Pez	CG17746	-0.450471	0.328173	1.37266	0.00216991	1
MKP-4	Ptp69D	-0.12365	0.0902879	1.36951	0.00221365	1
mbt	alph	0.178363	0.130526	1.36649	0.00225172	1
drk	msn	-6.98104	5.12315	1.36265	0.00230181	1
bsk	Sos	0.278629	0.204523	1.36233	0.00230732	1
Ras85D	Ptp10D	2.37768	1.74701	1.361	0.00232519	1
MKP-4	Ras85D	0.0691091	0.0509255	1.35706	0.00237962	1
puc	CG3573	-0.470295	0.346585	1.35694	0.00238145	1
msk	CG10376	-1.73673	1.2806	1.35618	0.00239548	1
MKP-4	Sos	0.0615674	0.0454005	1.3561	0.00239698	1
lic	drk	0.38574	0.284684	1.35498	0.00241101	1
5PtaseI	wun2	-1.17747	0.869758	1.35379	0.0024262	1
CG10089	pyd	0.161324	0.119401	1.35111	0.00246694	1
CG12746	5PtaseI	-1.09187	0.809215	1.3493	0.00249482	1
Rho1	puc	-0.346743	0.258186	1.34299	0.00260519	1
Src64B	Sos	0.212513	0.158568	1.34021	0.00265244	1
Ras85D	Tak1	2.43397	1.82366	1.33467	0.0027426	1
Gef26	Jra	-0.422077	0.316488	1.33363	0.00276097	1
Ras85D	bsk	1.83421	1.37544	1.33354	0.00276297	1
Ptp99A	Dsor1	0.155262	0.116458	1.3332	0.00276949	1
CG3573	Rho1	-0.261375	0.19606	1.33313	0.00276999	1
Ptp4E	Ptp61F	0.160249	0.120397	1.33101	0.00280739	1
CG7115	aop	-0.568406	0.427391	1.32994	0.00282709	1
Ras85D	mts	-0.586692	0.441285	1.32951	0.0028356	1
drk	slpr	-3.42112	2.57328	1.32948	0.00283627	1
Ptp99A	Src64B	-0.552882	0.415872	1.32945	0.00283677	1
pnt	PpD3	-3.19919	2.4077	1.32873	0.00284779	1
Pdp	puc	0.133911	0.100863	1.32765	0.00286349	1
Mkp3	pyd	0.449812	0.338972	1.32699	0.00287401	1
Tak1	Pdp	-1.05186	0.794809	1.32341	0.00294129	1
Ptp69D	Src64B	-1.26306	0.958795	1.31734	0.00305517	1
CG10089	PTP-ER	0.181826	0.138757	1.31039	0.00319158	1
mtm	Gap1	-0.420308	0.321475	1.30744	0.00325352	1
mts	dome	-0.475042	0.363561	1.30663	0.00326822	1
Pvr	Pten	0.954874	0.73123	1.30585	0.00328575	1
cbt	mts	-0.198022	0.152024	1.30257	0.00335187	1
CanA-14F	twe	0.230988	0.177418	1.30194	0.00336456	1
Cka	Pten	0.532333	0.409677	1.2994	0.00342032	1
Plip	cdc14	-0.599722	0.461662	1.29905	0.00342817	1
pyd	rl	0.198114	0.152742	1.29705	0.00346624	1
Gef26	Ptpmeg	0.366421	0.283028	1.29465	0.003517	1
bsk	Ptp10D	-1.28496	0.992713	1.29439	0.00352334	1
drk	CG17746	2.62903	2.03337	1.29294	0.00355907	1
PpD3	shark	-1.18274	0.917387	1.28925	0.00364489	1
Pvr	Tak1	-8.61417	6.69567	1.28653	0.00370651	1
Ptp10D	Cka	0.367747	0.286263	1.28465	0.00374691	1
Ptp69D	Krn	1.99222	1.55532	1.28091	0.0038349	1
Ptp99A	Pvr	0.0383135	0.0299324	1.28	0.00385511	1
Sos	CG7115	3.85352	3.02692	1.27308	0.00401122	1
PpD3	Rho1	0.213432	0.167889	1.27127	0.0040538	1
kay	puc	-0.683392	0.537807	1.2707	0.00406983	1
pnt	slpr	-1.82798	1.44437	1.26559	0.00419338	1
mts	Ras85D	-1.26282	0.998391	1.26486	0.00421275	1
Dsor1	PTP-ER	0.990242	0.784625	1.26206	0.00428087	1
Pvr	lic	-0.899445	0.713194	1.26115	0.00430241	1
msk	Ptp69D	0.548958	0.436246	1.25837	0.00437922	1
Mkp3	l(1)G0232	0.653394	0.519627	1.25743	0.00440343	1
Gadd45	dome	0.0818245	0.0652111	1.25476	0.00447723	1
CG9784	Sos	0.0824591	0.0657648	1.25385	0.00450227	1
msn	Gap1	-0.323214	0.257868	1.25341	0.00451379	1
Src42A	dome	0.444243	0.35476	1.25223	0.00454552	1
Src64B	rl	0.199489	0.159804	1.24834	0.00465822	1
mbt	bsk	-0.304183	0.243719	1.24809	0.0046664	1
CG10089	PpV	-0.0800317	0.06417	1.24718	0.00469178	1
drk	p38b	-2.69697	2.16686	1.24465	0.00476741	1
Dsor1	Ptp69D	0.624263	0.501988	1.24358	0.00479764	1
msk	Rho1	0.0954753	0.0769653	1.2405	0.0048913	1
pnt	lic	-1.38809	1.11934	1.2401	0.00490299	1
l(1)G0232	Dsor1	0.160147	0.129316	1.23841	0.00495475	1
rl	Src64B	1.40586	1.13583	1.23774	0.00497462	1
mRNA-capping-enzyme	kay	-0.693836	0.561123	1.23651	0.00501035	1
CG10089	drk	-0.0249298	0.0201789	1.23544	0.00504057	1
alph	Pvr	-0.100318	0.0812816	1.2342	0.0050733	1
Pvr	mts	-0.475167	0.38503	1.2341	0.0050758	1
slpr	drk	0.179723	0.145656	1.23389	0.00508131	1
Pvr	slpr	-1.5967	1.29431	1.23363	0.00508933	1
pnt	bsk	-4.93141	4.00117	1.23249	0.00512706	1
shark	pnt	0.177514	0.144281	1.23034	0.00519235	1
phl	Rac2	1.18297	0.963198	1.22817	0.00525997	1
rl	Ptp99A	2.57843	2.0996	1.22806	0.00526281	1
Tak1	aop	-0.749998	0.611027	1.22744	0.00528117	1
Mtl	Gap1	-0.107729	0.0879187	1.22533	0.00534579	1
mtm	mts	0.116969	0.0956654	1.22269	0.00543178	1
CG9784	drk	0.0471105	0.0385355	1.22252	0.00543812	1
Src42A	puc	-1.3284	1.08756	1.22145	0.00547619	1
Krn	mts	-0.0860849	0.0706202	1.21898	0.00556001	1
Pvr	mbt	-3.96033	3.25095	1.21821	0.00558338	1
mop	Sos	-0.342504	0.281295	1.2176	0.00560375	1
grk	Ptp99A	-1.56815	1.28827	1.21726	0.00561711	1
PpD3	Ptp10D	-0.957227	0.786599	1.21692	0.00562897	1
Src64B	dome	0.362948	0.298656	1.21527	0.0056864	1
Src42A	csw	0.588415	0.485001	1.21322	0.00576087	1
CG10376	mtm	1.1957	0.986816	1.21167	0.00581513	1
stg	csw	-1.12325	0.928078	1.2103	0.00586138	1
Sos	CG3632	2.37804	1.96501	1.21019	0.00586572	1
pnt	Ptp10D	-4.34645	3.59745	1.2082	0.00593619	1
rl	l(1)G0232	1.2853	1.06555	1.20623	0.00599813	1
CG9784	rl	0.071342	0.0591499	1.20612	0.00600414	1
pnt	aop	-4.63017	3.84079	1.20553	0.00602668	1
Ptp61F	drk	-0.052199	0.0433423	1.20434	0.00606826	1
Pp1alpha-96A	Jra	1.21796	1.01157	1.20403	0.00607944	1
cbt	Gap1	0.447442	0.371667	1.20388	0.00608529	1
Ras85D	CG3573	-0.475665	0.395897	1.20149	0.00617762	1
phl	mbt	2.65432	2.21098	1.20052	0.00621035	1
lic	Gap1	-0.338108	0.281772	1.19993	0.00623339	1
wun	Pvr	0.0673736	0.0562197	1.1984	0.00629433	1
CG17029	wun	0.174318	0.145944	1.19442	0.00643976	1
CG3632	pnt	0.100382	0.084168	1.19264	0.00650838	1
Src64B	Ras85D	0.205549	0.172594	1.19094	0.00658418	1
Ptp4E	CG3573	0.0860302	0.0722817	1.19021	0.0066129	1
Ptp99A	pnt	0.093633	0.0786798	1.19005	0.00661925	1
Pvr	Mekk1	-1.43731	1.20837	1.18946	0.00664045	1
PTP-ER	Cka	0.200273	0.16855	1.18821	0.00669422	1
rl	Src42A	0.365924	0.308671	1.18548	0.0067959	1
CG10089	Cka	-0.0699978	0.0591703	1.18299	0.00690409	1
phl	Ptp69D	0.525568	0.446309	1.17759	0.00713451	1
dome	Mkp3	-3.53116	3.00228	1.17616	0.00719228	1
Ptp69D	Ras85D	0.269552	0.229345	1.17531	0.00722701	1
Btk29A	Sos	0.162781	0.138533	1.17504	0.00723886	1
Dsor1	PpD3	1.25922	1.0717	1.17497	0.00724103	1
grk	Gap1	-0.491885	0.418986	1.17399	0.00728712	1
Mtl	lic	-0.266268	0.226929	1.17335	0.00731033	1
l(1)G0232	puc	0.198177	0.169424	1.16971	0.00747395	1
CG10089	Pdp	0.255564	0.218604	1.16907	0.00749866	1
PpD3	Cka	0.46736	0.400463	1.16705	0.00758549	1
mts	aop	5.10441	4.37456	1.16684	0.00759384	1
msk	l(1)G0232	1.16738	1.00396	1.16277	0.00778167	1
Src42A	rl	0.247816	0.213833	1.15892	0.00795215	1
Sos	dome	-2.41529	2.08467	1.1586	0.00796601	1
PpD3	Ptp69D	-0.42881	0.370214	1.15828	0.00798203	1
PpV	kay	-0.669072	0.578301	1.15696	0.00804131	1
shark	rl	0.242986	0.210122	1.1564	0.00806752	1
mop	Src42A	-0.423741	0.366488	1.15622	0.00807554	1
drk	Pvr	-1.43104	1.23776	1.15615	0.00807871	1
Ptpmeg	Lar	-1.08696	0.940578	1.15563	0.00810208	1
Rac2	Gap1	-0.240221	0.208737	1.15083	0.00832298	1
Jra	drk	-0.0292112	0.025389	1.15055	0.008336	1
Gef26	Lar	0.436573	0.379633	1.14999	0.00836239	1
Jra	stg	-0.111971	0.0974469	1.14905	0.00840997	1
Lar	Ptpmeg	-0.916034	0.798295	1.14749	0.00848494	1
Pdp	Pvr	0.0480436	0.0419809	1.14442	0.00864406	1
CG7115	bsk	-0.564274	0.493234	1.14403	0.00866443	1
PRL-1	Ptp10D	-0.384715	0.336864	1.14205	0.00876394	1
pnt	shark	-3.27852	2.87283	1.14121	0.00880836	1
pyd	Dsor1	0.19597	0.171797	1.14071	0.0088329	1
CG9784	puc	0.0779972	0.0686373	1.13637	0.00905497	1
Gef26	Pp1alpha-96A	0.377601	0.332377	1.13606	0.00907066	1
CG3530	wun2	0.787812	0.695275	1.13309	0.00922728	1
Sos	Ptp99A	2.33245	2.05873	1.13295	0.00923546	1
Ptpmeg	Pp1alpha-96A	-0.923278	0.816589	1.13065	0.00935634	1
CG10426	Doa	0.420423	0.374249	1.12338	0.00976241	1
Dsor1	Pdp	1.4998	1.33527	1.12322	0.00977125	1
stg	aop	1.39477	1.24572	1.11965	0.00997495	1
Pvr	PpD3	-1.55993	1.39341	1.11951	0.00998314	1
mts	Pdp	4.17929	3.73954	1.11759	0.0101008	1
egr	CG9784	0.578645	0.517859	1.11738	0.0101157	1
Pvr	Src64B	-2.95679	2.64839	1.11645	0.0101711	1
Pvr	p38b	-1.72506	1.54761	1.11466	0.0102757	1
rl	bsk	1.90102	1.70925	1.1122	0.0104233	1
Tak1	Dsor1	0.139648	0.125588	1.11195	0.0104365	1
Cka	l(1)G0232	1.44111	1.29826	1.11003	0.01055	1
PRL-1	CG7115	-0.559035	0.503953	1.1093	0.0105919	1
MKP-4	mts	0.0392612	0.0355667	1.10388	0.010904	1
Pvr	grk	-2.86795	2.60138	1.10248	0.0109874	1
kay	Pak	-1.92541	1.74653	1.10242	0.0109908	1
msn	Cka	0.992462	0.900488	1.10214	0.0110097	1
Jra	Dsor1	-0.0652943	0.0592608	1.10181	0.0110322	1
CG10089	MKP-4	0.957969	0.870277	1.10076	0.0110995	1
Ptp99A	PpV	0.187735	0.170971	1.09805	0.0112715	1
aop	Rho1	0.159024	0.144834	1.09798	0.0112773	1
Rac2	Rho1	0.15012	0.13677	1.0976	0.0113037	1
Cka	csw	-0.573247	0.522351	1.09744	0.0113155	1
drk	Mekk1	-1.96954	1.79608	1.09657	0.0113738	1
synj	CG12746	-0.435565	0.397313	1.09628	0.0113935	1
mbt	msn	-0.452426	0.412761	1.0961	0.0114029	1
lic	CG3573	0.425512	0.388871	1.09422	0.0115217	1
MKP-4	puc	0.0431568	0.0395779	1.09043	0.0117732	1
Mekk1	CG3573	0.322304	0.295676	1.09006	0.0118019	1
Src42A	Gap1	0.426427	0.391966	1.08792	0.0119403	1
Cka	synj	-2.61149	2.40321	1.08667	0.0120208	1
Sos	Ptp69D	1.01774	0.937899	1.08513	0.012128	1
mtm	Jra	-2.23683	2.06362	1.08394	0.0122188	1
CG13197	cdc14	-0.64272	0.593588	1.08277	0.012296	1
CG3530	Src42A	0.192302	0.177765	1.08177	0.0123643	1
Mtl	mbt	-0.673893	0.630753	1.06839	0.0133265	1
Ptp69D	msk	0.25517	0.238844	1.06836	0.0133287	1
CG7115	pnt	0.10301	0.0965528	1.06688	0.0134352	1
Cka	PTP-ER	1.17335	1.10012	1.06657	0.0134571	1
Pten	drk	0.0701229	0.0657896	1.06587	0.01352	1
Sos	Src64B	1.25527	1.17949	1.06424	0.0136394	1
Pvr	Pdp	-3.15108	2.96368	1.06323	0.0137154	1
pnt	Pdp	-7.73625	7.29189	1.06094	0.0138937	1
CG10089	mop	-0.091187	0.0859996	1.06032	0.0139438	1
csw	Src42A	0.239084	0.22555	1.06	0.0139703	1
PRL-1	mop	0.156199	0.147363	1.05996	0.0139747	1
Jra	Gef26	-2.51274	2.37306	1.05886	0.0140657	1
CG3632	stg	0.10645	0.100538	1.0588	0.0140703	1
pyd	Rho1	0.164202	0.155262	1.05758	0.0141635	1
Src42A	Rho1	0.141312	0.13395	1.05496	0.0143687	1
CG3530	dome	0.0880563	0.0836956	1.0521	0.0146031	1
egr	rl	-0.0548922	0.0521748	1.05208	0.0146061	1
pnt	Mekk1	-1.42651	1.35639	1.05169	0.014637	1
msn	Ras85D	0.623338	0.596921	1.04426	0.0152391	1
rl	PTP-ER	0.990809	0.949418	1.0436	0.015291	1
5PtaseI	Pten	0.290268	0.278183	1.04344	0.0153054	1
Pdp	Src64B	-0.541599	0.519985	1.04157	0.0154585	1
Pdp	PpV	0.317266	0.305353	1.03901	0.0156732	1
msn	shark	-0.830417	0.799311	1.03892	0.0156824	1
CG3573	mtm	-0.863393	0.833667	1.03566	0.0159584	1
Cka	Pdp	4.38792	4.24018	1.03484	0.0160325	1
Sos	pyd	0.911579	0.88302	1.03234	0.0162446	1
rl	mtm	0.736501	0.714504	1.03079	0.0163733	1
CanA-14F	CG3530	-0.267759	0.260079	1.02953	0.0164862	1
puc	bsk	3.19148	3.10194	1.02887	0.0165498	1
aop	shark	-1.63666	1.5928	1.02753	0.016672	1
mRNA-capping-enzyme	mtm	0.871299	0.848652	1.02669	0.0167485	1
aop	PpD3	-1.34056	1.3076	1.0252	0.0168802	1
Sos	bsk	1.80158	1.75828	1.02463	0.0169355	1
pnt	phl	-0.76836	0.750472	1.02383	0.0170061	1
CG9784	l(1)G0232	-0.324645	0.317241	1.02334	0.0170569	1
CG17746	Src42A	0.297726	0.291259	1.0222	0.0171657	1
Src42A	PTP-ER	0.688525	0.673574	1.0222	0.0171666	1
Ptp4E	Src42A	-0.0764151	0.0748356	1.02111	0.0172672	1
Mtl	drk	0.0281033	0.0275348	1.02065	0.017312	1
rl	Btk29A	1.29267	1.2672	1.02009	0.0173624	1
Ptp61F	l(1)G0232	-0.32057	0.314376	1.0197	0.017398	1
grk	Rho1	0.136299	0.13379	1.01875	0.0174881	1
PpD3	bsk	-0.728803	0.716249	1.01753	0.0176013	1
egr	mop	-0.0808291	0.0794406	1.01748	0.017605	1
drk	CG3530	1.7608	1.73117	1.01711	0.0176436	1
Mkk4	Pak	0.776268	0.763299	1.01699	0.0176558	1
egr	Gap1	0.051553	0.05076	1.01562	0.0177857	1
CG17746	Dsor1	-0.0963485	0.0949163	1.01509	0.0178336	1
cbt	pnt	-0.347593	0.342544	1.01474	0.0178683	1
Rac2	mbt	-1.94276	1.92883	1.00722	0.0186085	1
Ptp4E	lic	-0.137716	0.137011	1.00514	0.0188159	1
kay	Mekk1	0.851895	0.847813	1.00481	0.0188529	1
Dsor1	Rac2	1.72455	1.71685	1.00448	0.0188863	1
rl	Gap1	0.708059	0.705551	1.00356	0.0189845	1
phl	cbt	-0.813655	0.811169	1.00306	0.0190328	1
pnt	mbt	-3.93558	3.92409	1.00293	0.0190443	1
mts	Pten	-0.47306	0.472091	1.00205	0.0191336	1
ssh	CG3573	-0.604194	0.603066	1.00187	0.0191506	1
kay	Pvr	-0.224363	0.224037	1.00145	0.0191907	1
kay	Doa	-0.866315	0.867217	0.99896	0.0194478	1
CG10376	Src42A	-0.276092	0.276555	0.998325	0.0195155	1
Pp1alpha-96A	Ptpmeg	-1.09014	1.09339	0.997028	0.0196509	1
bsk	Ptp69D	-0.446526	0.448343	0.995949	0.0197671	1
Ras85D	Src64B	1.19465	1.20011	0.995456	0.019818	1
CG7115	Ptp69D	-0.262235	0.263653	0.99462	0.0199072	1
CanA-14F	CG9391	0.412721	0.415001	0.994505	0.0199212	1
Pvr	cbt	-1.09581	1.10233	0.994087	0.0199683	1
egr	l(1)G0232	0.181392	0.18251	0.993876	0.0199893	1
drk	Src42A	0.462662	0.465541	0.993818	0.0199937	1
Pak	mbt	1.80745	1.82016	0.993018	0.0200811	1
phl	Src42A	0.153159	0.15478	0.989525	0.0204592	1
pyd	Sos	0.186446	0.188634	0.988401	0.0205774	1
PTP-ER	Rho1	0.146941	0.148739	0.987909	0.0206341	1
mbt	pnt	0.0781877	0.0791642	0.987665	0.0206635	1
PRL-1	Pdp	-0.378415	0.383579	0.986538	0.0207859	1
Gef26	Ptp61F	-0.177934	0.180372	0.986484	0.0207921	1
PTP-ER	stg	0.186611	0.189198	0.986324	0.020811	1
Ptp69D	Ptp99A	-2.28364	2.31871	0.984877	0.0209684	1
Src42A	Ptp69D	0.544886	0.5536	0.984259	0.021031	1
MKP-4	Ptp99A	-0.358055	0.364646	0.981926	0.0212868	1
rl	CG3530	1.26795	1.2975	0.977226	0.0218361	1
aop	Cka	0.510671	0.523077	0.976283	0.0219542	1
CG7115	Pvr	0.0442077	0.0453636	0.974518	0.0221616	1
bsk	Dsor1	0.149537	0.153493	0.97423	0.0221941	1
Cka	kay	-1.20294	1.23477	0.974222	0.022195	1
mbt	PpD3	-0.320761	0.32934	0.973952	0.0222282	1
mop	pnt	-0.91812	0.943638	0.972958	0.0223452	1
aop	CG7115	-1.68445	1.73291	0.97204	0.0224521	1
pnt	Rac2	-1.52003	1.564	0.971883	0.0224726	1
Src64B	Gap1	-0.519635	0.535363	0.970622	0.0226301	1
synj	Pvr	-0.037011	0.0381708	0.969613	0.0227491	1
CG10376	Rho1	0.0618417	0.0638992	0.967802	0.0229665	1
Pvr	pyd	-4.51686	4.66775	0.967675	0.0229822	1
CG7115	CG3632	-0.657498	0.680302	0.96648	0.0231275	1
Gap1	CG3632	-2.89375	2.99966	0.964694	0.023343	1
pnt	Ptp4E	-5.95432	6.17331	0.964526	0.0233631	1
Pvr	CG7115	-3.03969	3.15156	0.964503	0.0233649	1
Src42A	l(1)G0232	0.865804	0.899913	0.962098	0.0236517	1
puc	msk	-0.312839	0.32534	0.961576	0.0237112	1
egr	CG3632	0.251684	0.262003	0.960616	0.0238259	1
mtm	CG10376	1.56558	1.63008	0.960431	0.0238496	1
CG3530	mts	0.12421	0.129371	0.960111	0.0238932	1
CG6805	CG3573	0.100457	0.104644	0.959983	0.0239082	1
pnt	grk	-5.18357	5.40114	0.959718	0.0239384	1
CG10417	kay	0.178053	0.186089	0.956818	0.0243012	1
Gap1	grk	-1.5508	1.6219	0.956164	0.0243852	1
Pvr	CG17746	1.75247	1.83463	0.955219	0.0244938	1
pnt	Krn	-1.6944	1.77715	0.953437	0.0247232	1
Ptp61F	Pvr	-0.0273352	0.0286705	0.953424	0.0247257	1
Ras85D	kay	-1.00891	1.05999	0.951813	0.0249325	1
phl	Pten	0.464899	0.48858	0.951531	0.0249714	1
Ras85D	grk	1.19629	1.25815	0.950832	0.025066	1
mbt	Pak	1.03561	1.09366	0.946927	0.0255862	1
drk	Lar	-2.50954	2.65175	0.94637	0.0256557	1
CG3632	dome	0.239529	0.253216	0.94595	0.0257091	1
Rac2	CG3573	0.294827	0.31234	0.943929	0.0259841	1
mts	mRNA-capping-enzyme	-0.515124	0.54585	0.943711	0.026015	1
l(1)G0232	rl	0.132061	0.140032	0.943071	0.0261098	1
MKP-4	mop	0.0731773	0.0776628	0.942244	0.0262244	1
mbt	shark	-0.409303	0.435144	0.940615	0.0264501	1
mbt	Ptp10D	-0.386957	0.411868	0.939516	0.0266	1
MKP-4	Dsor1	0.0513245	0.0546573	0.939025	0.0266728	1
lic	stg	0.543718	0.58044	0.936734	0.0269943	1
mop	msk	-0.336776	0.359562	0.936628	0.0270078	1
Cka	Src64B	1.74268	1.86166	0.936089	0.0270878	1
Doa	Sos	-0.158023	0.16899	0.935102	0.0272334	1
Ptp10D	PpD3	-1.05596	1.13022	0.934301	0.0273481	1
phl	Rho1	-0.105107	0.112507	0.934233	0.0273587	1
stg	Gap1	0.496326	0.531291	0.934188	0.0273646	1
Tak1	mts	0.111197	0.119251	0.932461	0.0276144	1
l(1)G0232	Cka	0.137319	0.147567	0.930553	0.0278814	1
CG10089	Src64B	0.174422	0.188169	0.926946	0.0284055	1
Mtl	Ras85D	0.0920266	0.0993049	0.926708	0.0284434	1
drk	mbt	-7.3852	7.96942	0.926691	0.0284469	1
rl	egr	-6.35039	6.86657	0.924827	0.0287092	1
Gap1	Src64B	-1.42837	1.54453	0.924791	0.0287154	1
stg	drk	-1.96074	2.12191	0.924044	0.0288251	1
CG9391	Gadd45	0.807419	0.874776	0.923	0.0289823	1
Mtl	Rac2	-0.320088	0.347459	0.921225	0.0292575	1
Pvr	Ptp99A	-4.14182	4.51335	0.91768	0.0297849	1
puc	Src42A	-1.55983	1.70601	0.914315	0.030288	1
phl	Ptp10D	0.895469	0.981428	0.912414	0.0305744	1
Dsor1	Ptp10D	1.25236	1.37354	0.911776	0.030675	1
pyd	l(1)G0232	-0.93108	1.0215	0.911488	0.0307183	1
mtm	puc	0.241439	0.264915	0.91138	0.030734	1
Pez	Doa	-0.453121	0.497703	0.910426	0.0308808	1
p38b	CG3573	0.317845	0.349475	0.909492	0.03102	1
pnt	Mkp3	-5.09606	5.60418	0.909332	0.031043	1
Ras85D	alph	-0.568745	0.626133	0.908346	0.0311863	1
Src64B	Dsor1	0.142303	0.156749	0.907835	0.0312669	1
Btk29A	Ras85D	0.132526	0.14604	0.907467	0.0313239	1
PRL-1	dome	0.0559565	0.0616715	0.907332	0.0313466	1
Ras85D	CG3632	2.00741	2.21273	0.907211	0.0313638	1
Mekk1	msn	-0.438009	0.483333	0.906226	0.0315154	1
synj	CG3530	0.377768	0.418518	0.902631	0.0320924	1
Cka	Ptp99A	3.26274	3.61727	0.901991	0.0321956	1
puc	Ptp10D	4.07327	4.51674	0.901816	0.0322235	1
drk	CG17029	-4.27821	4.74584	0.901466	0.0322816	1
rl	CG12746	-1.20553	1.33787	0.901085	0.032338	1
Pak	Doa	-0.611268	0.680748	0.897935	0.0328648	1
Lar	Pp1alpha-96A	-0.845126	0.941686	0.89746	0.0329471	1
mbt	Ptp69D	-0.193202	0.215348	0.897163	0.0330017	1
msn	Rac2	-0.954222	1.06461	0.896311	0.0331488	1
CG10089	grk	0.16171	0.180473	0.896035	0.0331966	1
Doa	Ras85D	-0.157856	0.176404	0.894854	0.0333944	1
Pvr	Pak	-1.49251	1.66805	0.894762	0.033409	1
rl	CG9784	3.63187	4.0647	0.893514	0.0336133	1
mts	CG10426	3.79241	4.24838	0.892674	0.0337544	1
Rho1	alph	-0.515098	0.579004	0.889628	0.0342779	1
wun	CG42327	2.80031	3.1481	0.889524	0.0342959	1
drk	Mtl	-7.15222	8.05505	0.887917	0.0345746	1
Jra	pnt	-0.0334101	0.0376454	0.887494	0.0346455	1
PTP-ER	Ras85D	0.148836	0.167913	0.886389	0.0348417	1
drk	ssh	-0.584459	0.659704	0.885942	0.0349232	1
Dsor1	CG3632	1.29911	1.47152	0.882838	0.0354713	1
drk	PpD3	-9.40797	10.6613	0.882439	0.0355456	1
egr	Src64B	0.130868	0.148421	0.881736	0.0356774	1
kay	Ptp10D	0.714734	0.811891	0.880333	0.0359308	1
pnt	csw	-0.546948	0.621618	0.879877	0.0360093	1
CG10089	Sos	-0.0898482	0.10251	0.876482	0.0366177	1
Ptp69D	pyd	-0.766101	0.875571	0.874973	0.0369006	1
Cka	CG3632	4.29579	4.91045	0.874826	0.0369306	1
Src64B	Rho1	0.125893	0.143908	0.874818	0.0369328	1
stg	pnt	0.960056	1.09819	0.874219	0.0370469	1
msn	Ptp69D	-0.390175	0.446419	0.874011	0.0370821	1
pnt	CG3530	2.55903	2.92858	0.873812	0.0371227	1
mbt	Pvr	0.0267376	0.0306016	0.873733	0.0371338	1
rl	Mkp3	-1.31241	1.50278	0.873324	0.037208	1
mbt	Cka	0.172959	0.198169	0.872786	0.03731	1
rl	Gadd45	1.86936	2.14564	0.871234	0.037604	1
pnt	Src64B	-4.68652	5.37999	0.871102	0.0376287	1
aop	CG3632	-1.05127	1.20873	0.869729	0.0378855	1
CG10089	CG3632	0.243645	0.280711	0.867957	0.0382216	1
Pten	Sos	-0.26162	0.301511	0.867695	0.0382709	1
alph	Rac2	1.40956	1.62538	0.867218	0.0383649	1
egr	pnt	-0.0163204	0.01883	0.866727	0.0384552	1
Tak1	MKP-4	-2.95252	3.41669	0.864145	0.0389518	1
Ptp99A	Tak1	-0.925749	1.07151	0.863963	0.0389863	1
cbt	Rho1	-0.088947	0.103077	0.862919	0.0391794	1
Ptp61F	Sos	-0.167432	0.194221	0.86207	0.0393475	1
Ptp10D	Rho1	0.183635	0.213058	0.861902	0.0393847	1
CG9391	CG9784	1.41009	1.63618	0.861815	0.0394028	1
CG10089	l(1)G0232	0.188751	0.219083	0.861548	0.0394522	1
aop	Pdp	-1.03095	1.19685	0.861385	0.0394809	1
Gap1	Krn	2.15791	2.50678	0.860829	0.0395926	1
Src42A	alph	-1.50022	1.74435	0.860043	0.0397424	1
pnt	CG7115	-3.48659	4.05568	0.85968	0.039808	1
MKP-4	Pdp	-0.32328	0.376295	0.859113	0.0399189	1
Sos	CG3530	1.08393	1.26277	0.85838	0.0400629	1
Dsor1	mbt	3.7091	4.32375	0.857844	0.0401708	1
slpr	CG3573	0.317547	0.370342	0.857442	0.0402441	1
msk	stg	0.293079	0.342249	0.856335	0.0404727	1
Ras85D	pyd	0.822598	0.961834	0.855239	0.0406896	1
CG3530	puc	0.165093	0.193713	0.852258	0.0412858	1
CG7115	Pdp	-0.624242	0.732462	0.852252	0.0412868	1
Doa	Pez	-1.74257	2.05268	0.848921	0.0419655	1
Pvr	synj	-3.52247	4.15019	0.84875	0.0419994	1
Mkk4	aop	-0.344595	0.406867	0.846946	0.0423778	1
stg	puc	-3.51432	4.14959	0.846907	0.0423863	1
CG9784	mts	0.0659602	0.0778963	0.846768	0.0424118	1
CG7115	Tak1	-0.645666	0.763126	0.84608	0.0425708	1
pnt	Tak1	-9.55931	11.3017	0.845833	0.0426217	1
Rac2	PpD3	-0.548273	0.648556	0.845375	0.0427194	1
Dsor1	CG7115	1.75935	2.08155	0.84521	0.042755	1
Pdp	PTP-ER	-0.41132	0.486854	0.844854	0.0428353	1
drk	Src64B	16.9456	20.0582	0.84482	0.0428445	1
puc	CG3632	2.76983	3.27895	0.844733	0.0428635	1
l(1)G0232	Rho1	0.152772	0.182	0.839407	0.0439818	1
Gadd45	CG9391	0.824049	0.984592	0.836945	0.0445064	1
rl	CG42327	-1.75999	2.10545	0.835919	0.044725	1
puc	Rho1	-0.108768	0.130235	0.835165	0.0448865	1
Dsor1	bsk	0.948901	1.13629	0.835085	0.044903	1
aop	grk	-0.65303	0.783952	0.832997	0.0453376	1
rl	PRL-1	7.72597	9.27803	0.832717	0.0453974	1
synj	Jra	0.783165	0.940587	0.832634	0.0454164	1
stg	CG7115	2.29106	2.75329	0.832115	0.0455333	1
PpV	Cka	-0.577417	0.693927	0.8321	0.0455358	1
Dsor1	Mtl	6.82489	8.21794	0.830486	0.0458978	1
pnt	CG10426	-2.59595	3.12836	0.829814	0.0460404	1
puc	mRNA-capping-enzyme	-0.359054	0.433203	0.828835	0.0462636	1
Gap1	kay	0.704298	0.850257	0.828335	0.0463725	1
PTP-ER	msk	0.255924	0.309045	0.82811	0.0464216	1
rl	twe	-0.935669	1.13098	0.827307	0.0466131	1
rl	csw	-0.470815	0.570131	0.825802	0.0469502	1
Mtl	Cka	0.0971824	0.117866	0.824514	0.0472546	1
Gap1	csw	-1.51079	1.83263	0.824387	0.0472828	1
wun	drk	0.0939064	0.113936	0.824201	0.0473255	1
mRNA-capping-enzyme	PpV	-0.32165	0.390651	0.823368	0.0475234	1
mts	Ptp10D	6.90423	8.39058	0.822855	0.0476327	1
Dsor1	l(1)G0232	0.751328	0.913867	0.822141	0.0477917	1
Sos	PTP-ER	0.834415	1.01514	0.821975	0.0478283	1
pnt	CG3632	-3.16917	3.85764	0.82153	0.0479298	1
puc	CG7115	5.53142	6.74392	0.820209	0.0482313	1
lic	msn	-0.84229	1.02922	0.818379	0.0486562	1
Btk29A	Dsor1	0.151432	0.185197	0.817682	0.0488205	1
dome	lic	-1.1596	1.4187	0.817368	0.0488907	1
CG9784	Ras85D	0.0901805	0.110478	0.816277	0.0491376	1
drk	Rac2	-2.08627	2.5586	0.815395	0.0493425	1
wun	Cka	0.0875528	0.107488	0.814533	0.0495569	1
egr	Cka	-0.0683955	0.083996	0.814271	0.0496168	1
pnt	p38b	-1.40679	1.72911	0.813594	0.0497819	1
dome	CG3530	1.50286	1.85296	0.811062	0.0503882	1
CG10089	Tak1	0.263949	0.325522	0.810849	0.0504368	1
msn	Rho1	0.186938	0.230898	0.809613	0.0507398	1
bsk	CG7115	-1.66446	2.05682	0.809242	0.0508278	1
msn	pnt	0.40875	0.50682	0.8065	0.0515067	1
CG17746	kay	-0.390162	0.483828	0.806407	0.0515303	1
Pez	CG3573	-0.108292	0.134391	0.805801	0.0516713	1
CG6805	Jra	0.774372	0.961923	0.805024	0.0518619	1
Tak1	Ptp99A	-1.08006	1.34191	0.804867	0.0518962	1
Src64B	Ptp99A	-1.82673	2.27	0.804726	0.0519308	1
CG3530	synj	1.34903	1.67733	0.804269	0.0520425	1
phl	aop	0.681869	0.848841	0.803294	0.0522753	1
cbt	Dsor1	-0.127441	0.158688	0.803094	0.052322	1
Ras85D	Pten	0.43459	0.541735	0.802218	0.0525402	1
Pvr	CG10376	5.14672	6.4192	0.80177	0.0526484	1
CG3530	Ras85D	0.135305	0.16892	0.801002	0.052844	1
Rac2	puc	0.374048	0.467009	0.800944	0.0528581	1
pnt	Ptp69D	-9.41989	11.7683	0.800444	0.0529895	1
Dsor1	kay	-3.69761	4.62	0.800348	0.0530149	1
drk	CG6805	-2.92826	3.66078	0.799899	0.0531281	1
CG7115	Ptp10D	-0.732318	0.917667	0.798022	0.0535961	1
PpD3	Tak1	-0.901685	1.13017	0.797829	0.0536472	1
mbt	CG7115	-0.558177	0.699878	0.797535	0.0537189	1
Ptp69D	Tak1	-2.05111	2.57752	0.795769	0.0541688	1
Ras85D	mRNA-capping-enzyme	-0.407511	0.512952	0.794443	0.0545178	1
MKP-4	Src64B	-0.204334	0.257603	0.793214	0.0548392	1
Tak1	pyd	-0.368976	0.465367	0.792871	0.0549304	1
dome	csw	-0.410157	0.51769	0.792283	0.0550768	1
l(1)G0232	Mkp3	1.09635	1.38568	0.7912	0.0553642	1
PRL-1	Dsor1	0.12329	0.155838	0.791146	0.0553775	1
mRNA-capping-enzyme	mts	-0.209251	0.264539	0.791	0.0554168	1
drk	Tak1	26.1814	33.1167	0.79058	0.0555213	1
Pp1alpha-96A	Lar	-1.18824	1.50931	0.787275	0.0563763	1
egr	Tak1	0.25656	0.325938	0.787143	0.056415	1
drk	CG12746	-1.2724	1.61849	0.786164	0.056659	1
Dsor1	Gap1	0.393279	0.500316	0.78606	0.056685	1
CG17029	Pten	0.0816847	0.10411	0.784599	0.0570799	1
Btk29A	rl	0.102962	0.131305	0.784147	0.0572048	1
Dsor1	aop	0.84067	1.07329	0.783262	0.0574295	1
CG17746	CG3573	-0.217292	0.277729	0.782388	0.0576738	1
alph	drk	-0.842415	1.07746	0.781852	0.0578157	1
rl	CG17029	-3.56126	4.55581	0.781697	0.0578603	1
Sos	CG9784	3.10718	3.97655	0.781375	0.057949	1
Mtl	PpD3	-0.228308	0.29285	0.779607	0.058419	1
kay	rl	-0.7672	0.985048	0.778845	0.0586279	1
Sos	Btk29A	0.943603	1.21308	0.777855	0.0589172	1
CG10089	Ptp69D	0.0950344	0.122181	0.777814	0.0589279	1
mbt	Pdp	-0.452394	0.582167	0.777085	0.0591273	1
Ras85D	l(1)G0232	0.923256	1.18872	0.776681	0.0592405	1
Pvr	CG10417	-2.95728	3.80902	0.776389	0.0593191	1
Mkp3	drk	-0.126091	0.162494	0.775972	0.0594325	1
CG9784	Mkp3	0.363319	0.468682	0.775193	0.0596524	1
aop	Src64B	-0.602171	0.776928	0.775066	0.0596891	1
CG10417	lic	-0.142379	0.183702	0.775054	0.0596934	1
mRNA-capping-enzyme	Dsor1	-0.232823	0.300504	0.774776	0.0597684	1
Pvr	csw	-0.522419	0.674405	0.774637	0.0598065	1
grk	puc	0.157128	0.202872	0.774517	0.0598389	1
cdc14	Gap1	0.188536	0.243442	0.774458	0.0598556	1
mts	Btk29A	1.18538	1.53077	0.774369	0.0598783	1
PTP-ER	puc	0.153197	0.198119	0.773256	0.0601872	1
pnt	Btk29A	11.373	14.723	0.772465	0.0604126	1
dome	CG6805	-2.89929	3.75612	0.771884	0.060576	1
Ptp99A	PTP-ER	-0.345202	0.447296	0.771753	0.0606119	1
slpr	Mkk4	-1.26888	1.64426	0.7717	0.0606276	1
Mekk1	stg	0.185596	0.240886	0.770472	0.0609784	1
mts	mtm	0.509435	0.661339	0.770308	0.0610247	1
Gadd45	Cka	0.0956552	0.124215	0.770078	0.0610936	1
PTP-ER	CG9784	-3.12041	4.05225	0.770044	0.0611032	1
Jra	Pvr	-0.0144545	0.0187777	0.769769	0.0611765	1
Ras85D	Btk29A	0.970175	1.26102	0.769357	0.0612985	1
Gap1	Ptp99A	-2.43178	3.16759	0.767708	0.0617894	1
dome	phl	-0.648027	0.844241	0.767585	0.0618246	1
pnt	Mkk4	-2.1736	2.83526	0.766631	0.0620863	1
CanA-14F	rl	0.0471923	0.0615633	0.766565	0.0621073	1
Gap1	msk	0.215131	0.280696	0.766421	0.062151	1
Mkk4	Gap1	-0.133368	0.174188	0.765655	0.0623721	1
CG17029	CG12746	-0.273706	0.357563	0.765475	0.0624214	1
msk	alph	0.451998	0.590563	0.765367	0.0624532	1
Pdp	Ptp99A	-0.90655	1.18564	0.764609	0.0626705	1
Sos	Tak1	1.96958	2.58089	0.763138	0.0631201	1
CG9784	Cka	0.0720621	0.0944385	0.763058	0.0631435	1
PRL-1	Ptp69D	-0.145349	0.190797	0.7618	0.063518	1
PTP-ER	Dsor1	0.0953678	0.125328	0.760945	0.0637751	1
rl	ssh	0.778779	1.02594	0.759087	0.0643356	1
lic	Ptp69D	-0.38969	0.513964	0.758205	0.0646055	1
Gef26	Src42A	0.0446942	0.0590294	0.757151	0.0649189	1
dome	wun2	-1.21559	1.60744	0.756231	0.0651823	1
Btk29A	cdc14	0.763329	1.01184	0.754399	0.065742	1
msk	Src42A	-0.333634	0.442383	0.754174	0.065812	1
msk	bsk	0.533072	0.707296	0.753675	0.0659721	1
Jra	csw	-0.325759	0.432551	0.75311	0.0661492	1
rl	Pp1alpha-96A	-2.05194	2.72556	0.752852	0.0662295	1
pnt	Doa	-1.0006	1.32923	0.752763	0.0662568	1
Dsor1	Jra	5.4328	7.22522	0.751922	0.0665276	1
shark	CG3573	0.281544	0.3752	0.750385	0.0669954	1
Sos	mtm	0.70457	0.939809	0.749694	0.0672152	1
Ras85D	mtm	0.576597	0.769282	0.749527	0.0672682	1
Mtl	aop	-0.223241	0.298005	0.749119	0.067393	1
mts	lic	-3.04341	4.0655	0.748594	0.0675551	1
Rac2	Ras85D	0.404358	0.540942	0.747508	0.0679132	1
PTP-ER	rl	0.143162	0.191646	0.747016	0.0680707	1
CG17029	CG3530	0.244344	0.327242	0.746676	0.0681774	1
CG3530	Sos	0.100959	0.135579	0.744651	0.0688219	1
CanA-14F	dome	0.0307746	0.0413627	0.74402	0.0690096	1
shark	drk	0.307313	0.413081	0.743954	0.0690298	1
pnt	Ptp61F	0.744921	1.00146	0.743839	0.069068	1
PpV	Ras85D	-0.338742	0.455592	0.743519	0.0691672	1
twe	l(1)G0232	0.550211	0.740891	0.742634	0.0694463	1
CG17746	Ras85D	-0.122611	0.165118	0.742565	0.0694682	1
MKP-4	CG10089	0.911872	1.22878	0.742095	0.0696171	1
lic	Mtl	-2.70482	3.64961	0.741128	0.0699177	1
dome	synj	-2.12393	2.87241	0.739425	0.0704754	1
Rho1	kay	1.72423	2.33335	0.738949	0.0706236	1
PTP-ER	Mkp3	1.05473	1.43041	0.737366	0.0711444	1
rl	CG9391	-1.43085	1.94184	0.736851	0.0713224	1
Ptp69D	stg	0.148149	0.201353	0.735769	0.071685	1
Cka	CG6805	-3.04253	4.13931	0.735033	0.0719185	1
rl	CG13197	-0.90488	1.23175	0.73463	0.0720484	1
Mkk4	slpr	-0.729211	0.99295	0.734388	0.0721312	1
CG17598	cbt	-0.0769886	0.104965	0.733472	0.072418	1
egr	Pdp	0.186878	0.254958	0.732975	0.0725853	1
Pak	dome	-0.116551	0.159108	0.732529	0.0727391	1
cdc14	Btk29A	0.961199	1.31255	0.732317	0.0728117	1
lic	CG3632	-0.847841	1.15835	0.731939	0.0729403	1
dome	Mekk1	-1.20127	1.64152	0.731801	0.0729857	1
lic	bsk	-0.725046	0.993481	0.729804	0.0736557	1
Ptp61F	mtm	-0.297373	0.407509	0.729733	0.073678	1
CG3530	CG12746	0.775499	1.0648	0.728305	0.0741598	1
CG3530	Dsor1	0.17622	0.241966	0.728283	0.0741683	1
Cka	CG3530	1.03662	1.42431	0.727803	0.0743378	1
CG3632	PTP-ER	-0.363078	0.498991	0.727625	0.0744008	1
Pdp	grk	-0.550129	0.756148	0.727541	0.0744298	1
alph	PRL-1	3.06121	4.21219	0.726751	0.0746981	1
bsk	msk	0.171308	0.235935	0.726082	0.0749247	1
5PtaseI	CanA-14F	2.52285	3.47765	0.725445	0.0751443	1
alph	shark	1.20182	1.65749	0.72508	0.0752661	1
dome	CG42327	-1.52184	2.09901	0.725025	0.0752889	1
lic	alph	0.529348	0.730661	0.724478	0.0754782	1
rl	5PtaseI	-1.00095	1.38372	0.723372	0.0758671	1
msn	mbt	-1.87692	2.5956	0.723114	0.075953	1
Plip	Rho1	0.060672	0.0839467	0.722744	0.0760856	1
msn	Src42A	-0.255321	0.353625	0.722012	0.0763392	1
CG7115	PRL-1	-1.80059	2.49905	0.720509	0.0768595	1
rl	wun2	-0.948797	1.31795	0.719902	0.0770674	1
Dsor1	dome	0.954123	1.32546	0.719843	0.0770889	1
CG9784	CG9391	0.431465	0.599653	0.719524	0.0771963	1
kay	PpD3	0.54583	0.759234	0.718921	0.0774175	1
Pdp	Rho1	0.188617	0.262484	0.718586	0.0775359	1
Pten	Ptp69D	-0.416567	0.581187	0.716752	0.0781829	1
mts	cbt	-2.26164	3.15776	0.716215	0.0783721	1
stg	grk	0.923102	1.28893	0.716174	0.0783843	1
Ptp4E	Rho1	0.01327	0.0185411	0.715708	0.0785464	1
CG3632	Ptp99A	-0.861057	1.20333	0.715564	0.0785983	1
Ptp10D	CG7115	-1.30866	1.82927	0.715401	0.0786599	1
Ptpmeg	CG42327	-0.571118	0.798385	0.715342	0.078681	1
CanA-14F	msk	0.0807363	0.113102	0.713837	0.0792238	1
dome	Jra	2.13213	2.9883	0.713494	0.0793443	1
Mkk4	CG3573	0.192652	0.270075	0.713331	0.0794029	1
Ptp99A	dome	0.200804	0.281654	0.712944	0.07955	1
puc	cbt	-1.5862	2.22579	0.712647	0.0796602	1
Sos	Ptpmeg	-1.88632	2.64713	0.712592	0.0796776	1
msk	lic	0.382318	0.536881	0.71211	0.0798557	1
mts	phl	-1.41556	1.9881	0.712017	0.0798866	1
PRL-1	alph	0.0938787	0.131879	0.711853	0.0799454	1
Ras85D	CG12746	-0.96585	1.35711	0.711698	0.0799962	1
wun2	Rho1	0.0744664	0.104638	0.711656	0.0800094	1
Pten	dome	-0.255414	0.358931	0.711596	0.0800291	1
rl	MKP-4	7.59451	10.6979	0.709905	0.0806346	1
Rac2	alph	0.281167	0.396138	0.709771	0.0806887	1
Src64B	mop	0.357878	0.50446	0.709428	0.0808048	1
mRNA-capping-enzyme	Ptp61F	-1.01887	1.43915	0.707962	0.0813414	1
MKP-4	PTP-ER	-0.138103	0.195128	0.707759	0.0814134	1
CG17029	drk	-0.0314448	0.0444513	0.707398	0.0815486	1
grk	stg	0.0991266	0.140379	0.706133	0.0820231	1
PpV	grk	1.89777	2.69479	0.704236	0.0827307	1
dome	p38b	-1.33026	1.89186	0.703148	0.0831498	1
PTP-ER	mts	0.229073	0.325822	0.703063	0.0831814	1
dome	Pez	2.86884	4.08492	0.7023	0.0834682	1
Mkp3	Pvr	-0.0418089	0.0595725	0.701816	0.0836634	1
PTP-ER	Src42A	0.155144	0.221145	0.701547	0.0837619	1
pyd	msk	0.229194	0.326828	0.701269	0.0838696	1
l(1)G0232	Ras85D	0.124939	0.178317	0.700657	0.0840992	1
drk	CG10426	-2.31885	3.31022	0.700512	0.0841553	1
Ptp61F	puc	0.32955	0.471315	0.699214	0.0846549	1
puc	CG12746	-0.881961	1.26711	0.696041	0.0858749	1
pnt	mRNA-capping-enzyme	-1.14556	1.64816	0.695056	0.0862683	1
rl	shark	3.20716	4.61461	0.695	0.0862902	1
Ptp10D	kay	0.344047	0.495226	0.694727	0.0863917	1
rl	CanA-14F	3.88375	5.59056	0.694698	0.0864009	1
CG10417	CG3573	0.135588	0.195411	0.693859	0.0867124	1
kay	Gap1	0.177421	0.255726	0.693793	0.0867395	1
Sos	CG12746	-0.940693	1.35608	0.693683	0.0867881	1
dome	msn	-2.15666	3.11344	0.692693	0.0871732	1
Doa	phl	-0.557926	0.807346	0.691062	0.0878024	1
CG10376	CG3530	2.06747	2.99353	0.690646	0.0879632	1
Btk29A	stg	0.110123	0.159458	0.690605	0.0879784	1
CG17746	phl	-0.410407	0.594362	0.6905	0.0880229	1
aop	Ptp99A	-1.05578	1.53018	0.68997	0.0882271	1
Pak	Rho1	-0.0425926	0.0618219	0.688956	0.0886284	1
MKP-4	pyd	-0.132372	0.192167	0.688838	0.0886749	1
PpV	Dsor1	-0.194673	0.28264	0.688768	0.0887025	1
mop	Dsor1	-0.201084	0.292048	0.68853	0.0888012	1
PpV	msk	-0.276676	0.401904	0.688413	0.0888506	1
Cka	ssh	-0.438416	0.637242	0.68799	0.0890192	1
Ras85D	Gap1	0.594594	0.86426	0.68798	0.0890232	1
Ptp10D	Tak1	-0.835631	1.21564	0.687403	0.08925	1
Sos	CG17029	-2.85393	4.15205	0.687353	0.089268	1
Gap1	stg	0.171887	0.250531	0.68609	0.0897542	1
stg	CG12746	-0.923179	1.34605	0.685844	0.0898507	1
CG42327	Jra	0.88744	1.29569	0.684918	0.0902287	1
pnt	CG10417	-2.87714	4.20498	0.684223	0.0905087	1
mbt	Mtl	-1.56649	2.28978	0.684123	0.0905465	1
synj	5PtaseI	-0.425932	0.624104	0.682469	0.0912008	1
CG3632	Rho1	0.201598	0.296061	0.680935	0.0918173	1
stg	Rac2	2.2363	3.28812	0.680116	0.0921472	1
CG3573	ssh	-1.55283	2.28337	0.680062	0.0921696	1
Ptp69D	puc	0.21571	0.317585	0.679221	0.0925152	1
Sos	shark	2.87008	4.22919	0.678635	0.0927516	1
Ptpmeg	synj	-0.660502	0.974979	0.677452	0.0932303	1
mtm	Gef26	-3.62549	5.35351	0.677218	0.0933312	1
pyd	Ras85D	0.153569	0.226899	0.676814	0.0934958	1
slpr	Gap1	-0.174134	0.25774	0.675619	0.0940015	1
Jra	5PtaseI	0.372114	0.552291	0.673765	0.0947721	1
shark	Rho1	0.102851	0.152683	0.673629	0.0948324	1
Sos	mRNA-capping-enzyme	-0.374598	0.556589	0.673025	0.0950733	1
puc	Pdp	2.4911	3.70306	0.672714	0.0952025	1
Pvr	Rac2	-0.857197	1.27505	0.672283	0.0953783	1
CG3632	Src64B	-0.488711	0.72786	0.671436	0.095731	1
Ptp61F	Mekk1	0.905989	1.35129	0.670462	0.0961487	1
CG3530	stg	0.156272	0.233209	0.670096	0.0963038	1
phl	grk	0.553724	0.826517	0.669948	0.0963665	1
mtm	Ptp69D	-0.429598	0.641282	0.669904	0.0963865	1
Mekk1	slpr	-0.723694	1.08069	0.669661	0.0964903	1
Rho1	Pvr	-1.27466	1.90541	0.66897	0.0967872	1
Gap1	Btk29A	-1.05193	1.57491	0.667933	0.0972278	1
mts	Pez	-2.12413	3.18136	0.667681	0.0973377	1
Sos	CG10089	-4.46901	6.6937	0.667645	0.0973484	1
Rho1	Ptp61F	-3.12424	4.69052	0.666076	0.0980274	1
egr	CG7115	0.234645	0.352378	0.665889	0.0981139	1
Mekk1	Gap1	-0.201233	0.302535	0.665155	0.098424	1
CG42327	CG3530	0.496236	0.746152	0.66506	0.0984712	1
Dsor1	puc	-3.66842	5.51614	0.665035	0.0984863	1
mts	bsk	4.55413	6.85268	0.664577	0.09868	1
msn	Sos	0.78256	1.17872	0.663905	0.0989743	1
mtm	alph	0.344893	0.519688	0.663656	0.0990783	1
rl	Plip	-0.91582	1.38002	0.663627	0.0990905	1
pnt	Ptp99A	-3.73576	5.63998	0.66237	0.0996253	1
Ras85D	msk	-0.237256	0.35822	0.66232	0.0996464	1
Pak	pnt	-0.0582161	0.0880734	0.660996	0.100241	1
CG17029	pnt	-0.0315741	0.0477903	0.66068	0.100385	1
msk	puc	0.501484	0.759992	0.659854	0.100748	1
puc	Lar	-1.9159	2.90864	0.658693	0.101259	1
Dsor1	CG12746	-0.885329	1.34408	0.658689	0.10126	1
CG6805	Doa	0.237944	0.361435	0.658331	0.101424	1
csw	aop	0.506663	0.769647	0.658307	0.101436	1
CG13197	Rho1	0.05991	0.0910109	0.658273	0.101451	1
PpD3	CG7115	-1.24859	1.90242	0.656316	0.102301	1
Jra	CG42327	0.547556	0.834464	0.656176	0.102367	1
PpD3	kay	0.411665	0.62774	0.655789	0.102548	1
Pvr	Mkk4	-1.61723	2.46812	0.655247	0.102782	1
mbt	mop	0.237055	0.361932	0.654972	0.1029	1
pnt	Gap1	-6.3349	9.69705	0.653281	0.103655	1
CG3632	aop	-0.932622	1.42824	0.652986	0.103786	1
mRNA-capping-enzyme	Sos	-0.283014	0.434188	0.651823	0.104314	1
CG9391	pnt	-0.0700023	0.107457	0.651447	0.104494	1
Ptp99A	csw	0.236936	0.364286	0.650412	0.104962	1
CG10089	Ptp99A	0.297908	0.458099	0.650313	0.105009	1
CG12746	PTP-ER	0.298135	0.458669	0.650001	0.10515	1
Gap1	MKP-4	-7.45526	11.4794	0.649445	0.105417	1
CG7115	PTP-ER	-0.294231	0.453303	0.649083	0.105585	1
drk	Ptp4E	-3.6062	5.56086	0.648497	0.105856	1
Ras85D	shark	2.59306	4.00165	0.647997	0.106081	1
egr	grk	0.121748	0.187944	0.647788	0.106178	1
Ras85D	Ptpmeg	-1.71287	2.6481	0.646829	0.106621	1
Gef26	ssh	-0.113115	0.175072	0.646108	0.106948	1
Rac2	kay	0.519301	0.803968	0.645922	0.107035	1
rl	Ptp61F	0.960577	1.48752	0.645758	0.107112	1
Krn	pnt	-0.250127	0.387481	0.64552	0.107218	1
aop	pyd	-0.419473	0.650197	0.645147	0.107395	1
PTP-ER	Sos	0.137747	0.213832	0.64418	0.107855	1
stg	mbt	5.29276	8.21882	0.643981	0.10795	1
Rac2	msn	-1.06375	1.65217	0.64385	0.108018	1
Mtl	kay	0.246755	0.383404	0.64359	0.108137	1
CG10426	rl	0.0855033	0.132903	0.64335	0.108242	1
CanA-14F	Pvr	0.018996	0.0295625	0.642571	0.108602	1
mop	Ptp99A	3.31114	5.15398	0.642443	0.108662	1
Pez	Jra	-0.821956	1.28131	0.641497	0.109102	1
Rho1	dome	0.177676	0.277221	0.640917	0.109388	1
Ptpmeg	kay	0.252226	0.393656	0.640727	0.109479	1
Dsor1	shark	1.21928	1.90357	0.640524	0.109572	1
cbt	phl	-1.31753	2.05762	0.640321	0.109669	1
mts	l(1)G0232	0.925961	1.44742	0.639733	0.109968	1
mop	Src64B	1.73804	2.71741	0.639597	0.110034	1
p38b	rl	0.356692	0.55813	0.639084	0.110279	1
MKP-4	drk	0.0206263	0.032284	0.638901	0.110367	1
Dsor1	CG17029	-3.11618	4.88072	0.638468	0.110564	1
Gadd45	rl	0.0702176	0.110077	0.637897	0.110835	1
Tak1	l(1)G0232	-0.443867	0.697172	0.636668	0.111424	1
Krn	msn	0.376388	0.591708	0.636105	0.111694	1
CG3530	rl	0.0802829	0.126374	0.63528	0.112088	1
Src42A	lic	-0.361286	0.570378	0.633415	0.113004	1
PpV	wun	0.526645	0.831699	0.633215	0.113102	1
MKP-4	PpV	0.059648	0.0942325	0.632987	0.113208	1
lic	Mkk4	-3.79225	5.99563	0.632502	0.113446	1
CG6805	Ptpmeg	-0.535287	0.84711	0.631897	0.113737	1
Pten	pnt	0.0594276	0.094134	0.631308	0.114024	1
Cka	CG10376	-0.509737	0.80759	0.631183	0.11409	1
p38b	Gap1	-0.128621	0.203949	0.630652	0.114356	1
Mekk1	puc	0.425145	0.674196	0.630595	0.114382	1
Src42A	CG3530	1.03165	1.63889	0.629485	0.114941	1
bsk	PRL-1	-3.0352	4.82523	0.629027	0.115178	1
Ptp99A	Rho1	0.115796	0.184093	0.629007	0.115189	1
stg	bsk	0.930269	1.47942	0.628808	0.115293	1
Mkk4	Mtl	-1.06909	1.70024	0.62879	0.115302	1
Mkk4	alph	0.302108	0.480879	0.628242	0.115569	1
Ras85D	Pp1alpha-96A	-1.6902	2.69256	0.627731	0.115815	1
Gap1	egr	6.79515	10.8274	0.627588	0.115885	1
Gap1	Tak1	-2.20024	3.50781	0.627241	0.116057	1
pnt	wun	0.798582	1.27373	0.626961	0.116197	1
lic	PTP-ER	-0.397097	0.633372	0.626957	0.116199	1
synj	Cka	-0.10487	0.167376	0.626553	0.1164	1
Pdp	aop	-0.957586	1.53135	0.625321	0.117015	1
pyd	stg	0.101594	0.162502	0.625187	0.117081	1
Dsor1	grk	0.628419	1.0067	0.624234	0.117564	1
stg	Jra	3.85898	6.18268	0.62416	0.117603	1
lic	Pdp	-0.786455	1.26098	0.623685	0.117849	1
egr	Ptp69D	0.0754125	0.120972	0.623386	0.117993	1
CG3632	kay	0.380201	0.610417	0.622856	0.118263	1
ssh	puc	0.252316	0.405692	0.621939	0.118727	1
mts	Ptp99A	2.62207	4.21597	0.621938	0.118728	1
PTP-ER	cdc14	0.728734	1.17179	0.621899	0.118746	1
CG10376	stg	0.233421	0.375571	0.621509	0.118944	1
CG3632	CG3573	0.246388	0.396529	0.62136	0.119015	1
mop	Gap1	0.503326	0.810293	0.621165	0.11911	1
CanA-14F	cdc14	0.197223	0.31752	0.621137	0.119124	1
twe	Pvr	-0.036377	0.0585706	0.62108	0.119154	1
puc	Mekk1	-3.00303	4.83806	0.620709	0.119346	1
Tak1	Sos	0.101922	0.164227	0.620619	0.119395	1
Mekk1	drk	0.136286	0.219616	0.620568	0.119421	1
Rac2	drk	0.0837437	0.134985	0.620392	0.119514	1
Gap1	Pdp	-2.61425	4.21422	0.62034	0.119541	1
pnt	Lar	-1.79748	2.89828	0.62019	0.119613	1
cbt	puc	-0.47318	0.76299	0.620165	0.119628	1
Cka	Plip	-0.914408	1.47526	0.619831	0.119788	1
drk	Mkk4	-2.21319	3.57102	0.619765	0.119817	1
Mekk1	rl	0.489681	0.791224	0.618891	0.120264	1
Cka	CG9391	-1.41043	2.28267	0.617888	0.120778	1
dome	CG10417	-2.95222	4.78539	0.616924	0.121257	1
Ptpmeg	Gef26	2.96059	4.79936	0.616871	0.121284	1
Pvr	PTP-ER	-28.1494	45.6558	0.616556	0.121448	1
p38b	stg	0.209991	0.340731	0.616295	0.121581	1
Dsor1	mtm	0.397661	0.645436	0.616112	0.121676	1
l(1)G0232	Gap1	-0.322342	0.523876	0.615303	0.122082	1
alph	Pak	-4.67348	7.59853	0.615051	0.122216	1
Krn	bsk	0.428198	0.69666	0.614644	0.122425	1
pnt	CG17029	-3.86467	6.28918	0.614495	0.122505	1
Cka	Ptpmeg	-1.53034	2.4914	0.614249	0.122631	1
CanA-14F	Ras85D	0.0624856	0.101798	0.613821	0.122852	1
p38b	Mekk1	-0.711883	1.15987	0.613761	0.122885	1
shark	Dsor1	0.0988019	0.161095	0.613314	0.123125	1
egr	mts	-0.0473893	0.0773781	0.612438	0.123579	1
msn	Mtl	-3.2088	5.24664	0.611591	0.124015	1
lic	CG7115	-1.02424	1.67555	0.611286	0.124166	1
drk	CG42327	-1.29297	2.11534	0.611234	0.124196	1
slpr	Rho1	0.165307	0.27045	0.611228	0.124199	1
drk	Ptpmeg	-1.2915	2.11525	0.610565	0.124542	1
egr	drk	-0.0285634	0.046796	0.610382	0.124636	1
Sos	CG10426	-4.18872	6.86408	0.610238	0.124716	1
rl	CG10417	3.21831	5.28111	0.6094	0.12516	1
mRNA-capping-enzyme	stg	0.217618	0.357158	0.609304	0.125205	1
msk	mtm	3.69505	6.06528	0.609214	0.125252	1
pnt	kay	0.823352	1.3517	0.609121	0.1253	1
Cka	Pp1alpha-96A	-1.38562	2.2751	0.609036	0.125343	1
Ras85D	Ptp99A	1.5744	2.58542	0.608955	0.125384	1
dome	Gadd45	3.39918	5.58719	0.608388	0.125677	1
rl	cbt	-5.69694	9.37122	0.607918	0.125919	1
ssh	pnt	0.0988745	0.162682	0.607779	0.125985	1
CanA-14F	l(1)G0232	-0.299116	0.492357	0.607519	0.126123	1
pyd	kay	0.457993	0.753913	0.607488	0.12614	1
mRNA-capping-enzyme	Jra	-4.3692	7.19342	0.607389	0.126196	1
dome	CG17029	-3.05496	5.0304	0.6073	0.12624	1
PpD3	stg	0.131503	0.216545	0.607277	0.126249	1
Ras85D	Pvr	-0.425866	0.701797	0.606822	0.126499	1
drk	CG10376	0.907708	1.49664	0.606497	0.126675	1
CG17029	Jra	0.457461	0.754396	0.606394	0.126733	1
mop	Tak1	3.01598	4.97387	0.606364	0.126747	1
rl	CG6805	-3.18781	5.26856	0.605063	0.127448	1
mRNA-capping-enzyme	phl	-0.442172	0.730962	0.604918	0.12753	1
Pez	phl	-0.156467	0.258817	0.604546	0.127732	1
csw	p38b	3.03277	5.01843	0.604326	0.127856	1
lic	Rac2	-0.865595	1.43293	0.604074	0.128	1
alph	Mtl	5.45395	9.03155	0.603878	0.128109	1
drk	Ptp10D	-18.1698	30.1224	0.603199	0.128473	1
dome	slpr	-0.971958	1.6115	0.603137	0.128507	1
Doa	mtm	-0.656956	1.08963	0.602915	0.128617	1
p38b	l(1)G0232	-0.439858	0.729689	0.602802	0.128675	1
PpD3	Ptp99A	-0.908737	1.5076	0.602769	0.128695	1
pyd	CG3573	0.247841	0.411484	0.602311	0.128937	1
Gap1	wun	-0.601199	0.998283	0.602233	0.128977	1
Mekk1	aop	-0.299713	0.497753	0.602132	0.129034	1
mbt	Tak1	-0.393067	0.652822	0.602105	0.129046	1
cbt	stg	-0.112614	0.187078	0.601961	0.12912	1
CG12746	twe	-0.528359	0.878353	0.601533	0.129361	1
msn	bsk	-0.521651	0.868273	0.600792	0.129766	1
lic	Ptp10D	-0.677559	1.12823	0.60055	0.129902	1
Cka	mtm	0.407656	0.679167	0.600229	0.130073	1
Pten	mts	0.193132	0.322365	0.599109	0.130704	1
Mekk1	Mkk4	-1.05355	1.75901	0.598945	0.130799	1
shark	Ptp10D	-0.733807	1.22631	0.598389	0.131111	1
Cka	Doa	1.17319	1.96084	0.59831	0.131151	1
Tak1	PTP-ER	-0.378844	0.633464	0.598051	0.131284	1
Jra	mRNA-capping-enzyme	0.114255	0.191148	0.597732	0.131454	1
rl	CG10426	-4.43637	7.42489	0.5975	0.131572	1
l(1)G0232	Src42A	0.122321	0.204951	0.596834	0.131931	1
Krn	Cka	-0.293799	0.492567	0.596465	0.132135	1
dome	PpV	-0.435032	0.729655	0.596215	0.132279	1
Pak	Sos	-0.116253	0.195045	0.596028	0.132381	1
Cka	CG17029	-2.56465	4.30294	0.596021	0.132385	1
Src42A	wun	1.21506	2.04146	0.595192	0.13286	1
Src42A	pnt	0.192281	0.3231	0.595112	0.132905	1
CG9391	Pdp	0.390751	0.657051	0.594704	0.133126	1
bsk	Rho1	0.101446	0.170819	0.59388	0.133594	1
dome	Pp1alpha-96A	-1.45281	2.44716	0.593671	0.133706	1
Dsor1	Src64B	0.610704	1.02875	0.593639	0.133725	1
CG7115	msk	0.1092	0.183953	0.593627	0.13373	1
CG7115	PpD3	-0.73893	1.24559	0.593236	0.133952	1
msk	Sos	0.336584	0.567601	0.592994	0.134084	1
Src42A	Mekk1	-0.68263	1.15258	0.592262	0.134478	1
egr	MKP-4	0.74407	1.25721	0.591842	0.134711	1
grk	Cka	0.222262	0.375913	0.59126	0.13503	1
Src42A	Pvr	0.106879	0.180886	0.590865	0.135247	1
Ras85D	CG3530	0.734741	1.24372	0.590763	0.135307	1
Jra	CG17746	-0.79428	1.34483	0.590615	0.135387	1
phl	PpD3	0.650855	1.10299	0.590081	0.135674	1
CG7115	Rho1	0.160729	0.272624	0.589563	0.135965	1
CG17746	Pp2C1	-0.861235	1.46125	0.589381	0.136069	1
Sos	Lar	-1.79711	3.04981	0.589253	0.136143	1
pnt	Ptpmeg	-1.40066	2.37806	0.588994	0.136288	1
Src42A	Gef26	7.41721	12.6045	0.588458	0.136603	1
drk	Mkp3	-2.23001	3.79006	0.588382	0.136644	1
Sos	l(1)G0232	0.814691	1.38487	0.588278	0.136708	1
Cka	lic	0.542806	0.922726	0.588264	0.136716	1
msn	Tak1	-0.824605	1.40271	0.587865	0.136943	1
mts	CG7115	7.98759	13.5922	0.587661	0.137058	1
pyd	Mkp3	0.956499	1.62875	0.587261	0.13729	1
Cka	CG42327	-1.12781	1.92485	0.58592	0.138047	1
msk	CG7115	0.92475	1.57873	0.585757	0.13815	1
CG13197	CG3530	1.33664	2.2839	0.585244	0.13845	1
pyd	PTP-ER	-0.795154	1.35901	0.585096	0.138537	1
Pvr	l(1)G0232	-7.96146	13.6228	0.584421	0.13894	1
puc	pnt	0.417722	0.714829	0.584367	0.138971	1
cdc14	l(1)G0232	0.63039	1.07921	0.584121	0.139123	1
CG10426	CG3573	0.163368	0.279795	0.583883	0.13927	1
csw	stg	-0.75002	1.28643	0.583025	0.139753	1
rl	wun	0.531927	0.912917	0.582668	0.139954	1
MKP-4	CG7115	-0.418935	0.71963	0.582153	0.140248	1
cdc14	PTP-ER	0.391334	0.673149	0.581349	0.140724	1
Gef26	Doa	-0.238766	0.410719	0.581337	0.14073	1
drk	CG7115	-16.0361	27.6165	0.580672	0.141115	1
Dsor1	Pten	0.271248	0.467178	0.580608	0.141152	1
puc	Pp1alpha-96A	-1.46709	2.52839	0.580246	0.141362	1
Doa	CG6805	1.85032	3.18942	0.580143	0.141421	1
PTP-ER	synj	1.36634	2.35937	0.579114	0.142016	1
Plip	CG3632	0.539963	0.932562	0.57901	0.142081	1
CG17598	alph	-0.0421488	0.0727974	0.578987	0.142093	1
Ptp99A	pyd	-0.305906	0.52885	0.578436	0.142419	1
CG17598	rl	-0.0195567	0.0338447	0.577837	0.142776	1
CG9784	stg	0.0801871	0.13885	0.577507	0.142973	1
mts	Pp2C1	-0.768485	1.33256	0.576697	0.143446	1
stg	Pvr	0.452741	0.786369	0.575736	0.144021	1
rl	synj	-1.50475	2.61997	0.574338	0.144884	1
Gef26	Pez	-0.631811	1.10115	0.573774	0.145223	1
CG17746	Pez	-2.53674	4.42127	0.573757	0.145234	1
Rho1	mts	-0.407784	0.710774	0.573718	0.145257	1
phl	Tak1	0.894906	1.55984	0.573716	0.145258	1
mts	wun	-0.445684	0.776926	0.573651	0.145301	1
rl	Lar	-1.95905	3.41546	0.573584	0.145341	1
CG7115	CG3573	0.347126	0.606792	0.572067	0.146229	1
PpD3	pyd	-0.367633	0.642766	0.571954	0.146301	1
drk	shark	-5.04524	8.82916	0.571429	0.146616	1
Sos	Gadd45	1.30601	2.28828	0.570737	0.147039	1
kay	ssh	-0.362485	0.635117	0.570737	0.147039	1
Pvr	CG3632	-1.4452	2.53227	0.570712	0.147052	1
Gef26	dome	0.0434279	0.0761747	0.570109	0.147409	1
mts	synj	-1.41547	2.48477	0.569658	0.147672	1
aop	PRL-1	-2.99671	5.26074	0.569637	0.147685	1
CG10089	PpD3	0.178441	0.313431	0.569316	0.147884	1
dome	Btk29A	1.70578	2.99638	0.569282	0.147906	1
puc	Src64B	1.21319	2.13175	0.569103	0.148007	1
Sos	CG6805	-2.69961	4.7441	0.569046	0.14804	1
Gadd45	msk	0.129038	0.226834	0.568868	0.148152	1
CG17746	mtm	-0.351655	0.618849	0.568241	0.148543	1
dome	Lar	-1.5972	2.8135	0.567692	0.14888	1
PpD3	CG3573	0.200273	0.35328	0.566894	0.149354	1
wun2	CG10376	-0.385284	0.679701	0.566844	0.149387	1
CG7115	Ptp99A	-0.614976	1.08515	0.566722	0.149466	1
Dsor1	MKP-4	3.59348	6.34351	0.566482	0.149614	1
CG3632	msk	0.167423	0.295973	0.565669	0.150116	1
aop	mtm	-0.374558	0.662607	0.565279	0.150348	1
Pp2C1	kay	-0.282406	0.500245	0.564537	0.150815	1
slpr	msn	-0.388397	0.688224	0.564347	0.15093	1
slpr	Pak	0.984863	1.74555	0.564212	0.151011	1
PTP-ER	kay	0.419074	0.742918	0.564092	0.151089	1
cbt	CG3632	0.852198	1.51247	0.563446	0.151471	1
Pvr	mRNA-capping-enzyme	-1.1242	1.99806	0.562647	0.151975	1
drk	mRNA-capping-enzyme	-0.44459	0.791453	0.56174	0.152535	1
CG3573	drk	-0.209701	0.373448	0.561527	0.152669	1
Ptp99A	stg	0.102106	0.181963	0.561132	0.152907	1
Pvr	CG3530	2.21885	3.95525	0.560988	0.152993	1
5PtaseI	Jra	0.996102	1.77584	0.56092	0.153035	1
mbt	csw	0.174975	0.312197	0.560463	0.153315	1
puc	Doa	-0.692657	1.23593	0.560432	0.153335	1
CG17598	Gap1	0.0245078	0.043735	0.56037	0.153378	1
Pp1alpha-96A	Ptp4E	-1.31918	2.35434	0.560321	0.153406	1
mtm	Sos	-0.140378	0.251325	0.558551	0.154515	1
PpV	Src42A	-0.185694	0.333266	0.557194	0.155371	1
CG3632	grk	-0.499586	0.897175	0.556843	0.155593	1
Jra	synj	0.661933	1.1889	0.556761	0.15564	1
CanA-14F	Cka	0.0639365	0.115072	0.555621	0.156347	1
Cka	CG10426	-2.40843	4.33542	0.555523	0.156415	1
puc	p38b	-2.09969	3.78016	0.55545	0.156462	1
CG10417	Dsor1	0.0542572	0.0977146	0.555262	0.156592	1
bsk	Ptp99A	-0.995898	1.79385	0.555175	0.156648	1
lic	shark	-0.775722	1.40014	0.554031	0.157349	1
Dsor1	Ptp99A	0.991524	1.78983	0.553977	0.157383	1
Gadd45	mop	0.227628	0.411598	0.553034	0.157973	1
Pp2C1	CG17746	-1.15134	2.08548	0.552077	0.158582	1
mts	cdc14	-0.783708	1.42026	0.551806	0.158765	1
Ptp69D	CG3632	-3.2978	5.97769	0.551684	0.158845	1
CG9784	Dsor1	0.14054	0.254807	0.551554	0.158932	1
bsk	PpD3	-1.52571	2.76886	0.551026	0.159284	1
pyd	puc	0.127401	0.231399	0.550566	0.159585	1
csw	Ptp69D	0.404725	0.735434	0.550321	0.159738	1
CanA-14F	Sos	0.0667307	0.12126	0.550312	0.159746	1
dome	CG12746	-0.944875	1.71925	0.549584	0.160207	1
Dsor1	synj	-1.53163	2.78805	0.549355	0.16035	1
Ptp61F	Pten	-0.208072	0.378819	0.549266	0.160404	1
stg	CG3632	1.1907	2.16792	0.549237	0.160424	1
CG3573	puc	0.60456	1.10422	0.547499	0.161562	1
CG42327	Ptp4E	-1.2376	2.26138	0.547276	0.161712	1
Gap1	CG6805	2.95167	5.40066	0.546539	0.162214	1
Gadd45	PTP-ER	-0.30299	0.554837	0.546089	0.162506	1
Mekk1	Rho1	0.214992	0.393931	0.54576	0.162729	1
PpV	Krn	-3.45883	6.34453	0.545166	0.163121	1
CG12746	wun	0.378532	0.694522	0.545025	0.163211	1
Btk29A	mop	0.156483	0.287376	0.544523	0.163552	1
CG9784	egr	1.98433	3.64556	0.544316	0.163686	1
Src64B	msk	0.160736	0.295585	0.54379	0.164019	1
Tak1	Btk29A	-0.466051	0.85723	0.543671	0.164097	1
Mkk4	puc	0.265753	0.489219	0.54322	0.164398	1
alph	mbt	2.61949	4.82869	0.542485	0.16488	1
Dsor1	Mkk4	9.95138	18.3478	0.542374	0.16495	1
Cka	CG12746	-0.747458	1.37849	0.54223	0.16505	1
Pvr	CG10426	1.85094	3.41372	0.542208	0.165065	1
PRL-1	stg	0.0549448	0.101394	0.541896	0.16527	1
Jra	Sos	-0.127227	0.234798	0.541856	0.165298	1
mtm	Cka	0.115305	0.212936	0.541499	0.165544	1
Src64B	mtm	-0.347884	0.642872	0.54114	0.165792	1
Ptp69D	Pdp	-3.22902	5.96712	0.541136	0.165795	1
mbt	CG3573	0.13964	0.258133	0.540964	0.165914	1
Ptp4E	pnt	0.0284862	0.052695	0.540586	0.166171	1
CG10376	l(1)G0232	0.581208	1.07525	0.540535	0.166203	1
PTP-ER	CG12746	0.612829	1.134	0.540414	0.166282	1
mbt	Rho1	0.131585	0.243489	0.540414	0.166283	1
cdc14	Ptp69D	0.261937	0.484822	0.540274	0.166374	1
Cka	Gap1	1.6551	3.06607	0.539813	0.16669	1
msk	Pvr	-0.074612	0.138409	0.539071	0.167177	1
CG10426	Gap1	-0.0818386	0.15196	0.538552	0.167543	1
Ras85D	CG6805	-2.34086	4.34673	0.538533	0.167554	1
mtm	Dsor1	0.0956791	0.177707	0.538409	0.167635	1
Ptp61F	dome	-1.06943	1.98904	0.537665	0.168133	1
mRNA-capping-enzyme	rl	-0.137777	0.256333	0.537492	0.168253	1
dome	Ptp61F	-1.07418	2.00007	0.537068	0.168541	1
pnt	Src42A	-0.240162	0.447175	0.537065	0.168546	1
csw	CG7115	0.912519	1.69943	0.536956	0.168627	1
stg	Krn	-0.969774	1.8078	0.536438	0.168982	1
CG10426	msn	-0.156661	0.292189	0.536162	0.169171	1
shark	Pdp	-0.707763	1.32007	0.536154	0.169176	1
Pvr	Gadd45	11.3314	21.1416	0.535977	0.1693	1
Krn	grk	0.806227	1.50761	0.534771	0.17011	1
5PtaseI	bsk	-0.339504	0.635023	0.534632	0.170205	1
Doa	rl	-0.100385	0.187867	0.534342	0.170407	1
phl	CG7115	1.07531	2.01258	0.534296	0.170442	1
stg	Ptp69D	0.457041	0.856857	0.533392	0.171061	1
rl	CG3573	-0.23174	0.434515	0.533331	0.171101	1
Krn	Ptp10D	0.531248	0.996435	0.533149	0.171219	1
dome	Mkk4	-2.00187	3.75794	0.532704	0.171522	1
5PtaseI	CG10376	-0.333242	0.625586	0.532687	0.171533	1
Ptp99A	Pdp	-1.13751	2.13556	0.532652	0.171556	1
msk	phl	0.605583	1.13805	0.532122	0.171917	1
Sos	CG13197	-0.68682	1.29198	0.531601	0.17228	1
grk	CG3573	0.192256	0.361722	0.531501	0.172353	1
mRNA-capping-enzyme	drk	-0.131401	0.247266	0.531414	0.172415	1
Ptp69D	Btk29A	-0.76103	1.43331	0.530959	0.172741	1
CG17029	Src42A	-0.123248	0.232253	0.530664	0.17295	1
Gap1	pyd	-0.781067	1.47217	0.530556	0.173026	1
MKP-4	bsk	-0.157775	0.298095	0.529278	0.173901	1
Sos	Pp1alpha-96A	-1.33961	2.53482	0.528485	0.174453	1
CG3530	CG17029	1.93648	3.66791	0.527952	0.174817	1
mts	Plip	-0.85152	1.61301	0.527907	0.174846	1
dome	msk	-0.300495	0.569428	0.527713	0.174986	1
Ptp10D	PTP-ER	-0.375797	0.712316	0.52757	0.175081	1
Mkp3	Rac2	0.519862	0.985817	0.527341	0.175233	1
CG10089	Ptp10D	0.152396	0.289056	0.527219	0.175308	1
l(1)G0232	pyd	-1.11925	2.12534	0.526624	0.175723	1
p38b	kay	0.390948	0.743117	0.526092	0.176105	1
slpr	alph	0.776689	1.47662	0.525991	0.176183	1
Src42A	Ptp61F	8.62728	16.4153	0.525562	0.176487	1
pnt	Pez	2.09884	3.99582	0.52526	0.176699	1
Pp2C1	stg	-0.0735646	0.140065	0.525218	0.176728	1
CG12746	synj	-2.7562	5.24915	0.525076	0.176826	1
Src42A	PpV	0.271983	0.518254	0.524806	0.177011	1
Sos	synj	-1.24093	2.36614	0.524452	0.177264	1
CG17598	mbt	0.135267	0.25796	0.524372	0.177322	1
Pez	Gef26	-1.48916	2.84296	0.523805	0.177723	1
msk	cbt	0.733962	1.40124	0.523793	0.177731	1
Gadd45	Dsor1	0.0883971	0.168801	0.523677	0.177819	1
pnt	pyd	-12.1078	23.1342	0.523371	0.178034	1
egr	Ras85D	-0.0966123	0.18463	0.523274	0.178097	1
Ptp10D	PRL-1	-2.35805	4.50728	0.523164	0.17818	1
Sos	MKP-4	5.4976	10.5194	0.522616	0.178576	1
stg	pyd	0.490614	0.940418	0.521698	0.179209	1
msn	PTP-ER	-0.379794	0.728221	0.521537	0.179323	1
CanA-14F	5PtaseI	0.173311	0.332563	0.521135	0.179609	1
wun2	Plip	-0.62896	1.20696	0.521113	0.179626	1
egr	dome	-0.0366329	0.0703255	0.520905	0.179771	1
l(1)G0232	mRNA-capping-enzyme	0.207065	0.397524	0.520887	0.179786	1
Mtl	Ptp69D	-0.116701	0.224464	0.519909	0.180503	1
Dsor1	phl	-9.59919	18.476	0.519549	0.180762	1
Src64B	PpV	0.270953	0.522009	0.519057	0.181105	1
Gadd45	Sos	0.071786	0.138305	0.519042	0.181115	1
synj	dome	-0.118178	0.228269	0.517712	0.182053	1
phl	synj	-1.33427	2.57818	0.517525	0.182188	1
Pp1alpha-96A	5PtaseI	-0.344258	0.665231	0.517501	0.182204	1
synj	Tak1	0.352021	0.680431	0.517351	0.182315	1
CG7115	mtm	-0.258531	0.499725	0.517347	0.182317	1
cdc14	CG7115	0.824643	1.59438	0.517217	0.18241	1
wun	mts	0.358625	0.693413	0.517188	0.182428	1
drk	synj	-1.45921	2.82203	0.517078	0.182505	1
phl	mtm	0.401791	0.777369	0.51686	0.182659	1
PpD3	csw	0.287677	0.558261	0.515309	0.183785	1
CG7115	egr	2.03172	3.94445	0.515085	0.183951	1
CG17746	drk	-0.0193327	0.0375462	0.514904	0.184083	1
Cka	Gadd45	1.36384	2.64878	0.514895	0.184088	1
CG13197	Pdp	0.494726	0.961656	0.514452	0.184412	1
CG10417	Ptp61F	0.312758	0.609536	0.513109	0.185415	1
rl	Gef26	4.77421	9.3104	0.512783	0.185644	1
CG17746	Sos	-0.0985664	0.19232	0.512512	0.185838	1
grk	mop	0.443082	0.865165	0.512136	0.186128	1
CanA-14F	puc	0.0783367	0.153032	0.511896	0.186302	1
MKP-4	pnt	0.0160433	0.0313642	0.511517	0.18658	1
CG12746	wun2	-0.943238	1.84479	0.511299	0.186738	1
CG3632	egr	2.28262	4.46783	0.510902	0.187031	1
CG3632	Tak1	-0.772765	1.51544	0.50993	0.18776	1
Lar	Src42A	-0.107934	0.211859	0.509462	0.188114	1
phl	mts	-0.317075	0.622587	0.509287	0.188241	1
PRL-1	cbt	0.235266	0.461964	0.509274	0.18825	1
p38b	puc	0.192836	0.378828	0.509032	0.188424	1
puc	CG9784	2.46716	4.85117	0.508571	0.188771	1
CG10376	CG9391	-1.27588	2.51085	0.508146	0.189094	1
Pdp	MKP-4	-2.47701	4.87557	0.508045	0.189168	1
Sos	Gef26	4.01084	7.90093	0.507642	0.18947	1
Ras85D	MKP-4	5.01798	9.91939	0.505876	0.190795	1
ssh	stg	0.288055	0.570329	0.505067	0.191391	1
pyd	mtm	-0.363967	0.721079	0.504754	0.191632	1
pnt	Mtl	-1.83027	3.63101	0.504067	0.19214	1
CG7115	phl	0.257534	0.511491	0.503498	0.192569	1
dome	CG10426	-1.69985	3.37936	0.50301	0.192939	1
Sos	msk	-0.167533	0.333421	0.502466	0.193352	1
rl	Pez	2.31865	4.61845	0.502041	0.193685	1
mts	Jra	-1.53796	3.06375	0.501987	0.193722	1
dome	CG9784	10.3248	20.5738	0.50184	0.193839	1
Ptp10D	Src64B	-0.494278	0.984999	0.501806	0.193867	1
Doa	Gef26	-2.5276	5.03876	0.501631	0.193998	1
PpD3	mtm	-0.265636	0.529849	0.501343	0.194233	1
rl	CG17746	1.29219	2.57772	0.501294	0.194269	1
lic	mtm	-0.2742	0.547233	0.501066	0.194452	1
PpD3	l(1)G0232	-0.460617	0.921709	0.499742	0.195468	1
stg	Gef26	5.50361	11.0332	0.498823	0.196175	1
mbt	grk	-0.224427	0.449922	0.498814	0.196182	1
mts	egr	-4.75342	9.53611	0.498466	0.196452	1
dome	Gef26	3.0374	6.09375	0.498445	0.196467	1
cdc14	Dsor1	0.241574	0.484671	0.498428	0.196479	1
Pdp	CG10089	2.35318	4.72642	0.497879	0.196905	1
CG7115	kay	0.406419	0.816901	0.497514	0.197181	1
Ptp10D	CG3573	0.171021	0.343919	0.497271	0.197369	1
rl	Mekk1	-3.18809	6.41482	0.496988	0.197589	1
egr	mRNA-capping-enzyme	-0.0638758	0.128556	0.496873	0.197676	1
alph	Cka	1.09657	2.20765	0.496713	0.197805	1
csw	pyd	0.400481	0.806396	0.496631	0.197865	1
Dsor1	Pvr	-1.18901	2.39428	0.496606	0.197882	1
phl	Pdp	0.747156	1.50516	0.496396	0.19804	1
phl	l(1)G0232	0.500392	1.00815	0.496349	0.198075	1
mts	msn	-3.18612	6.42597	0.495819	0.198491	1
shark	msn	-1.37113	2.7655	0.495798	0.198506	1
Cka	Mkp3	-1.0612	2.14128	0.495589	0.198669	1
slpr	Jra	3.64703	7.35948	0.495555	0.198697	1
CG13197	Ptp99A	0.710129	1.43422	0.495132	0.199035	1
Dsor1	pnt	-2.87667	5.81051	0.495081	0.199078	1
phl	CG3530	0.561605	1.13514	0.494743	0.199335	1
pnt	Plip	-1.90916	3.85963	0.494648	0.199406	1
Sos	CG10376	-0.330557	0.668538	0.494447	0.199547	1
Pdp	mtm	-0.324295	0.655929	0.494405	0.199579	1
lic	aop	-0.486938	0.986816	0.493444	0.200319	1
CG3530	Cka	0.0713967	0.144762	0.493201	0.200511	1
Ras85D	CG10426	-3.04907	6.19008	0.492573	0.200994	1
Pdp	CG9391	0.662772	1.34561	0.492545	0.201016	1
rl	mRNA-capping-enzyme	0.374969	0.761513	0.4924	0.201136	1
grk	mtm	-0.287985	0.584926	0.492344	0.201181	1
Lar	CG17029	-0.962988	1.95629	0.492252	0.201251	1
Ptp99A	CG3632	-1.21272	2.46712	0.491551	0.201796	1
CG10417	Pvr	-0.0457243	0.0930248	0.491528	0.201815	1
rl	Ptpmeg	-1.38316	2.81515	0.491326	0.201971	1
Ras85D	egr	-3.44078	7.01051	0.490803	0.202375	1
p38b	mts	0.129226	0.263422	0.490567	0.202568	1
Rho1	Jra	-5.609	11.4486	0.489929	0.203073	1
egr	Ptp10D	0.132839	0.271148	0.489912	0.203084	1
Pten	CG3573	-0.245811	0.501893	0.489768	0.203193	1
Ptp4E	csw	0.223288	0.456483	0.48915	0.203679	1
Cka	Lar	-1.37123	2.80532	0.488795	0.20396	1
Gadd45	Gap1	-0.195125	0.399621	0.488275	0.204381	1
Pten	Rho1	-0.0592628	0.121473	0.48787	0.204699	1
Pak	Mkk4	1.33178	2.7301	0.487815	0.204744	1
l(1)G0232	CanA-14F	-2.30919	4.73377	0.487812	0.204746	1
Rho1	stg	0.338748	0.69474	0.487589	0.204921	1
Rac2	aop	-0.425567	0.873209	0.48736	0.205093	1
Pten	l(1)G0232	-0.605717	1.24321	0.487222	0.205212	1
stg	rl	-6.15452	12.6366	0.48704	0.205355	1
CG3632	CG7115	-1.73212	3.55761	0.486877	0.20549	1
CG9784	mop	0.0861188	0.176993	0.486565	0.205736	1
Mtl	Ptp10D	-0.265202	0.545307	0.486335	0.205914	1
Cka	CG10089	-7.70862	15.8656	0.485871	0.206292	1
CG6805	Pp1alpha-96A	-0.488396	1.00632	0.485329	0.206721	1
CG10426	csw	0.212679	0.438325	0.485207	0.206814	1
Mtl	CG3573	0.158574	0.326975	0.484974	0.206997	1
aop	l(1)G0232	-0.477506	0.986698	0.483943	0.207836	1
stg	Lar	-1.90398	3.93525	0.483827	0.207928	1
phl	twe	-0.503956	1.04204	0.483622	0.208091	1
Pdp	pyd	-0.327952	0.678487	0.483358	0.20831	1
Dsor1	msk	-0.168977	0.349645	0.483283	0.208374	1
Dsor1	pyd	0.370544	0.766839	0.483209	0.208433	1
rl	p38b	-3.41142	7.06085	0.483146	0.208479	1
Ras85D	CG10376	-0.373179	0.772401	0.483142	0.208482	1
lic	msk	0.127455	0.264022	0.482745	0.208803	1
mRNA-capping-enzyme	Src42A	-0.217488	0.450574	0.482691	0.208842	1
Mkk4	drk	0.0687011	0.142539	0.48198	0.209411	1
Dsor1	CG17746	2.4457	5.07775	0.48165	0.209667	1
Ptp69D	PTP-ER	-0.655009	1.36042	0.481474	0.209806	1
csw	dome	0.834237	1.73313	0.481348	0.209921	1
PpD3	PTP-ER	-0.345153	0.717092	0.481323	0.209938	1
Ptp99A	MKP-4	-2.67122	5.55152	0.48117	0.210065	1
CG9784	Plip	0.288448	0.599662	0.481017	0.210193	1
Tak1	puc	0.087039	0.18098	0.48093	0.210257	1
csw	drk	-0.613976	1.27673	0.480898	0.210279	1
msn	CG3632	-0.67945	1.41547	0.480019	0.210998	1
Pak	slpr	0.48856	1.01806	0.479892	0.2111	1
shark	msk	0.119469	0.248969	0.479853	0.211131	1
Gef26	wun	-0.149104	0.311356	0.478885	0.211917	1
PRL-1	PpD3	-0.408459	0.853277	0.478695	0.212068	1
Mtl	Src64B	-0.197343	0.412308	0.47863	0.212111	1
Tak1	stg	0.0995857	0.208281	0.478132	0.212527	1
ssh	mRNA-capping-enzyme	0.1557	0.325658	0.478108	0.212549	1
grk	MKP-4	-4.03841	8.44737	0.478067	0.212583	1
stg	mRNA-capping-enzyme	-0.177347	0.370974	0.478057	0.212592	1
aop	Btk29A	-0.569689	1.19315	0.477468	0.21307	1
phl	Mtl	4.90412	10.2744	0.477316	0.213198	1
Gadd45	mRNA-capping-enzyme	0.126192	0.264486	0.477123	0.21335	1
bsk	CG3573	0.209073	0.438277	0.477035	0.213419	1
CG10089	mbt	0.402588	0.844613	0.476654	0.21372	1
Src64B	kay	0.354071	0.743094	0.476482	0.213858	1
slpr	pnt	0.101614	0.213441	0.476076	0.214179	1
CG9784	Ptp69D	-0.235067	0.494009	0.475837	0.214378	1
mop	egr	-5.84139	12.2796	0.475697	0.21449	1
stg	wun	-0.429633	0.90351	0.475516	0.214633	1
msn	Pten	-0.336491	0.707695	0.475475	0.214665	1
mtm	kay	-0.335475	0.705875	0.475261	0.214844	1
Pvr	CG9391	-14.6151	30.7903	0.474667	0.215353	1
Sos	CG9391	-1.01845	2.15196	0.473267	0.216486	1
puc	wun	-0.482143	1.01906	0.473126	0.216604	1
Tak1	Rho1	0.158585	0.335694	0.472408	0.217188	1
phl	CG9391	-0.917299	1.94308	0.472085	0.217455	1
Pdp	egr	2.49858	5.29311	0.472043	0.217485	1
Src64B	CG3573	0.186043	0.394138	0.472026	0.217499	1
Sos	Pten	0.323224	0.686302	0.470964	0.218384	1
dome	ssh	-0.346922	0.736823	0.470835	0.218487	1
stg	wun2	-0.724439	1.53956	0.470548	0.218723	1
egr	bsk	0.115047	0.244643	0.470262	0.21896	1
Mtl	Rho1	0.100441	0.213718	0.469971	0.219205	1
CG3573	dome	0.113479	0.24174	0.469427	0.219669	1
Sos	Ptp61F	0.799229	1.70282	0.469356	0.219729	1
kay	Mkk4	2.66978	5.6944	0.468843	0.220142	1
Ptp4E	Pp1alpha-96A	-0.681546	1.45451	0.468574	0.220363	1
CG9784	Src42A	0.0958524	0.204656	0.468359	0.220548	1
cbt	msn	0.552653	1.18029	0.468236	0.220657	1
Dsor1	egr	-2.61643	5.59578	0.467572	0.221222	1
csw	PpD3	0.405199	0.866913	0.467404	0.221365	1
Ptp99A	kay	0.285234	0.611216	0.466666	0.221978	1
CG10376	pyd	0.338261	0.725288	0.466381	0.222217	1
msn	grk	-0.401015	0.860526	0.466012	0.222538	1
Pvr	CG12746	-1.30025	2.79024	0.465998	0.22255	1
5PtaseI	CG9784	1.16811	2.50695	0.465948	0.222594	1
Sos	wun2	-0.645285	1.38537	0.465785	0.222735	1
Mkp3	PpD3	0.328851	0.706025	0.465778	0.222741	1
Dsor1	CG6805	-3.09632	6.6546	0.46529	0.22315	1
dome	Ptpmeg	-1.12786	2.424	0.465288	0.223152	1
Ptp69D	PpV	0.621858	1.33677	0.465194	0.223232	1
dome	Mtl	-2.8736	6.17739	0.46518	0.223244	1
Gef26	CG6805	0.635866	1.36739	0.465022	0.223375	1
phl	cdc14	-0.404248	0.869545	0.464896	0.223482	1
msn	PpD3	-0.520563	1.1208	0.464458	0.22385	1
wun2	CG12746	-1.06314	2.29063	0.464125	0.224125	1
Pten	Cka	0.0905549	0.195138	0.464055	0.224186	1
mop	CG3573	-0.184091	0.396769	0.463976	0.224248	1
CG7115	MKP-4	-1.8214	3.92573	0.463964	0.224262	1
Dsor1	Src42A	0.218238	0.470686	0.463659	0.22453	1
Tak1	synj	0.763546	1.64798	0.463321	0.224812	1
Pten	mop	-0.383058	0.829473	0.461809	0.226112	1
grk	phl	0.315058	0.682529	0.461605	0.226284	1
Dsor1	Tak1	0.81119	1.75759	0.461536	0.226347	1
msn	Ptp10D	-0.555913	1.20474	0.46144	0.226432	1
ssh	Pvr	-0.0898699	0.195115	0.460599	0.227146	1
mts	CG13197	-0.681033	1.47906	0.460451	0.227273	1
Mtl	Mkk4	-0.904103	1.96389	0.460364	0.227356	1
mts	Mekk1	-1.06894	2.32322	0.460111	0.22758	1
dome	mbt	-2.33114	5.07022	0.45977	0.227874	1
Tak1	CG9391	0.674694	1.4682	0.459538	0.228077	1
CG17598	kay	-0.0486387	0.105845	0.459528	0.228084	1
Ras85D	Lar	-1.4393	3.13313	0.459383	0.228208	1
PTP-ER	CG17029	2.2071	4.8067	0.459171	0.22839	1
csw	Ptp99A	0.609801	1.3284	0.45905	0.228491	1
msk	shark	0.488074	1.06341	0.458972	0.228558	1
CG9391	Rho1	0.0556888	0.121396	0.458737	0.228771	1
Sos	Pez	2.33652	5.09948	0.458189	0.229248	1
Ptp10D	grk	-0.460119	1.00442	0.458092	0.229331	1
stg	Src42A	-0.198568	0.433487	0.458072	0.229346	1
CG10426	Sos	0.0570546	0.124578	0.457982	0.229426	1
Jra	CG17029	1.14882	2.50865	0.457943	0.229457	1
alph	mRNA-capping-enzyme	0.229861	0.502218	0.457693	0.22967	1
msn	wun	-0.388057	0.847964	0.457634	0.229722	1
CG42327	CG10376	-0.220724	0.482655	0.457312	0.230006	1
Mtl	dome	0.116434	0.254751	0.457049	0.230231	1
Ptp99A	l(1)G0232	-0.381613	0.837309	0.455761	0.231375	1
mRNA-capping-enzyme	Ras85D	-0.222052	0.487235	0.455739	0.231392	1
stg	msk	-0.143904	0.315976	0.455426	0.231671	1
p38b	Ras85D	0.238999	0.525106	0.455144	0.23192	1
Pp2C1	alph	-0.145941	0.321069	0.454546	0.232448	1
grk	Btk29A	-0.554285	1.22	0.454333	0.232636	1
mts	CG3632	2.3796	5.23788	0.454305	0.23266	1
Gap1	Pez	-1.97454	4.35155	0.453757	0.233144	1
mop	CG3632	6.02846	13.2893	0.453633	0.233251	1
CanA-14F	Dsor1	0.104125	0.229626	0.453455	0.233415	1
Dsor1	mRNA-capping-enzyme	-0.232285	0.512363	0.453361	0.233492	1
pnt	PRL-1	-2.41278	5.3256	0.453054	0.233763	1
MKP-4	aop	-0.254732	0.562915	0.452523	0.234237	1
pnt	wun2	-1.15392	2.5535	0.451897	0.234795	1
Pten	5PtaseI	2.6256	5.81112	0.451823	0.234858	1
Src64B	Btk29A	-0.526731	1.16673	0.451459	0.235192	1
mbt	Src64B	-0.232895	0.516226	0.451151	0.235462	1
CG7115	l(1)G0232	-0.32892	0.729769	0.450717	0.235848	1
Ptp61F	Cka	-0.0454907	0.10093	0.450716	0.235849	1
mts	pnt	0.413552	0.917934	0.450524	0.236019	1
CG9784	CG10376	0.152516	0.338696	0.450303	0.236216	1
l(1)G0232	CG9784	-3.00471	6.67372	0.45023	0.236284	1
csw	grk	0.388833	0.864209	0.449929	0.236543	1
Sos	p38b	-2.21223	4.91947	0.449689	0.236754	1
PRL-1	CG3573	0.173845	0.386659	0.449608	0.23683	1
CG17029	dome	-0.0464529	0.103376	0.44936	0.237059	1
Cka	egr	-5.84918	13.0307	0.448878	0.237483	1
mts	wun2	-0.652728	1.45461	0.448731	0.237615	1
dome	PRL-1	-6.17422	13.7647	0.448553	0.237779	1
csw	mop	0.456975	1.01886	0.448514	0.237816	1
Tak1	mtm	-0.490954	1.09837	0.446984	0.239213	1
aop	Pten	-0.211815	0.474101	0.446771	0.239414	1
msk	rl	0.22529	0.504281	0.446755	0.239429	1
egr	twe	-0.268845	0.602112	0.446503	0.239651	1
Ptp10D	Ptp99A	-0.756567	1.69757	0.445675	0.240406	1
CG9784	phl	0.146235	0.328149	0.445636	0.240437	1
PpV	CG12746	-0.663191	1.48941	0.445271	0.240765	1
Ras85D	p38b	-2.04059	4.5829	0.445262	0.240772	1
mop	Doa	-0.569244	1.2786	0.445208	0.240828	1
Mkp3	Src64B	0.358098	0.804508	0.445114	0.240904	1
Dsor1	Lar	-1.71368	3.85342	0.444715	0.241263	1
CG13197	Ptp69D	0.197744	0.444787	0.44458	0.241383	1
Pvr	wun2	1.69888	3.8248	0.444176	0.241755	1
CG12746	CG3530	0.569839	1.28375	0.443886	0.242009	1
Pten	Src42A	0.206119	0.464667	0.443585	0.242294	1
bsk	MKP-4	-2.91606	6.58573	0.442785	0.243027	1
Pvr	MKP-4	-5.27366	11.9274	0.442147	0.243596	1
CG17598	msn	0.0405878	0.0918994	0.441655	0.244037	1
Src64B	puc	0.105702	0.23942	0.441491	0.24418	1
twe	Rho1	0.0275361	0.062376	0.441452	0.244214	1
Mekk1	p38b	-1.44599	3.27573	0.441426	0.244239	1
PRL-1	Ptp99A	-0.357198	0.809651	0.441175	0.244477	1
CG9784	msk	0.133496	0.302726	0.440981	0.244653	1
puc	phl	-0.751873	1.70523	0.440923	0.24471	1
mop	CG10426	-1.80927	4.10763	0.440466	0.245142	1
stg	lic	6.1541	13.9766	0.440315	0.245279	1
aop	Krn	0.85407	1.94013	0.440212	0.245369	1
CG9784	mtm	-0.180811	0.411276	0.439634	0.245906	1
dome	5PtaseI	-0.750384	1.70743	0.439481	0.246047	1
p38b	Sos	0.314342	0.715437	0.43937	0.246145	1
puc	Krn	-1.35024	3.07799	0.438676	0.24678	1
Gap1	Pp2C1	-0.760472	1.73434	0.438478	0.246961	1
Sos	kay	-0.66816	1.52459	0.438254	0.247159	1
mop	Pten	-0.389232	0.889256	0.437705	0.247662	1
CG17598	shark	0.0623255	0.142413	0.437639	0.247718	1
lic	CG9784	-1.19072	2.72107	0.437592	0.247763	1
dome	bsk	-1.65348	3.7828	0.437104	0.248208	1
Plip	pnt	-0.155043	0.354841	0.436935	0.248361	1
msn	Btk29A	-0.39398	0.903435	0.436091	0.249163	1
rl	CG10376	-0.31766	0.728538	0.436024	0.249221	1
Ptp10D	Pdp	-0.750902	1.72425	0.435496	0.249703	1
MKP-4	alph	0.0553416	0.127218	0.435013	0.250153	1
aop	csw	0.225718	0.518899	0.434993	0.250173	1
grk	pyd	-0.435148	1.00099	0.43472	0.250426	1
CG10426	ssh	0.165633	0.381176	0.434531	0.250604	1
egr	aop	0.0956745	0.220189	0.43451	0.250627	1
mtm	PTP-ER	-0.461296	1.06211	0.434322	0.250804	1
PpD3	grk	-0.483022	1.11218	0.434303	0.25082	1
bsk	grk	-0.540775	1.2452	0.434286	0.250835	1
Dsor1	Doa	4.48341	10.3296	0.434037	0.251075	1
mRNA-capping-enzyme	Tak1	-1.71965	3.96321	0.433904	0.251202	1
PpV	synj	-1.11191	2.56288	0.43385	0.251252	1
csw	puc	-1.70058	3.92038	0.433779	0.251319	1
Ptp69D	CG12746	0.605947	1.39752	0.433587	0.251498	1
pnt	MKP-4	-6.48915	14.9944	0.432772	0.252252	1
PRL-1	csw	0.271079	0.626727	0.432531	0.252473	1
Lar	5PtaseI	-0.309995	0.717117	0.432279	0.25272	1
dome	CG9391	-1.84103	4.26239	0.431924	0.253046	1
Jra	mtm	-0.168943	0.391311	0.431735	0.253217	1
mbt	kay	0.211667	0.490518	0.431516	0.253428	1
Mkp3	CG9784	2.03737	4.7217	0.431491	0.253452	1
puc	Ptp69D	0.696763	1.61509	0.431407	0.253536	1
bsk	Krn	0.768125	1.78175	0.431108	0.2538	1
drk	CG3632	-10.3014	23.9148	0.430753	0.254133	1
CG10089	bsk	0.156371	0.36323	0.430502	0.254365	1
dome	CanA-14F	5.36078	12.4541	0.430443	0.254423	1
PpV	Doa	-0.681529	1.58352	0.430389	0.25447	1
csw	mbt	1.18283	2.74881	0.430307	0.254547	1
MKP-4	l(1)G0232	-0.166641	0.387317	0.430245	0.254604	1
CG3573	pnt	0.170499	0.396344	0.43018	0.254665	1
mop	kay	-0.497401	1.15629	0.430168	0.254674	1
alph	egr	-2.08404	4.84535	0.430112	0.254728	1
5PtaseI	twe	-0.451732	1.05271	0.429112	0.255665	1
Ptp99A	aop	-0.911089	2.12583	0.428581	0.256188	1
Cka	slpr	-1.19556	2.79056	0.428429	0.256335	1
kay	wun	0.380228	0.888007	0.428181	0.256565	1
Sos	CG42327	-0.837966	1.9573	0.428124	0.256619	1
mop	alph	-0.225474	0.526889	0.427935	0.2568	1
Plip	CG9784	1.15651	2.70464	0.427601	0.257123	1
cbt	PpV	-0.169938	0.397547	0.427466	0.257255	1
Pdp	dome	0.357924	0.837563	0.427339	0.257379	1
CG17598	csw	-0.0871419	0.203925	0.427323	0.257391	1
phl	pyd	0.310326	0.726792	0.42698	0.257726	1
synj	l(1)G0232	0.20052	0.469914	0.426717	0.257984	1
stg	shark	1.2518	2.93493	0.426517	0.258172	1
alph	CG3573	-0.197357	0.462845	0.426399	0.25829	1
puc	Gadd45	1.15566	2.71226	0.426087	0.258594	1
cdc14	grk	0.390049	0.915472	0.426063	0.258621	1
Pdp	CG3573	0.150951	0.35467	0.425611	0.259061	1
puc	CG6805	-1.7798	4.18301	0.425484	0.259182	1
puc	synj	-1.08916	2.56299	0.424957	0.259681	1
csw	Tak1	0.728528	1.71468	0.424877	0.259765	1
msn	CG7115	-0.843637	1.98584	0.424827	0.259813	1
5PtaseI	Mkp3	-0.415553	0.978236	0.424799	0.259841	1
CG12746	shark	0.386932	0.911539	0.424482	0.260137	1
Dsor1	Mkp3	-0.594252	1.40022	0.424398	0.260222	1
msn	Src64B	-0.388797	0.916422	0.424256	0.260367	1
rl	msk	-0.152544	0.359813	0.423953	0.260665	1
CG10089	CG7115	0.283108	0.668028	0.423796	0.260817	1
PRL-1	PTP-ER	-0.139433	0.32905	0.423744	0.260863	1
cdc14	CG3573	0.200569	0.473633	0.423469	0.261126	1
Gap1	CG17029	2.18604	5.16256	0.423442	0.261155	1
Cka	twe	-0.645761	1.52516	0.423407	0.261189	1
Rho1	bsk	-0.354005	0.836542	0.423176	0.261422	1
mbt	pyd	-0.168471	0.398452	0.422813	0.261772	1
CG7115	grk	-0.340446	0.805304	0.422754	0.26183	1
Lar	drk	-0.0399742	0.0945961	0.422578	0.26201	1
Ras85D	Gef26	3.5381	8.37296	0.422563	0.262023	1
Jra	shark	-0.682088	1.61574	0.422151	0.26242	1
grk	Krn	1.60547	3.80531	0.421903	0.262667	1
Btk29A	PpV	0.12826	0.304033	0.421861	0.262706	1
Ptp69D	CG9784	-2.06031	4.88487	0.421774	0.262797	1
Mtl	shark	-0.284434	0.67495	0.421415	0.263142	1
msk	Src64B	0.40154	0.954096	0.420859	0.263687	1
CG3530	CG13197	1.38441	3.29092	0.420678	0.263866	1
Tak1	kay	1.05961	2.52003	0.420476	0.264058	1
Gap1	CG9391	1.06183	2.52564	0.420419	0.264109	1
grk	CanA-14F	-1.72454	4.10271	0.420342	0.264182	1
CanA-14F	PpV	0.0619457	0.147439	0.420145	0.264379	1
Ptp61F	kay	-0.384527	0.915746	0.419905	0.264618	1
alph	Src42A	-2.0568	4.90179	0.419602	0.264905	1
Mkk4	pnt	0.136976	0.326452	0.41959	0.264914	1
l(1)G0232	Doa	-0.792855	1.89185	0.419091	0.265402	1
dome	PpD3	-1.1595	2.76797	0.418898	0.265592	1
l(1)G0232	Btk29A	-0.709302	1.69354	0.418829	0.265653	1
Ptp99A	CG3573	0.148463	0.354635	0.418637	0.265848	1
Gap1	Ptp61F	-0.578767	1.38398	0.418191	0.26628	1
CG10417	Pp2C1	0.333676	0.799248	0.417488	0.266979	1
Ptp61F	rl	-0.0737846	0.176928	0.417031	0.26744	1
CG3530	Pp1alpha-96A	0.807019	1.93543	0.416971	0.267498	1
Ptp61F	Ras85D	-0.0904396	0.216963	0.416843	0.267619	1
pnt	CG42327	-1.19903	2.8767	0.416809	0.267654	1
slpr	l(1)G0232	-0.266698	0.639968	0.416736	0.267716	1
Pp2C1	Rho1	-0.0471576	0.113164	0.416717	0.267737	1
PpV	Pvr	-0.808367	1.9399	0.416705	0.267749	1
CG9391	CG3632	0.342631	0.822491	0.416577	0.267871	1
mts	Ptp61F	-0.41839	1.00535	0.416164	0.268288	1
CG12746	CG10089	-1.38273	3.32438	0.415935	0.268515	1
CG9391	Ptp69D	0.143202	0.344596	0.415565	0.268897	1
CG10376	Sos	0.479343	1.15371	0.415479	0.268979	1
Pez	drk	0.0369875	0.0890774	0.415228	0.269222	1
wun2	Pten	0.397118	0.956783	0.415056	0.269392	1
drk	Pp1alpha-96A	-0.921237	2.22057	0.414864	0.269592	1
lic	Ptp61F	-0.673426	1.62509	0.414394	0.270067	1
msk	PpD3	0.345469	0.83523	0.413621	0.27084	1
mtm	lic	0.48785	1.17973	0.413526	0.270932	1
CG10089	Ras85D	-0.104506	0.253401	0.412413	0.27203	1
MKP-4	egr	0.880466	2.1358	0.412242	0.272189	1
Jra	slpr	1.34808	3.27326	0.411847	0.272586	1
stg	Pdp	1.01339	2.46179	0.411646	0.272781	1
Plip	bsk	0.329637	0.801588	0.41123	0.273198	1
Ptp10D	Btk29A	-0.3954	0.961684	0.411154	0.273276	1
csw	CG3632	0.564852	1.37395	0.411117	0.273312	1
[truncated: 6,557 more rows]

## Sheet: knockdown-phenotype median
Source	Target	Effect	SE	Partner	|Effect|/SE	P_empirical	P_adjusted
Pvr	intensity	-3.95235	0.0331575	Ptp99A	119.199	< 3.82E-8	< 0.00049
Pvr	area	-4.12014	0.0364311	mop	113.094	< 3.82E-8	< 0.00049
Pvr	# cells	-3.2867	0.0358371	rl	91.7121	< 3.82E-8	< 0.00049
pnt	intensity	-2.58739	0.0331895	Gadd45	77.9583	< 3.82E-8	< 0.00049
drk	intensity	-2.57439	0.0331492	CG3530	77.6606	< 3.82E-8	< 0.00049
Rho1	area	2.79717	0.0363739	Pdp	76.9006	< 3.82E-8	< 0.00049
drk	# cells	-2.65525	0.0358383	Sos	74.0898	< 3.82E-8	< 0.00049
pnt	area	-2.62538	0.0363859	Mkp3	72.1539	< 3.82E-8	< 0.00049
mts	# cells	-2.26724	0.0358495	Jra	63.2432	< 3.82E-8	< 0.00049
pnt	# cells	-2.2036	0.0358584	puc	61.4528	< 3.82E-8	< 0.00049
mts	intensity	-1.84787	0.0330872	wun	55.8484	< 3.82E-8	< 0.00049
drk	area	-2.01178	0.0364712	CG17746	55.1607	< 3.82E-8	< 0.00049
dome	intensity	-1.48891	0.0331513	CG3530	44.9124	< 3.82E-8	< 0.00049
stg	# cells	-1.49397	0.035775	CG12746	41.7602	< 3.82E-8	< 0.00049
puc	# cells	-1.45376	0.0358321	Mkk4	40.5716	< 3.82E-8	< 0.00049
dome	# cells	-1.44005	0.0357636	wun2	40.2659	< 3.82E-8	< 0.00049
puc	intensity	-1.18481	0.0331839	CG7115	35.7043	< 3.82E-8	< 0.00049
Rho1	# cells	-1.26894	0.0358067	Doa	35.4387	< 3.82E-8	< 0.00049
dome	area	-1.28538	0.0364845	Pp1alpha-96A	35.231	< 3.82E-8	< 0.00049
Dsor1	# cells	-1.23855	0.0357749	CG12746	34.6208	< 3.82E-8	< 0.00049
Cka	# cells	-1.13265	0.0354952	Ptp10D	31.9098	< 3.82E-8	< 0.00049
rl	# cells	-1.1083	0.0358321	CG17746	30.9303	< 3.82E-8	< 0.00049
Sos	# cells	-1.10225	0.0357506	Tak1	30.8316	< 3.82E-8	< 0.00049
stg	intensity	-1.01379	0.0331895	Gadd45	30.5456	< 3.82E-8	< 0.00049
Ras85D	# cells	-1.08775	0.0358008	CG9391	30.3834	< 3.82E-8	< 0.00049
Cka	intensity	-1.00386	0.033182	CG7115	30.2532	< 3.82E-8	< 0.00049
mts	area	-0.970242	0.0363055	Cka	26.7244	< 3.82E-8	< 0.00049
rl	intensity	-0.882808	0.0332731	CG17029	26.5322	< 3.82E-8	< 0.00049
Sos	intensity	-0.874675	0.0332728	PTP-ER	26.288	< 3.82E-8	< 0.00049
Gap1	# cells	0.937757	0.0358426	PRL-1	26.1632	< 3.82E-8	< 0.00049
PpV	# cells	-0.928225	0.0357729	Dsor1	25.9478	< 3.82E-8	< 0.00049
Ras85D	intensity	-0.855966	0.0332464	CG42327	25.7461	< 3.82E-8	< 0.00049
PpV	intensity	-0.836512	0.033273	CG17029	25.1409	< 3.82E-8	< 0.00049
msk	area	-0.864347	0.035136	Pvr	24.6	< 3.82E-8	< 0.00049
Gap1	intensity	0.810221	0.0332792	CG10426	24.3461	< 3.82E-8	< 0.00049
Dsor1	intensity	-0.768336	0.0332793	CG6805	23.0875	< 3.82E-8	< 0.00049
mop	# cells	-0.824572	0.0357971	pnt	23.0346	< 3.82E-8	< 0.00049
mop	intensity	-0.755941	0.0332698	egr	22.7215	< 3.82E-8	< 0.00049
mRNA-capping-enzyme	area	-0.780623	0.0351535	stg	22.2062	< 3.82E-8	< 0.00049
msk	intensity	-0.692511	0.0314305	Dsor1	22.0331	< 3.82E-8	< 0.00049
Src42A	area	-0.776868	0.0358625	Cka	21.6624	< 3.82E-8	< 0.00049
mRNA-capping-enzyme	intensity	-0.668635	0.0313893	wun	21.3014	< 3.82E-8	< 0.00049
Pten	area	0.740213	0.0362855	MKP-4	20.3997	< 3.82E-8	< 0.00049
alph	# cells	-0.664172	0.0352887	PpV	18.8211	< 3.82E-8	< 0.00049
Cka	area	-0.645874	0.0363129	Ptp4E	17.7864	< 3.82E-8	< 0.00049
puc	area	-0.61664	0.0364593	Pak	16.9131	< 3.82E-8	< 0.00049
Ptp69D	# cells	0.58061	0.0358178	Jra	16.2101	< 3.82E-8	< 0.00049
Rho1	intensity	0.526205	0.0330827	twe	15.9057	< 3.82E-8	< 0.00049
Ptp69D	intensity	0.513356	0.0326792	Src42A	15.7089	< 3.82E-8	< 0.00049
PpV	area	-0.561328	0.0364019	pyd	15.4203	< 3.82E-8	< 0.00049
Pten	intensity	0.502632	0.0332783	CG10426	15.1039	< 3.82E-8	< 0.00049
CG3573	area	0.532161	0.0364967	rl	14.5811	< 3.82E-8	< 0.00049
mop	area	-0.522093	0.0361539	grk	14.4408	< 3.82E-8	< 0.00049
mRNA-capping-enzyme	# cells	-0.495621	0.0344265	Lar	14.3965	< 3.82E-8	< 0.00049
lic	# cells	0.496579	0.0356069	CanA-14F	13.9462	< 3.82E-8	< 0.00049
msk	# cells	-0.4608	0.0340825	Src64B	13.5201	< 3.82E-8	< 0.00049
Gap1	area	0.491764	0.0364834	Mkk4	13.4791	< 3.82E-8	< 0.00049
alph	intensity	-0.438083	0.0326501	PRL-1	13.4175	< 3.82E-8	< 0.00049
mtm	area	0.480657	0.0363519	slpr	13.2223	< 3.82E-8	< 0.00049
pyd	intensity	0.402915	0.0332801	Pez	12.1068	< 3.82E-8	< 0.00049
CG10376	area	-0.428838	0.0361223	mbt	11.8718	< 3.82E-8	< 0.00049
phl	# cells	-0.412538	0.0355654	CG17029	11.5994	< 3.82E-8	< 0.00049
rl	area	-0.42133	0.0364357	CG7115	11.5637	< 3.82E-8	< 0.00049
csw	# cells	-0.408209	0.0355809	drk	11.4727	< 3.82E-8	< 0.00049
Src42A	intensity	-0.371853	0.0324592	Ptp10D	11.456	< 3.82E-8	< 0.00049
bsk	# cells	0.402981	0.0355034	CG42327	11.3505	< 3.82E-8	< 0.00049
PTP-ER	intensity	0.376865	0.0332679	CanA-14F	11.3282	< 3.82E-8	< 0.00049
Sos	area	-0.407185	0.0362839	Pten	11.2222	< 3.82E-8	< 0.00049
pyd	# cells	0.400275	0.0358603	stg	11.1621	< 3.82E-8	< 0.00049
aop	# cells	0.392767	0.0355508	PTP-ER	11.048	< 3.82E-8	< 0.00049
kay	# cells	-0.388185	0.0356197	CG10417	10.898	< 3.82E-8	< 0.00049
msn	# cells	0.387146	0.0355754	CG42327	10.8824	< 3.82E-8	< 0.00049
PpD3	# cells	0.383377	0.0355779	Sos	10.7757	< 3.82E-8	< 0.00049
mtm	intensity	0.358244	0.0332729	Jra	10.7668	< 3.82E-8	< 0.00049
Ras85D	area	-0.391893	0.0364909	Pvr	10.7395	< 3.82E-8	< 0.00049
wun	area	0.373837	0.036291	PTP-ER	10.3011	< 3.82E-8	< 0.00049
Src64B	intensity	0.33801	0.0328832	drk	10.2791	< 3.82E-8	< 0.00049
Src64B	# cells	0.364789	0.0355407	Dsor1	10.264	< 3.82E-8	< 0.00049
CG10376	intensity	-0.333722	0.0325497	l(1)G0232	10.2527	< 3.82E-8	< 0.00049
PTP-ER	# cells	0.364315	0.0358436	PRL-1	10.164	< 3.82E-8	< 0.00049
bsk	intensity	0.333527	0.0329082	Lar	10.1351	< 3.82E-8	< 0.00049
grk	# cells	0.359247	0.0355584	pyd	10.103	< 3.82E-8	< 0.00049
grk	intensity	0.328007	0.0329134	Pp2C1	9.96576	< 3.82E-8	< 0.00049
aop	intensity	0.325632	0.0329281	Gef26	9.88918	< 3.82E-8	< 0.00049
cbt	# cells	-0.34736	0.0356269	synj	9.74994	< 3.82E-8	< 0.00049
lic	intensity	0.318944	0.0329666	CG10426	9.67477	< 3.82E-8	< 0.00049
Ptp69D	area	0.347667	0.0362094	kay	9.60158	< 3.82E-8	< 0.00049
PpD3	intensity	0.305675	0.0329676	pyd	9.27197	< 3.82E-8	< 0.00049
pyd	area	0.331949	0.0365056	Pvr	9.09309	< 3.82E-8	< 0.00049
Ptp10D	# cells	0.32052	0.035647	Pp1alpha-96A	8.99148	< 3.82E-8	< 0.00049
CG3573	# cells	-0.32221	0.0358452	egr	8.98893	< 3.82E-8	< 0.00049
l(1)G0232	intensity	0.295826	0.0329597	CanA-14F	8.9754	< 3.82E-8	< 0.00049
phl	intensity	-0.29149	0.0326342	bsk	8.93204	< 3.82E-8	< 0.00049
Rac2	# cells	0.31703	0.0356861	CG10426	8.88386	< 3.82E-8	< 0.00049
PTP-ER	area	0.323847	0.0364984	CG3573	8.87293	< 3.82E-8	< 0.00049
shark	# cells	0.295893	0.0356848	dome	8.29184	< 3.82E-8	< 0.00049
msn	intensity	0.27094	0.03305	Gef26	8.19787	< 3.82E-8	< 0.00049
ssh	area	0.297287	0.0362755	mbt	8.19524	< 3.82E-8	< 0.00049
Ptp10D	intensity	0.26428	0.0330434	Pten	7.99798	< 3.82E-8	< 0.00049
cbt	intensity	-0.263647	0.0330296	CG9784	7.98212	< 3.82E-8	< 0.00049
cdc14	intensity	-0.262427	0.0330283	PTP-ER	7.94551	< 3.82E-8	< 0.00049
l(1)G0232	# cells	0.273734	0.0356177	pyd	7.68532	< 3.82E-8	< 0.00049
cdc14	area	-0.274987	0.0363244	egr	7.5703	< 3.82E-8	< 0.00049
l(1)G0232	area	0.268443	0.0360248	kay	7.45162	< 3.82E-8	< 0.00049
Krn	# cells	-0.261256	0.0356973	Jra	7.31864	< 3.82E-8	< 0.00049
twe	area	-0.265971	0.0363615	Rho1	7.31463	< 3.82E-8	< 0.00049
shark	intensity	0.238009	0.0330968	Pez	7.19129	< 3.82E-8	< 0.00049
Krn	intensity	-0.23722	0.0330925	CG17746	7.16839	< 3.82E-8	< 0.00049
kay	intensity	-0.237166	0.0331058	dome	7.16387	< 3.82E-8	< 0.00049
Btk29A	intensity	0.236488	0.0330774	Sos	7.14954	< 3.82E-8	< 0.00049
Pdp	# cells	0.254647	0.0357244	CG10417	7.12811	< 3.82E-8	< 0.00049
Pten	# cells	0.252055	0.0356754	Lar	7.06523	< 3.82E-8	< 0.00049
twe	intensity	-0.230389	0.033083	Ras85D	6.96399	< 3.82E-8	< 0.00049
Rac2	intensity	0.230131	0.0331098	Ptp61F	6.95053	< 3.82E-8	< 0.00049
CG3632	# cells	0.243815	0.0357343	stg	6.82299	< 3.82E-8	< 0.00049
Pdp	intensity	0.223988	0.0331152	Gef26	6.76389	< 3.82E-8	< 0.00049
CG13197	area	-0.241905	0.0363442	Pak	6.65593	< 3.82E-8	< 0.00049
Btk29A	area	0.241846	0.036361	CanA-14F	6.65123	< 3.82E-8	< 0.00049
Src64B	area	0.240697	0.0362092	PTP-ER	6.6474	< 3.82E-8	< 0.00049
slpr	# cells	0.236611	0.035764	Pp1alpha-96A	6.6159	< 3.82E-8	< 0.00049
Mkp3	intensity	-0.218631	0.0331076	PpV	6.60364	< 3.82E-8	< 0.00049
CG3530	area	0.23734	0.0363939	Mtl	6.52141	< 3.82E-8	< 0.00049
Ptp61F	area	0.23609	0.036327	p38b	6.49902	< 3.82E-8	< 0.00049
CG3632	intensity	0.215051	0.0331223	PTP-ER	6.49264	< 3.82E-8	< 0.00049
wun	intensity	0.214452	0.0330938	mop	6.48012	< 3.82E-8	< 0.00049
5PtaseI	area	-0.233922	0.0363971	Mkk4	6.42694	< 3.82E-8	< 0.00049
wun2	area	-0.22965	0.036398	Mkk4	6.30941	< 3.82E-8	< 0.00049
csw	intensity	-0.208293	0.0331614	Gef26	6.28118	< 3.82E-8	< 0.00049
CG12746	area	-0.228325	0.0364129	CG3573	6.27043	< 3.82E-8	< 0.00049
Mekk1	# cells	0.223903	0.0357795	MKP-4	6.25786	< 3.82E-8	< 0.00049
grk	area	0.225662	0.0361703	p38b	6.23888	< 3.82E-8	< 0.00049
CG10376	# cells	-0.219767	0.0354824	Jra	6.19368	< 3.82E-8	< 0.00049
Tak1	# cells	0.218912	0.0357511	pyd	6.12322	< 3.82E-8	< 0.00049
Tak1	intensity	0.202312	0.0331322	CanA-14F	6.1062	< 3.82E-8	< 0.00049
cdc14	# cells	-0.216358	0.0356552	Jra	6.06808	< 3.82E-8	< 0.00049
Plip	area	-0.219597	0.0364257	Gef26	6.02862	< 3.82E-8	< 0.00049
mtm	# cells	0.214675	0.0357765	CG42327	6.00044	< 3.82E-8	< 0.00049
CG13197	intensity	-0.197718	0.033141	Ptp4E	5.96595	< 3.82E-8	< 0.00049
Mkp3	area	-0.206658	0.0362179	Rac2	5.70596	< 3.82E-8	< 0.00049
Ptp99A	# cells	0.201672	0.0357735	Ptp4E	5.63747	3.81951e-07	0.00485422
CG7115	# cells	0.201596	0.0357831	stg	5.63383	3.81951e-07	0.00485422
Ptp99A	intensity	0.186546	0.0331605	Dsor1	5.62553	3.81951e-07	0.00485422
Btk29A	# cells	0.199476	0.0357062	CG10417	5.58658	3.81951e-07	0.00485422
CG3530	intensity	0.185032	0.0331512	Ptp69D	5.58145	3.81951e-07	0.00485422
Mkp3	# cells	-0.196403	0.0357292	CG10426	5.497	3.81951e-07	0.00485422
stg	area	-0.196283	0.0365081	MKP-4	5.37641	6.11122e-07	0.00749174
Plip	intensity	-0.177262	0.0331622	Dsor1	5.3453	9.16683e-07	0.0112101
Pak	# cells	-0.184096	0.0358193	CG17598	5.13956	2.29171e-06	0.0276724
CG7115	intensity	0.169057	0.0331898	Pp2C1	5.09364	2.67366e-06	0.0321721
bsk	area	0.179276	0.0361059	5PtaseI	4.96528	3.74312e-06	0.0444009
ssh	# cells	-0.175531	0.0356975	PTP-ER	4.91718	4.43063e-06	0.0520821
aop	area	0.1768	0.0362108	PTP-ER	4.88254	5.19454e-06	0.0607345
p38b	# cells	0.173609	0.0358165	pyd	4.84719	5.88205e-06	0.06822
twe	# cells	-0.171227	0.0357011	MKP-4	4.79613	6.41678e-06	0.0737352
Gadd45	intensity	0.158741	0.0331959	CG10426	4.78194	6.79873e-06	0.0779406
wun2	intensity	-0.158346	0.0331826	mop	4.77197	7.40985e-06	0.0846131
CG12746	intensity	-0.156732	0.0331836	Cka	4.72319	8.93766e-06	0.100933
5PtaseI	intensity	-0.153821	0.0331822	MKP-4	4.63566	1.28336e-05	0.143158
CG9391	intensity	-0.150787	0.0331973	puc	4.54214	1.91739e-05	0.212045
Krn	area	-0.161798	0.0363648	Rho1	4.4493	2.6813e-05	0.293093
CG9391	area	-0.160604	0.0364512	CG10426	4.40601	3.0938e-05	0.335399
Ptp61F	# cells	-0.155785	0.0357367	CG3573	4.35924	3.66673e-05	0.39311
Doa	# cells	-0.155881	0.0358172	CG17598	4.35213	3.74312e-05	0.400551
Pp2C1	area	0.158257	0.0364369	Mtl	4.3433	3.84243e-05	0.410102
CG42327	area	-0.157211	0.0364643	CG3573	4.31138	4.17855e-05	0.442048
Gadd45	area	0.155895	0.0364219	Mkk4	4.28025	4.77439e-05	0.501788
mbt	# cells	0.148999	0.0358294	CG6805	4.15857	7.21124e-05	0.745786
PpD3	area	0.146564	0.03623	CG10426	4.04538	0.000104273	1
Mkk4	# cells	0.141404	0.035834	pnt	3.9461	0.000145753	1
Tak1	area	0.143207	0.0364154	CG17598	3.93259	0.000151176	1
slpr	intensity	0.130427	0.0332292	PpV	3.92507	0.000154996	1
Pdp	area	0.142397	0.0363758	Pvr	3.91461	0.000159808	1
Ptp10D	area	0.140999	0.0362843	Mkk4	3.88594	0.000176079	1
Gadd45	# cells	0.138599	0.0357969	CG6805	3.87182	0.000184635	1
CG13197	# cells	-0.136487	0.0357428	Gap1	3.81859	0.000221761	1
CG3632	area	0.13666	0.0361321	kay	3.78224	0.000251859	1
Ptp99A	area	0.13162	0.0363721	p38b	3.6187	0.000434508	1
CG17746	area	0.128833	0.0364756	CG10417	3.53205	0.000571781	1
CG9391	# cells	-0.122836	0.0358008	Sos	3.43111	0.000794535	1
Pak	intensity	-0.113771	0.0332436	Ptp61F	3.42236	0.00081791	1
Plip	# cells	-0.120735	0.0357576	Jra	3.37649	0.00094594	1
Mekk1	intensity	0.111673	0.0332446	dome	3.35914	0.000999795	1
Doa	area	0.121964	0.0364209	Mkk4	3.34872	0.00103585	1
CG3530	# cells	0.119258	0.0357344	PRL-1	3.33734	0.00107366	1
mbt	intensity	0.1094	0.0332417	PTP-ER	3.29105	0.00124631	1
Pp2C1	# cells	-0.116542	0.035807	Lar	3.25472	0.00139779	1
synj	area	-0.118214	0.0365028	CG17598	3.2385	0.00146967	1
shark	area	0.117566	0.0363366	dome	3.23547	0.00148212	1
PRL-1	# cells	0.112109	0.0358426	Gap1	3.12783	0.00206926	1
Mtl	# cells	0.109788	0.0358365	Pp1alpha-96A	3.06357	0.00252531	1
Pp1alpha-96A	area	-0.111006	0.0364959	pyd	3.04161	0.00270696	1
Ptpmeg	area	-0.109435	0.0364954	pyd	2.99858	0.00309273	1
Jra	area	0.108341	0.0364088	Mekk1	2.97569	0.00332	1
cbt	area	-0.104593	0.0362932	MKP-4	2.8819	0.00439229	1
PRL-1	intensity	0.0936134	0.0332512	stg	2.81534	0.00532684	1
CG42327	intensity	-0.0921846	0.0332404	MKP-4	2.77327	0.00602345	1
CG9784	intensity	0.0908569	0.0332498	Cka	2.73255	0.00676932	1
Mkk4	intensity	0.0876385	0.0332553	Pten	2.63532	0.00891703	1
Lar	area	-0.0956803	0.0364067	slpr	2.6281	0.00909472	1
csw	area	0.0944027	0.0361971	Pvr	2.60802	0.0096186	1
CG7115	area	0.0949881	0.0364374	egr	2.60688	0.00964885	1
CG17746	# cells	-0.0919176	0.0358375	Gef26	2.56485	0.0108497	1
p38b	intensity	0.0849731	0.0332627	Ptp61F	2.55461	0.0111586	1
CG9784	# cells	0.0840405	0.0358447	pyd	2.34458	0.0194735	1
phl	area	-0.0844223	0.036143	mtm	2.33579	0.0199231	1
Mtl	intensity	0.0770004	0.0332676	Pp2C1	2.31457	0.0210557	1
wun2	# cells	-0.0822945	0.035773	CG17029	2.30046	0.0218256	1
CG9784	area	0.0832779	0.0364688	Mkk4	2.28354	0.0227734	1
CG12746	# cells	-0.0804604	0.0357609	CG9784	2.24996	0.0247997	1
synj	intensity	-0.0716799	0.0332603	Gap1	2.15512	0.0314437	1
Rac2	area	0.0732275	0.0362379	slpr	2.02074	0.0434626	1
5PtaseI	# cells	-0.0715403	0.0357733	CG17029	1.99983	0.0456573	1
CG17029	area	-0.0711421	0.0364155	slpr	1.95362	0.0508179	1
MKP-4	intensity	0.0627729	0.0332736	CG10417	1.88656	0.0592176	1
MKP-4	# cells	0.0674022	0.0358478	Jra	1.88023	0.0600745	1
CG10089	intensity	-0.0622224	0.0332671	PTP-ER	1.87039	0.0614003	1
Pez	area	0.0679733	0.036414	slpr	1.86668	0.0619202	1
msn	area	0.067099	0.0362014	Pak	1.85349	0.0637649	1
CG10426	# cells	0.0658992	0.0358584	rl	1.83776	0.066018	1
wun	# cells	0.0635673	0.0356456	Pez	1.78331	0.0743158	1
CanA-14F	intensity	0.059266	0.0332639	ssh	1.78169	0.0745784	1
CanA-14F	area	0.0649518	0.036458	p38b	1.78155	0.0746002	1
CG10089	# cells	-0.0634957	0.035858	rl	1.77075	0.076342	1
CG6805	area	-0.0636076	0.0365121	PTP-ER	1.7421	0.0811754	1
egr	intensity	-0.0542187	0.0332775	Ptp4E	1.62929	0.102726	1
alph	area	-0.056632	0.0360582	CanA-14F	1.57057	0.115595	1
Mekk1	area	-0.0556127	0.0363237	slpr	1.53103	0.124954	1
CG3573	intensity	0.0499166	0.0332581	Doa	1.50089	0.132507	1
CG10417	# cells	0.0527462	0.0358629	Dsor1	1.47077	0.140396	1
egr	# cells	-0.0518615	0.0358601	Gap1	1.44622	0.147071	1
PRL-1	area	0.0519521	0.0364655	Mkk4	1.42469	0.153124	1
CG10089	area	-0.0492884	0.0365159	CG17598	1.34978	0.175821	1
CanA-14F	# cells	0.0467268	0.0358602	CG10417	1.30303	0.191202	1
p38b	area	-0.0472994	0.0364473	dome	1.29775	0.193009	1
egr	area	-0.047295	0.0364587	Pak	1.29722	0.193191	1
CG17029	intensity	-0.0416901	0.0332802	CG10426	1.2527	0.208794	1
MKP-4	area	0.0452425	0.0364947	Mtl	1.2397	0.213499	1
CG10426	area	-0.0448157	0.0364559	Pak	1.22931	0.217358	1
Jra	intensity	0.0401671	0.0332734	pyd	1.20718	0.225747	1
Doa	intensity	-0.0392467	0.0332842	CG10417	1.17914	0.236674	1
Gef26	area	0.040597	0.0365015	CG3573	1.1122	0.26419	1
Pp1alpha-96A	intensity	-0.0353428	0.0332811	Pez	1.06195	0.286375	1
mbt	area	0.0370892	0.0364861	CG17598	1.01653	0.307423	1
Pez	# cells	-0.0364322	0.0358603	Ras85D	1.01595	0.307685	1
Ptpmeg	# cells	0.0352469	0.035836	Mtl	0.983563	0.323324	1
Ptp4E	# cells	0.0345959	0.035778	5PtaseI	0.966959	0.331537	1
Ptp4E	area	-0.0347178	0.0365012	Mtl	0.951142	0.339483	1
ssh	intensity	0.0309609	0.0332699	Gap1	0.930597	0.34999	1
slpr	area	-0.0335309	0.0364164	egr	0.920764	0.355071	1
CG10417	area	-0.0332544	0.0365193	CG17598	0.910599	0.360379	1
Ptpmeg	intensity	-0.0294975	0.0332704	CanA-14F	0.886599	0.373225	1
Lar	intensity	-0.0293611	0.033276	mtm	0.882351	0.375505	1
CG42327	# cells	-0.0304545	0.0358269	CanA-14F	0.850047	0.393224	1
CG6805	# cells	0.0277268	0.0358688	CG17598	0.773006	0.4375	1
Pp1alpha-96A	# cells	0.0274894	0.0358477	CG10426	0.766838	0.441162	1
synj	# cells	-0.0263719	0.0358437	CanA-14F	0.735747	0.459813	1
lic	area	0.0262557	0.0362765	CG10417	0.723765	0.467141	1
Lar	# cells	0.0253373	0.0358551	CG6805	0.706657	0.47774	1
CG17598	# cells	-0.0214315	0.0358692	PTP-ER	0.597491	0.548302	1
CG10426	intensity	0.0198289	0.0332865	Gef26	0.595703	0.549499	1
Mtl	area	0.0195479	0.0364963	mts	0.535613	0.590529	1
CG10417	intensity	0.0169926	0.0332802	Ras85D	0.510593	0.607988	1
CG17598	intensity	-0.0165598	0.0332783	Cka	0.497616	0.61714	1
Jra	# cells	-0.0170108	0.0358583	CG17598	0.474391	0.633654	1
Ptp61F	intensity	0.0143518	0.0332763	pyd	0.431292	0.664813	1
Src42A	# cells	-0.0139952	0.0352992	PpV	0.396472	0.690442	1
CG6805	intensity	-0.012582	0.0332793	mtm	0.378074	0.704074	1
CG17029	# cells	-0.0135011	0.0358617	PTP-ER	0.376478	0.705268	1
Gef26	# cells	-0.0133875	0.0358662	Gap1	0.373262	0.70768	1
Gef26	intensity	0.0106872	0.0332874	Ptp4E	0.321059	0.747045	1
Pez	intensity	0.00940146	0.033286	Pp2C1	0.282445	0.77657	1
CG17598	area	-0.00704754	0.036501	PRL-1	0.193078	0.84619	1
kay	area	0.00615443	0.0359942	msn	0.170984	0.863563	1
Ptp4E	intensity	0.00516387	0.0332808	pyd	0.155161	0.876036	1
Dsor1	area	-0.00477202	0.0364457	Doa	0.130935	0.89525	1
CG17746	intensity	0.00372234	0.0332858	Pp2C1	0.11183	0.910411	1
Pp2C1	intensity	0.00250636	0.0332795	Rho1	0.0753124	0.93961	1
Mkk4	area	0.00192417	0.0364474	CG17746	0.0527931	0.957629	1
Pak	area	0.00184643	0.0361857	PpD3	0.0510265	0.959061	1

## Sheet: knockdown-phenotype all
Source	Target	Effect	SE	Partner	|Effect|/SE	P_empirical	P_adjusted
Pvr	intensity	-3.9698	0.0314296	msk	126.308	< 3.82E-8	< 0.00049
Pvr	intensity	-3.97391	0.0315483	mRNA-capping-enzyme	125.963	< 3.82E-8	< 0.00049
Pvr	intensity	-3.96826	0.0326643	alph	121.486	< 3.82E-8	< 0.00049
Pvr	intensity	-3.96063	0.0326791	Src42A	121.198	< 3.82E-8	< 0.00049
Pvr	intensity	-3.98551	0.0330299	mts	120.664	< 3.82E-8	< 0.00049
Pvr	intensity	-3.96079	0.0328484	CG10376	120.578	< 3.82E-8	< 0.00049
Pvr	intensity	-3.95561	0.0329202	aop	120.158	< 3.82E-8	< 0.00049
Pvr	intensity	-3.95325	0.0329048	bsk	120.142	< 3.82E-8	< 0.00049
Pvr	intensity	-3.94896	0.0328773	Src64B	120.112	< 3.82E-8	< 0.00049
Pvr	intensity	-3.97913	0.033138	drk	120.077	< 3.82E-8	< 0.00049
Pvr	intensity	-3.95113	0.0329064	grk	120.072	< 3.82E-8	< 0.00049
Pvr	intensity	-3.96962	0.033084	kay	119.986	< 3.82E-8	< 0.00049
Pvr	intensity	-3.95804	0.0329911	phl	119.973	< 3.82E-8	< 0.00049
Pvr	intensity	-3.96	0.0330272	cdc14	119.901	< 3.82E-8	< 0.00049
Pvr	intensity	-3.9621	0.0330504	cbt	119.881	< 3.82E-8	< 0.00049
Pvr	intensity	-3.94957	0.032955	lic	119.847	< 3.82E-8	< 0.00049
Pvr	intensity	-3.95032	0.0329634	l(1)G0232	119.84	< 3.82E-8	< 0.00049
Pvr	intensity	-3.95015	0.0329635	PpD3	119.834	< 3.82E-8	< 0.00049
Pvr	intensity	-3.96244	0.0330857	Krn	119.763	< 3.82E-8	< 0.00049
Pvr	intensity	-3.97343	0.0331854	Gap1	119.734	< 3.82E-8	< 0.00049
Pvr	intensity	-3.9601	0.0330824	twe	119.704	< 3.82E-8	< 0.00049
Pvr	intensity	-3.95461	0.0330437	msn	119.678	< 3.82E-8	< 0.00049
Pvr	intensity	-3.96205	0.0331082	Mkp3	119.67	< 3.82E-8	< 0.00049
Pvr	intensity	-3.95205	0.0330437	Ptp10D	119.601	< 3.82E-8	< 0.00049
Pvr	intensity	-3.97111	0.0332189	puc	119.543	< 3.82E-8	< 0.00049
Pvr	intensity	-3.96262	0.033154	csw	119.522	< 3.82E-8	< 0.00049
Pvr	intensity	-3.95316	0.0330766	Btk29A	119.515	< 3.82E-8	< 0.00049
Pvr	intensity	-3.96989	0.0332313	pnt	119.462	< 3.82E-8	< 0.00049
Pvr	intensity	-3.95751	0.0331301	CG13197	119.454	< 3.82E-8	< 0.00049
Pvr	intensity	-3.95203	0.0330912	wun	119.428	< 3.82E-8	< 0.00049
Pvr	intensity	-3.95053	0.0330848	shark	119.406	< 3.82E-8	< 0.00049
Pvr	intensity	-3.95924	0.0331616	Plip	119.392	< 3.82E-8	< 0.00049
Pvr	intensity	-3.95179	0.0331059	Pdp	119.368	< 3.82E-8	< 0.00049
Pvr	intensity	-3.95092	0.0331028	Rac2	119.353	< 3.82E-8	< 0.00049
Pvr	intensity	-3.95495	0.0331393	Tak1	119.343	< 3.82E-8	< 0.00049
Pvr	intensity	-3.96629	0.033246	Jra	119.301	< 3.82E-8	< 0.00049
Pvr	intensity	-3.95848	0.033184	CG12746	119.289	< 3.82E-8	< 0.00049
Pvr	intensity	-3.95003	0.0331139	CG3632	119.286	< 3.82E-8	< 0.00049
Pvr	intensity	-3.95794	0.0331811	wun2	119.283	< 3.82E-8	< 0.00049
Pvr	intensity	-3.95969	0.0331972	CG9391	119.278	< 3.82E-8	< 0.00049
Pvr	intensity	-3.96591	0.0332563	Ras85D	119.253	< 3.82E-8	< 0.00049
Pvr	intensity	-3.9527	0.0331489	CG3530	119.241	< 3.82E-8	< 0.00049
Pvr	intensity	-3.95611	0.0331822	5PtaseI	119.224	< 3.82E-8	< 0.00049
Pvr	intensity	-3.96472	0.0332562	mtm	119.218	< 3.82E-8	< 0.00049
Pvr	intensity	-3.96512	0.0332624	Doa	119.207	< 3.82E-8	< 0.00049
Pvr	intensity	-3.95235	0.0331575	Ptp99A	119.199	< 3.82E-8	< 0.00049
Pvr	intensity	-3.96439	0.033262	mop	119.187	< 3.82E-8	< 0.00049
Pvr	intensity	-3.95401	0.0331833	CG7115	119.157	< 3.82E-8	< 0.00049
Pvr	intensity	-3.95967	0.0332405	Pak	119.122	< 3.82E-8	< 0.00049
Pvr	intensity	-3.96281	0.0332674	Cka	119.12	< 3.82E-8	< 0.00049
Pvr	intensity	-3.96246	0.033269	stg	119.104	< 3.82E-8	< 0.00049
Pvr	intensity	-3.96231	0.0332697	Sos	119.097	< 3.82E-8	< 0.00049
Pvr	intensity	-3.96221	0.033269	Ptp61F	119.096	< 3.82E-8	< 0.00049
Pvr	intensity	-3.96175	0.0332698	PpV	119.08	< 3.82E-8	< 0.00049
Pvr	intensity	-3.95127	0.0331822	Gadd45	119.078	< 3.82E-8	< 0.00049
Pvr	intensity	-3.96127	0.0332717	Dsor1	119.058	< 3.82E-8	< 0.00049
Pvr	intensity	-3.95671	0.033244	CG42327	119.02	< 3.82E-8	< 0.00049
Pvr	intensity	-3.95984	0.0332732	dome	119.01	< 3.82E-8	< 0.00049
Pvr	intensity	-3.95442	0.033229	slpr	119.005	< 3.82E-8	< 0.00049
Pvr	intensity	-3.95748	0.0332595	synj	118.988	< 3.82E-8	< 0.00049
Pvr	intensity	-3.95527	0.0332413	mbt	118.987	< 3.82E-8	< 0.00049
Pvr	intensity	-3.95706	0.033257	Mkk4	118.984	< 3.82E-8	< 0.00049
Pvr	intensity	-3.95939	0.0332792	CG17746	118.975	< 3.82E-8	< 0.00049
Pvr	intensity	-3.9586	0.0332734	PTP-ER	118.972	< 3.82E-8	< 0.00049
Pvr	intensity	-3.95719	0.0332661	CG10089	118.956	< 3.82E-8	< 0.00049
Pvr	intensity	-3.95726	0.0332695	egr	118.946	< 3.82E-8	< 0.00049
Pvr	intensity	-3.95502	0.033252	CG3573	118.941	< 3.82E-8	< 0.00049
Pvr	intensity	-3.95331	0.0332416	Mekk1	118.926	< 3.82E-8	< 0.00049
Pvr	intensity	-3.95355	0.0332477	PRL-1	118.912	< 3.82E-8	< 0.00049
Pvr	intensity	-3.95631	0.0332709	Pten	118.912	< 3.82E-8	< 0.00049
Pvr	intensity	-3.95731	0.0332794	Pp2C1	118.912	< 3.82E-8	< 0.00049
Pvr	intensity	-3.95736	0.03328	Pez	118.911	< 3.82E-8	< 0.00049
Pvr	intensity	-3.95616	0.033271	rl	118.907	< 3.82E-8	< 0.00049
Pvr	intensity	-3.9571	0.0332797	CG10426	118.904	< 3.82E-8	< 0.00049
Pvr	intensity	-3.95644	0.033275	Lar	118.901	< 3.82E-8	< 0.00049
Pvr	intensity	-3.956	0.0332714	CG17029	118.901	< 3.82E-8	< 0.00049
Pvr	intensity	-3.95423	0.0332581	p38b	118.895	< 3.82E-8	< 0.00049
Pvr	intensity	-3.95649	0.0332788	CG6805	118.889	< 3.82E-8	< 0.00049
Pvr	intensity	-3.95563	0.0332716	Pp1alpha-96A	118.889	< 3.82E-8	< 0.00049
Pvr	intensity	-3.95383	0.0332584	Mtl	118.882	< 3.82E-8	< 0.00049
Pvr	intensity	-3.95462	0.033266	ssh	118.879	< 3.82E-8	< 0.00049
Pvr	intensity	-3.95173	0.0332428	CG9784	118.875	< 3.82E-8	< 0.00049
Pvr	intensity	-3.95422	0.0332643	MKP-4	118.873	< 3.82E-8	< 0.00049
Pvr	intensity	-3.95563	0.0332775	CG17598	118.868	< 3.82E-8	< 0.00049
Pvr	intensity	-3.954	0.0332644	CanA-14F	118.866	< 3.82E-8	< 0.00049
Pvr	intensity	-3.95427	0.0332695	pyd	118.856	< 3.82E-8	< 0.00049
Pvr	intensity	-3.95439	0.0332705	Ptpmeg	118.855	< 3.82E-8	< 0.00049
Pvr	intensity	-3.95507	0.0332774	Gef26	118.852	< 3.82E-8	< 0.00049
Pvr	intensity	-3.95492	0.0332776	Ptp4E	118.846	< 3.82E-8	< 0.00049
Pvr	intensity	-3.94681	0.0332132	Rho1	118.833	< 3.82E-8	< 0.00049
Pvr	intensity	-3.95257	0.0332649	Ptp69D	118.821	< 3.82E-8	< 0.00049
Pvr	intensity	-3.95263	0.0332715	CG10417	118.799	< 3.82E-8	< 0.00049
Pvr	area	-4.13726	0.0351425	mRNA-capping-enzyme	117.728	< 3.82E-8	< 0.00049
Pvr	area	-4.12911	0.035136	msk	117.518	< 3.82E-8	< 0.00049
Pvr	area	-4.12835	0.0360544	alph	114.503	< 3.82E-8	< 0.00049
Pvr	area	-4.12138	0.0360654	Src42A	114.275	< 3.82E-8	< 0.00049
Pvr	area	-4.14485	0.0363282	mts	114.094	< 3.82E-8	< 0.00049
Pvr	area	-4.14874	0.0363802	Gap1	114.038	< 3.82E-8	< 0.00049
Pvr	area	-4.11945	0.0361493	CG10376	113.957	< 3.82E-8	< 0.00049
Pvr	area	-4.12404	0.0361992	aop	113.926	< 3.82E-8	< 0.00049
Pvr	area	-4.12677	0.0362334	kay	113.894	< 3.82E-8	< 0.00049
Pvr	area	-4.12046	0.0361889	bsk	113.86	< 3.82E-8	< 0.00049
Pvr	area	-4.12465	0.0362393	msn	113.817	< 3.82E-8	< 0.00049
Pvr	area	-4.11757	0.0361971	csw	113.754	< 3.82E-8	< 0.00049
Pvr	area	-4.11403	0.0362018	Src64B	113.642	< 3.82E-8	< 0.00049
Pvr	area	-4.11624	0.0362214	grk	113.641	< 3.82E-8	< 0.00049
Pvr	area	-4.11567	0.0362307	PpD3	113.596	< 3.82E-8	< 0.00049
Pvr	area	-4.11033	0.036198	phl	113.551	< 3.82E-8	< 0.00049
Pvr	area	-4.13351	0.0364038	mtm	113.546	< 3.82E-8	< 0.00049
Pvr	area	-4.13146	0.0363994	drk	113.504	< 3.82E-8	< 0.00049
Pvr	area	-4.11845	0.0362938	cbt	113.475	< 3.82E-8	< 0.00049
Pvr	area	-4.12576	0.0363617	Ptp61F	113.464	< 3.82E-8	< 0.00049
Pvr	area	-4.12084	0.0363252	cdc14	113.443	< 3.82E-8	< 0.00049
Pvr	area	-4.11582	0.036286	Pten	113.427	< 3.82E-8	< 0.00049
Pvr	area	-4.11841	0.0363098	Ptp10D	113.424	< 3.82E-8	< 0.00049
Pvr	area	-4.11357	0.0362707	lic	113.413	< 3.82E-8	< 0.00049
Pvr	area	-4.11358	0.03628	l(1)G0232	113.384	< 3.82E-8	< 0.00049
Pvr	area	-4.12155	0.0363646	Krn	113.34	< 3.82E-8	< 0.00049
Pvr	area	-4.12875	0.0364281	Doa	113.34	< 3.82E-8	< 0.00049
Pvr	area	-4.12032	0.0363611	twe	113.317	< 3.82E-8	< 0.00049
Pvr	area	-4.11235	0.0362927	Cka	113.311	< 3.82E-8	< 0.00049
Pvr	area	-4.13196	0.0364676	Jra	113.305	< 3.82E-8	< 0.00049
Pvr	area	-4.12293	0.0363894	Mkp3	113.3	< 3.82E-8	< 0.00049
Pvr	area	-4.11112	0.0362872	wun	113.294	< 3.82E-8	< 0.00049
Pvr	area	-4.13158	0.0364704	puc	113.286	< 3.82E-8	< 0.00049
Pvr	area	-4.11513	0.0363335	Rac2	113.26	< 3.82E-8	< 0.00049
Pvr	area	-4.12121	0.0364026	Tak1	113.212	< 3.82E-8	< 0.00049
Pvr	area	-4.1157	0.0363632	Btk29A	113.183	< 3.82E-8	< 0.00049
Pvr	area	-4.11341	0.0363447	shark	113.178	< 3.82E-8	< 0.00049
Pvr	area	-4.11636	0.0363758	Pdp	113.162	< 3.82E-8	< 0.00049
Pvr	area	-4.11834	0.0363951	CG13197	113.156	< 3.82E-8	< 0.00049
Pvr	area	-4.12017	0.0364136	slpr	113.149	< 3.82E-8	< 0.00049
Pvr	area	-4.10681	0.0362978	ssh	113.142	< 3.82E-8	< 0.00049
Pvr	area	-4.12103	0.0364259	CG12746	113.135	< 3.82E-8	< 0.00049
Pvr	area	-4.12014	0.0364204	Plip	113.127	< 3.82E-8	< 0.00049
Pvr	area	-4.12592	0.0364768	pnt	113.111	< 3.82E-8	< 0.00049
Pvr	area	-4.11891	0.0364186	Mekk1	113.099	< 3.82E-8	< 0.00049
Pvr	area	-4.12014	0.0364311	mop	113.094	< 3.82E-8	< 0.00049
Pvr	area	-4.11571	0.0363966	PpV	113.08	< 3.82E-8	< 0.00049
Pvr	area	-4.12219	0.0364544	CG9391	113.078	< 3.82E-8	< 0.00049
Pvr	area	-4.118	0.0364204	5PtaseI	113.069	< 3.82E-8	< 0.00049
Pvr	area	-4.11825	0.0364234	wun2	113.066	< 3.82E-8	< 0.00049
Pvr	area	-4.11295	0.0363844	CG3632	113.042	< 3.82E-8	< 0.00049
Pvr	area	-4.12583	0.0365027	PTP-ER	113.028	< 3.82E-8	< 0.00049
Pvr	area	-4.11816	0.0364351	CG7115	113.027	< 3.82E-8	< 0.00049
Pvr	area	-4.11626	0.0364215	Ptp99A	113.017	< 3.82E-8	< 0.00049
Pvr	area	-4.11383	0.0364067	CG3530	112.996	< 3.82E-8	< 0.00049
Pvr	area	-4.11945	0.0364592	Ptp69D	112.988	< 3.82E-8	< 0.00049
Pvr	area	-4.11921	0.0364576	p38b	112.986	< 3.82E-8	< 0.00049
Pvr	area	-4.12075	0.0364726	CG17746	112.982	< 3.82E-8	< 0.00049
Pvr	area	-4.12009	0.0364764	mbt	112.952	< 3.82E-8	< 0.00049
Pvr	area	-4.12046	0.0364833	Mkk4	112.941	< 3.82E-8	< 0.00049
Pvr	area	-4.11676	0.0364583	Pak	112.917	< 3.82E-8	< 0.00049
Pvr	area	-4.12028	0.0364909	Ras85D	112.913	< 3.82E-8	< 0.00049
Pvr	area	-4.12062	0.0364949	synj	112.909	< 3.82E-8	< 0.00049
Pvr	area	-4.11827	0.0364768	CG42327	112.901	< 3.82E-8	< 0.00049
Pvr	area	-4.11493	0.0364498	Pp2C1	112.893	< 3.82E-8	< 0.00049
Pvr	area	-4.1186	0.0365056	pyd	112.821	< 3.82E-8	< 0.00049
Pvr	area	-4.11805	0.0365018	Lar	112.818	< 3.82E-8	< 0.00049
Pvr	area	-4.11714	0.0364951	Pp1alpha-96A	112.814	< 3.82E-8	< 0.00049
Pvr	area	-4.11674	0.0364926	Ptpmeg	112.81	< 3.82E-8	< 0.00049
Pvr	area	-4.11839	0.0365083	CG10089	112.807	< 3.82E-8	< 0.00049
Pvr	area	-4.11844	0.0365103	CG6805	112.802	< 3.82E-8	< 0.00049
Pvr	area	-4.11782	0.0365089	Pez	112.789	< 3.82E-8	< 0.00049
Pvr	area	-4.11759	0.0365094	CG17029	112.782	< 3.82E-8	< 0.00049
Pvr	area	-4.11724	0.0365071	CG10426	112.779	< 3.82E-8	< 0.00049
Pvr	area	-4.11762	0.036511	egr	112.778	< 3.82E-8	< 0.00049
Pvr	area	-4.11589	0.0364965	stg	112.775	< 3.82E-8	< 0.00049
Pvr	area	-4.11576	0.0364955	Mtl	112.775	< 3.82E-8	< 0.00049
Pvr	area	-4.10988	0.0364434	Gadd45	112.774	< 3.82E-8	< 0.00049
Pvr	area	-4.11509	0.0364915	PRL-1	112.769	< 3.82E-8	< 0.00049
Pvr	area	-4.11622	0.0365066	MKP-4	112.753	< 3.82E-8	< 0.00049
Pvr	area	-4.11562	0.0365055	CG10417	112.74	< 3.82E-8	< 0.00049
Pvr	area	-4.1138	0.0364893	Sos	112.74	< 3.82E-8	< 0.00049
Pvr	area	-4.11678	0.0365168	CG17598	112.736	< 3.82E-8	< 0.00049
Pvr	area	-4.11629	0.0365128	Ptp4E	112.736	< 3.82E-8	< 0.00049
Pvr	area	-4.11498	0.0365069	CanA-14F	112.718	< 3.82E-8	< 0.00049
Pvr	area	-4.11294	0.0364909	CG9784	112.711	< 3.82E-8	< 0.00049
Pvr	area	-4.11213	0.0364875	Dsor1	112.7	< 3.82E-8	< 0.00049
Pvr	area	-4.11485	0.0365141	Gef26	112.692	< 3.82E-8	< 0.00049
Pvr	area	-4.11104	0.0364811	dome	112.689	< 3.82E-8	< 0.00049
Pvr	area	-4.10874	0.0364823	CG3573	112.623	< 3.82E-8	< 0.00049
Pvr	area	-4.10653	0.0364822	rl	112.563	< 3.82E-8	< 0.00049
Pvr	area	-4.0798	0.0362574	Rho1	112.523	< 3.82E-8	< 0.00049
Pvr	# cells	-3.29165	0.034397	msk	95.696	< 3.82E-8	< 0.00049
Pvr	# cells	-3.29212	0.0344248	mRNA-capping-enzyme	95.6323	< 3.82E-8	< 0.00049
Pvr	# cells	-3.28974	0.0353751	alph	92.9959	< 3.82E-8	< 0.00049
Pvr	# cells	-3.28269	0.0353868	Src42A	92.7658	< 3.82E-8	< 0.00049
Pvr	# cells	-3.30514	0.0356664	mts	92.6683	< 3.82E-8	< 0.00049
Pvr	# cells	-3.28441	0.0354871	CG10376	92.5522	< 3.82E-8	< 0.00049
Pvr	# cells	-3.29314	0.0356004	kay	92.5029	< 3.82E-8	< 0.00049
Pvr	# cells	-3.30496	0.0357446	drk	92.4604	< 3.82E-8	< 0.00049
Pvr	# cells	-3.28686	0.0355539	phl	92.4474	< 3.82E-8	< 0.00049
Pvr	# cells	-3.28878	0.0355847	csw	92.4212	< 3.82E-8	< 0.00049
Pvr	# cells	-3.29184	0.0356448	Rho1	92.3513	< 3.82E-8	< 0.00049
Pvr	# cells	-3.29304	0.0356837	Cka	92.284	< 3.82E-8	< 0.00049
Pvr	# cells	-3.28728	0.0356426	cbt	92.229	< 3.82E-8	< 0.00049
Pvr	# cells	-3.27255	0.0355412	aop	92.0777	< 3.82E-8	< 0.00049
Pvr	# cells	-3.27144	0.0355299	bsk	92.0757	< 3.82E-8	< 0.00049
Pvr	# cells	-3.28207	0.0356634	cdc14	92.029	< 3.82E-8	< 0.00049
Pvr	# cells	-3.284	0.0356876	ssh	92.0209	< 3.82E-8	< 0.00049
Pvr	# cells	-3.28548	0.0357064	Krn	92.0136	< 3.82E-8	< 0.00049
Pvr	# cells	-3.26938	0.035535	Src64B	92.0045	< 3.82E-8	< 0.00049
Pvr	# cells	-3.2712	0.0355564	grk	92.0004	< 3.82E-8	< 0.00049
Pvr	# cells	-3.29422	0.035825	pnt	91.953	< 3.82E-8	< 0.00049
Pvr	# cells	-3.28879	0.0357678	PpV	91.9482	< 3.82E-8	< 0.00049
Pvr	# cells	-3.28262	0.035703	twe	91.9425	< 3.82E-8	< 0.00049
Pvr	# cells	-3.2799	0.035679	Pten	91.9281	< 3.82E-8	< 0.00049
Pvr	# cells	-3.27654	0.0356452	wun	91.9211	< 3.82E-8	< 0.00049
Pvr	# cells	-3.27005	0.0355749	PpD3	91.92	< 3.82E-8	< 0.00049
Pvr	# cells	-3.29189	0.0358175	puc	91.9073	< 3.82E-8	< 0.00049
Pvr	# cells	-3.28969	0.0357941	mop	91.9059	< 3.82E-8	< 0.00049
Pvr	# cells	-3.2838	0.0357308	Mkp3	91.9038	< 3.82E-8	< 0.00049
Pvr	# cells	-3.27046	0.0355973	msn	91.8738	< 3.82E-8	< 0.00049
Pvr	# cells	-3.27191	0.0356146	l(1)G0232	91.8698	< 3.82E-8	< 0.00049
Pvr	# cells	-3.27072	0.0356055	lic	91.8598	< 3.82E-8	< 0.00049
Pvr	# cells	-3.28264	0.0357383	Gap1	91.8522	< 3.82E-8	< 0.00049
Pvr	# cells	-3.29206	0.0358413	Ras85D	91.851	< 3.82E-8	< 0.00049
Pvr	# cells	-3.28192	0.0357396	Ptp61F	91.8287	< 3.82E-8	< 0.00049
Pvr	# cells	-3.29114	0.0358426	Sos	91.822	< 3.82E-8	< 0.00049
Pvr	# cells	-3.29072	0.0358415	Dsor1	91.8131	< 3.82E-8	< 0.00049
Pvr	# cells	-3.28924	0.0358366	dome	91.7844	< 3.82E-8	< 0.00049
Pvr	# cells	-3.27994	0.0357397	CG13197	91.7731	< 3.82E-8	< 0.00049
Pvr	# cells	-3.28981	0.0358482	stg	91.7704	< 3.82E-8	< 0.00049
Pvr	# cells	-3.28436	0.0357918	Doa	91.7628	< 3.82E-8	< 0.00049
Pvr	# cells	-3.28137	0.0357661	Plip	91.7452	< 3.82E-8	< 0.00049
Pvr	# cells	-3.27106	0.0356542	Ptp10D	91.744	< 3.82E-8	< 0.00049
Pvr	# cells	-3.2749	0.0357036	Btk29A	91.7248	< 3.82E-8	< 0.00049
Pvr	# cells	-3.28462	0.0358119	Pak	91.7186	< 3.82E-8	< 0.00049
Pvr	# cells	-3.2867	0.0358371	rl	91.7121	< 3.82E-8	< 0.00049
Pvr	# cells	-3.2807	0.0357723	wun2	91.7106	< 3.82E-8	< 0.00049
Pvr	# cells	-3.2801	0.035771	mtm	91.6971	< 3.82E-8	< 0.00049
Pvr	# cells	-3.27238	0.0356902	shark	91.6885	< 3.82E-8	< 0.00049
Pvr	# cells	-3.27171	0.0356847	Rac2	91.6838	< 3.82E-8	< 0.00049
Pvr	# cells	-3.28381	0.0358205	Jra	91.6741	< 3.82E-8	< 0.00049
Pvr	# cells	-3.27947	0.0357749	CG12746	91.6695	< 3.82E-8	< 0.00049
Pvr	# cells	-3.2822	0.0358126	Pp2C1	91.6494	< 3.82E-8	< 0.00049
Pvr	# cells	-3.27793	0.0357701	5PtaseI	91.6389	< 3.82E-8	< 0.00049
Pvr	# cells	-3.28055	0.0358004	CG9391	91.6343	< 3.82E-8	< 0.00049
Pvr	# cells	-3.28319	0.0358335	CG3573	91.6234	< 3.82E-8	< 0.00049
Pvr	# cells	-3.27558	0.0357527	CG3530	91.6178	< 3.82E-8	< 0.00049
Pvr	# cells	-3.27218	0.0357194	Pdp	91.6078	< 3.82E-8	< 0.00049
Pvr	# cells	-3.27191	0.0357279	CG3632	91.5787	< 3.82E-8	< 0.00049
Pvr	# cells	-3.27363	0.0357474	Tak1	91.5766	< 3.82E-8	< 0.00049
Pvr	# cells	-3.28115	0.0358309	CG17746	91.5731	< 3.82E-8	< 0.00049
Pvr	# cells	-3.27625	0.0357886	Gadd45	91.5445	< 3.82E-8	< 0.00049
Pvr	# cells	-3.27316	0.0357662	Ptp99A	91.5154	< 3.82E-8	< 0.00049
Pvr	# cells	-3.27869	0.0358275	CG42327	91.5133	< 3.82E-8	< 0.00049
Pvr	# cells	-3.27441	0.0357821	CG7115	91.5097	< 3.82E-8	< 0.00049
Pvr	# cells	-3.27355	0.0357737	slpr	91.5073	< 3.82E-8	< 0.00049
Pvr	# cells	-3.28011	0.0358588	CG10426	91.4728	< 3.82E-8	< 0.00049
Pvr	# cells	-3.28008	0.03586	egr	91.4692	< 3.82E-8	< 0.00049
Pvr	# cells	-3.28009	0.0358603	Pez	91.4685	< 3.82E-8	< 0.00049
Pvr	# cells	-3.2727	0.0357802	Mekk1	91.467	< 3.82E-8	< 0.00049
Pvr	# cells	-3.2776	0.0358353	Mkk4	91.4629	< 3.82E-8	< 0.00049
Pvr	# cells	-3.27938	0.0358571	CG10089	91.4567	< 3.82E-8	< 0.00049
Pvr	# cells	-3.27816	0.0358451	synj	91.4536	< 3.82E-8	< 0.00049
Pvr	# cells	-3.27843	0.0358536	Lar	91.4392	< 3.82E-8	< 0.00049
Pvr	# cells	-3.2778	0.0358476	Pp1alpha-96A	91.4373	< 3.82E-8	< 0.00049
Pvr	# cells	-3.27864	0.035864	Gef26	91.4186	< 3.82E-8	< 0.00049
Pvr	# cells	-3.27806	0.0358591	CG17029	91.4151	< 3.82E-8	< 0.00049
Pvr	# cells	-3.27398	0.0358148	p38b	91.4141	< 3.82E-8	< 0.00049
Pvr	# cells	-3.27821	0.0358612	CG6805	91.4139	< 3.82E-8	< 0.00049
Pvr	# cells	-3.27499	0.0358267	mbt	91.4121	< 3.82E-8	< 0.00049
Pvr	# cells	-3.27599	0.0358401	PRL-1	91.4057	< 3.82E-8	< 0.00049
Pvr	# cells	-3.27807	0.0358663	CG17598	91.3971	< 3.82E-8	< 0.00049
Pvr	# cells	-3.2761	0.0358454	Ptpmeg	91.3952	< 3.82E-8	< 0.00049
Pvr	# cells	-3.27593	0.0358453	Mtl	91.3906	< 3.82E-8	< 0.00049
Pvr	# cells	-3.2768	0.0358557	CanA-14F	91.3887	< 3.82E-8	< 0.00049
Pvr	# cells	-3.2773	0.035863	Ptp4E	91.384	< 3.82E-8	< 0.00049
Pvr	# cells	-3.27622	0.0358554	MKP-4	91.373	< 3.82E-8	< 0.00049
Pvr	# cells	-3.27467	0.0358386	CG9784	91.3727	< 3.82E-8	< 0.00049
Pvr	# cells	-3.27601	0.0358541	PTP-ER	91.3708	< 3.82E-8	< 0.00049
Pvr	# cells	-3.2711	0.0358173	Ptp69D	91.3273	< 3.82E-8	< 0.00049
Pvr	# cells	-3.27449	0.0358556	pyd	91.3244	< 3.82E-8	< 0.00049
Pvr	# cells	-3.27409	0.0358559	CG10417	91.3125	< 3.82E-8	< 0.00049
pnt	intensity	-2.61073	0.0315232	mRNA-capping-enzyme	82.8191	< 3.82E-8	< 0.00049
pnt	intensity	-2.60028	0.0314306	msk	82.7309	< 3.82E-8	< 0.00049
drk	intensity	-2.59102	0.0314301	msk	82.4377	< 3.82E-8	< 0.00049
drk	intensity	-2.59439	0.0315534	mRNA-capping-enzyme	82.2223	< 3.82E-8	< 0.00049
Rho1	area	2.79245	0.0351533	mRNA-capping-enzyme	79.4362	< 3.82E-8	< 0.00049
Rho1	area	2.79	0.0351352	msk	79.4076	< 3.82E-8	< 0.00049
pnt	intensity	-2.59355	0.0326798	Src42A	79.3625	< 3.82E-8	< 0.00049
pnt	intensity	-2.59115	0.0326603	alph	79.3364	< 3.82E-8	< 0.00049
drk	intensity	-2.58373	0.0326812	Src42A	79.0588	< 3.82E-8	< 0.00049
drk	intensity	-2.58151	0.0326646	alph	79.0307	< 3.82E-8	< 0.00049
pnt	intensity	-2.5939	0.0328494	CG10376	78.9635	< 3.82E-8	< 0.00049
pnt	intensity	-2.59047	0.0328976	bsk	78.7434	< 3.82E-8	< 0.00049
pnt	intensity	-2.59044	0.0329153	aop	78.7	< 3.82E-8	< 0.00049
pnt	intensity	-2.5873	0.0328825	Src64B	78.6831	< 3.82E-8	< 0.00049
pnt	intensity	-2.60162	0.0330864	kay	78.6311	< 3.82E-8	< 0.00049
pnt	intensity	-2.59112	0.0329534	lic	78.6298	< 3.82E-8	< 0.00049
pnt	intensity	-2.58705	0.0329076	grk	78.6154	< 3.82E-8	< 0.00049
drk	intensity	-2.58235	0.0328485	CG10376	78.6139	< 3.82E-8	< 0.00049
drk	intensity	-2.60136	0.0331197	Gap1	78.5443	< 3.82E-8	< 0.00049
pnt	intensity	-2.59141	0.0329939	phl	78.5421	< 3.82E-8	< 0.00049
pnt	intensity	-2.58789	0.0329668	l(1)G0232	78.4998	< 3.82E-8	< 0.00049
drk	intensity	-2.58142	0.0328909	bsk	78.4844	< 3.82E-8	< 0.00049
drk	intensity	-2.60078	0.033138	Pvr	78.4832	< 3.82E-8	< 0.00049
pnt	intensity	-2.58721	0.0329673	PpD3	78.4781	< 3.82E-8	< 0.00049
drk	intensity	-2.60041	0.0331399	mts	78.4674	< 3.82E-8	< 0.00049
pnt	intensity	-2.58997	0.0330217	cdc14	78.4322	< 3.82E-8	< 0.00049
pnt	intensity	-2.59008	0.0330401	msn	78.3919	< 3.82E-8	< 0.00049
pnt	intensity	-2.58975	0.0330423	cbt	78.3768	< 3.82E-8	< 0.00049
pnt	intensity	-2.5926	0.0330824	twe	78.3679	< 3.82E-8	< 0.00049
pnt	intensity	-2.6033	0.0332193	Gap1	78.367	< 3.82E-8	< 0.00049
pnt	intensity	-2.58923	0.0330432	Ptp10D	78.3591	< 3.82E-8	< 0.00049
pnt	intensity	-2.59114	0.033083	Krn	78.3226	< 3.82E-8	< 0.00049
Rho1	area	2.83964	0.0362574	Pvr	78.3189	< 3.82E-8	< 0.00049
pnt	intensity	-2.60249	0.0332313	Pvr	78.3145	< 3.82E-8	< 0.00049
drk	intensity	-2.57484	0.0328832	Src64B	78.3026	< 3.82E-8	< 0.00049
drk	intensity	-2.5774	0.03292	aop	78.293	< 3.82E-8	< 0.00049
pnt	intensity	-2.60181	0.0332374	mts	78.2797	< 3.82E-8	< 0.00049
drk	intensity	-2.59012	0.0330899	kay	78.2751	< 3.82E-8	< 0.00049
pnt	intensity	-2.59292	0.0331338	CG13197	78.256	< 3.82E-8	< 0.00049
pnt	intensity	-2.59058	0.0331048	Mkp3	78.2539	< 3.82E-8	< 0.00049
drk	intensity	-2.57891	0.0329566	lic	78.2517	< 3.82E-8	< 0.00049
pnt	intensity	-2.58941	0.0330934	wun	78.2457	< 3.82E-8	< 0.00049
pnt	intensity	-2.60067	0.0332401	mtm	78.239	< 3.82E-8	< 0.00049
drk	intensity	-2.57424	0.0329079	grk	78.2256	< 3.82E-8	< 0.00049
pnt	intensity	-2.58838	0.0330903	shark	78.2215	< 3.82E-8	< 0.00049
pnt	intensity	-2.5896	0.0331073	Pdp	78.2184	< 3.82E-8	< 0.00049
pnt	intensity	-2.59281	0.0331544	csw	78.2043	< 3.82E-8	< 0.00049
pnt	intensity	-2.58629	0.0330771	Btk29A	78.1899	< 3.82E-8	< 0.00049
pnt	intensity	-2.59055	0.0331366	Tak1	78.1779	< 3.82E-8	< 0.00049
pnt	intensity	-2.59902	0.033246	Jra	78.1755	< 3.82E-8	< 0.00049
pnt	intensity	-2.59196	0.0331618	Plip	78.161	< 3.82E-8	< 0.00049
drk	intensity	-2.5812	0.0330266	cdc14	78.1551	< 3.82E-8	< 0.00049
drk	intensity	-2.58379	0.0330732	shark	78.1233	< 3.82E-8	< 0.00049
pnt	intensity	-2.59346	0.0331971	CG9391	78.123	< 3.82E-8	< 0.00049
pnt	intensity	-2.59223	0.033183	wun2	78.1192	< 3.82E-8	< 0.00049
drk	intensity	-2.5753	0.0329706	phl	78.109	< 3.82E-8	< 0.00049
pnt	intensity	-2.58596	0.0331072	Rac2	78.1087	< 3.82E-8	< 0.00049
drk	intensity	-2.57477	0.0329676	PpD3	78.1002	< 3.82E-8	< 0.00049
pnt	intensity	-2.5915	0.0331844	CG12746	78.0938	< 3.82E-8	< 0.00049
pnt	intensity	-2.58617	0.0331216	CG3632	78.0811	< 3.82E-8	< 0.00049
pnt	intensity	-2.5911	0.0331869	5PtaseI	78.0759	< 3.82E-8	< 0.00049
pnt	intensity	-2.59654	0.0332603	Ptp69D	78.0671	< 3.82E-8	< 0.00049
drk	intensity	-2.57914	0.0330436	cbt	78.0525	< 3.82E-8	< 0.00049
drk	intensity	-2.58233	0.0330858	Krn	78.0494	< 3.82E-8	< 0.00049
pnt	intensity	-2.59417	0.0332394	Pak	78.0452	< 3.82E-8	< 0.00049
drk	intensity	-2.57819	0.0330417	msn	78.0283	< 3.82E-8	< 0.00049
drk	intensity	-2.58126	0.033082	twe	78.026	< 3.82E-8	< 0.00049
pnt	intensity	-2.58734	0.0331604	Ptp99A	78.0251	< 3.82E-8	< 0.00049
drk	intensity	-2.58324	0.0331084	Mkp3	78.0237	< 3.82E-8	< 0.00049
drk	intensity	-2.57154	0.0329621	l(1)G0232	78.015	< 3.82E-8	< 0.00049
pnt	intensity	-2.58852	0.0331841	CG7115	78.0049	< 3.82E-8	< 0.00049
pnt	intensity	-2.58513	0.0331487	CG3530	77.986	< 3.82E-8	< 0.00049
drk	intensity	-2.57639	0.033045	Ptp10D	77.9661	< 3.82E-8	< 0.00049
pnt	intensity	-2.58739	0.0331895	Gadd45	77.9583	< 3.82E-8	< 0.00049
pnt	intensity	-2.59404	0.0332767	Ptp4E	77.9536	< 3.82E-8	< 0.00049
pnt	intensity	-2.59338	0.03327	Pten	77.9495	< 3.82E-8	< 0.00049
pnt	intensity	-2.59038	0.0332411	mbt	77.9269	< 3.82E-8	< 0.00049
pnt	intensity	-2.5907	0.0332459	CG42327	77.9254	< 3.82E-8	< 0.00049
pnt	intensity	-2.59276	0.0332727	puc	77.9246	< 3.82E-8	< 0.00049
pnt	intensity	-2.59128	0.0332559	Mkk4	77.9193	< 3.82E-8	< 0.00049
pnt	intensity	-2.5925	0.0332733	drk	77.9155	< 3.82E-8	< 0.00049
pnt	intensity	-2.59207	0.0332729	PTP-ER	77.9033	< 3.82E-8	< 0.00049
pnt	intensity	-2.58853	0.0332299	slpr	77.8975	< 3.82E-8	< 0.00049
pnt	intensity	-2.59187	0.0332731	pyd	77.897	< 3.82E-8	< 0.00049
pnt	intensity	-2.59218	0.0332775	Doa	77.8961	< 3.82E-8	< 0.00049
pnt	intensity	-2.59194	0.0332756	Ptp61F	77.8931	< 3.82E-8	< 0.00049
drk	intensity	-2.57642	0.0330774	Btk29A	77.8906	< 3.82E-8	< 0.00049
pnt	intensity	-2.59196	0.0332794	Pez	77.8848	< 3.82E-8	< 0.00049
pnt	intensity	-2.58914	0.0332447	Mekk1	77.8811	< 3.82E-8	< 0.00049
pnt	intensity	-2.59029	0.03326	p38b	77.88	< 3.82E-8	< 0.00049
drk	intensity	-2.58862	0.0332428	Jra	77.8701	< 3.82E-8	< 0.00049
pnt	intensity	-2.59117	0.0332796	Pp2C1	77.8607	< 3.82E-8	< 0.00049
pnt	intensity	-2.59031	0.0332735	CG17029	77.8491	< 3.82E-8	< 0.00049
drk	intensity	-2.5788	0.0331293	CG13197	77.8406	< 3.82E-8	< 0.00049
pnt	intensity	-2.58966	0.0332694	egr	77.8392	< 3.82E-8	< 0.00049
pnt	intensity	-2.58993	0.0332731	stg	77.8384	< 3.82E-8	< 0.00049
pnt	intensity	-2.58983	0.0332727	Dsor1	77.8364	< 3.82E-8	< 0.00049
pnt	intensity	-2.5899	0.0332741	Pp1alpha-96A	77.8355	< 3.82E-8	< 0.00049
pnt	intensity	-2.58921	0.0332653	CG10089	77.8351	< 3.82E-8	< 0.00049
pnt	intensity	-2.59004	0.0332761	Lar	77.8348	< 3.82E-8	< 0.00049
pnt	intensity	-2.59032	0.0332799	CG17746	77.8345	< 3.82E-8	< 0.00049
pnt	intensity	-2.58835	0.0332566	synj	77.8296	< 3.82E-8	< 0.00049
pnt	intensity	-2.59012	0.0332801	CG10417	77.8276	< 3.82E-8	< 0.00049
drk	intensity	-2.57987	0.0331516	csw	77.8205	< 3.82E-8	< 0.00049
pnt	intensity	-2.58977	0.03328	Gef26	77.8174	< 3.82E-8	< 0.00049
pnt	intensity	-2.58762	0.0332524	CG3573	77.8174	< 3.82E-8	< 0.00049
pnt	intensity	-2.58939	0.0332752	Ptpmeg	77.8174	< 3.82E-8	< 0.00049
pnt	intensity	-2.5874	0.0332499	PRL-1	77.8167	< 3.82E-8	< 0.00049
pnt	intensity	-2.58875	0.0332676	CanA-14F	77.8159	< 3.82E-8	< 0.00049
pnt	intensity	-2.58944	0.0332791	CG6805	77.8097	< 3.82E-8	< 0.00049
pnt	intensity	-2.58874	0.0332706	PpV	77.8085	< 3.82E-8	< 0.00049
pnt	intensity	-2.58691	0.0332493	CG9784	77.8033	< 3.82E-8	< 0.00049
drk	intensity	-2.57823	0.0331384	Tak1	77.802	< 3.82E-8	< 0.00049
drk	intensity	-2.58745	0.0332598	Doa	77.795	< 3.82E-8	< 0.00049
pnt	intensity	-2.58791	0.0332661	MKP-4	77.7943	< 3.82E-8	< 0.00049
pnt	intensity	-2.58803	0.0332682	ssh	77.7931	< 3.82E-8	< 0.00049
pnt	intensity	-2.58875	0.0332784	CG17598	77.7908	< 3.82E-8	< 0.00049
pnt	intensity	-2.58806	0.0332699	mop	77.7898	< 3.82E-8	< 0.00049
pnt	intensity	-2.58875	0.0332791	CG10426	77.789	< 3.82E-8	< 0.00049
pnt	intensity	-2.58724	0.0332599	Mtl	77.7886	< 3.82E-8	< 0.00049
drk	intensity	-2.57413	0.0330921	wun	77.7868	< 3.82E-8	< 0.00049
drk	intensity	-2.57534	0.0331086	Pdp	77.7844	< 3.82E-8	< 0.00049
drk	intensity	-2.57898	0.0331587	Plip	77.7767	< 3.82E-8	< 0.00049
Rho1	area	2.82825	0.0363652	drk	77.7736	< 3.82E-8	< 0.00049
pnt	intensity	-2.58725	0.0332681	Sos	77.7697	< 3.82E-8	< 0.00049
pnt	intensity	-2.58695	0.0332651	Rho1	77.7676	< 3.82E-8	< 0.00049
drk	intensity	-2.58064	0.0331846	CG12746	77.7663	< 3.82E-8	< 0.00049
pnt	intensity	-2.58671	0.0332665	Ras85D	77.7572	< 3.82E-8	< 0.00049
drk	intensity	-2.57388	0.0331058	Rac2	77.7471	< 3.82E-8	< 0.00049
drk	intensity	-2.57945	0.0331811	wun2	77.7386	< 3.82E-8	< 0.00049
drk	intensity	-2.58037	0.0331966	CG9391	77.7301	< 3.82E-8	< 0.00049
drk	intensity	-2.58522	0.0332622	mtm	77.7225	< 3.82E-8	< 0.00049
drk	intensity	-2.58217	0.0332236	slpr	77.7211	< 3.82E-8	< 0.00049
drk	intensity	-2.57405	0.0331201	CG3632	77.7186	< 3.82E-8	< 0.00049
drk	intensity	-2.57911	0.0331853	5PtaseI	77.7183	< 3.82E-8	< 0.00049
Rho1	area	2.81387	0.0362226	kay	77.6827	< 3.82E-8	< 0.00049
drk	intensity	-2.5843	0.0332681	Ptp61F	77.681	< 3.82E-8	< 0.00049
pnt	intensity	-2.58164	0.0332374	Cka	77.6728	< 3.82E-8	< 0.00049
drk	intensity	-2.58369	0.0332663	Ptp69D	77.6667	< 3.82E-8	< 0.00049
drk	intensity	-2.58361	0.0332675	PTP-ER	77.6616	< 3.82E-8	< 0.00049
drk	intensity	-2.57439	0.0331492	CG3530	77.6606	< 3.82E-8	< 0.00049
pnt	intensity	-2.58127	0.0332388	rl	77.6583	< 3.82E-8	< 0.00049
drk	intensity	-2.57483	0.033159	Ptp99A	77.651	< 3.82E-8	< 0.00049
drk	intensity	-2.57677	0.0331841	CG7115	77.6509	< 3.82E-8	< 0.00049
pnt	intensity	-2.58064	0.0332356	dome	77.6469	< 3.82E-8	< 0.00049
drk	intensity	-2.58057	0.0332403	Pak	77.6336	< 3.82E-8	< 0.00049
drk	intensity	-2.58287	0.0332709	mop	77.6315	< 3.82E-8	< 0.00049
drk	intensity	-2.57564	0.0331887	Gadd45	77.6058	< 3.82E-8	< 0.00049
drk	intensity	-2.58186	0.0332707	Pten	77.6016	< 3.82E-8	< 0.00049
Rho1	area	2.82423	0.0363949	mts	77.5997	< 3.82E-8	< 0.00049
drk	intensity	-2.58156	0.0332719	Cka	77.5897	< 3.82E-8	< 0.00049
drk	intensity	-2.58155	0.0332733	pnt	77.5862	< 3.82E-8	< 0.00049
drk	intensity	-2.57932	0.0332455	CG42327	77.584	< 3.82E-8	< 0.00049
drk	intensity	-2.58134	0.0332733	puc	77.5797	< 3.82E-8	< 0.00049
drk	intensity	-2.57905	0.0332444	Mekk1	77.5785	< 3.82E-8	< 0.00049
drk	intensity	-2.58167	0.0332784	CG17746	77.5781	< 3.82E-8	< 0.00049
Rho1	area	2.80677	0.0361938	csw	77.5485	< 3.82E-8	< 0.00049
drk	intensity	-2.57774	0.0332417	mbt	77.5454	< 3.82E-8	< 0.00049
drk	intensity	-2.58004	0.0332736	Ras85D	77.5402	< 3.82E-8	< 0.00049
drk	intensity	-2.57867	0.033257	Mkk4	77.5374	< 3.82E-8	< 0.00049
drk	intensity	-2.57973	0.0332728	PpV	77.5328	< 3.82E-8	< 0.00049
Rho1	area	2.79531	0.0360568	alph	77.5252	< 3.82E-8	< 0.00049
drk	intensity	-2.57944	0.0332733	stg	77.5227	< 3.82E-8	< 0.00049
drk	intensity	-2.57871	0.0332661	CG10089	77.5178	< 3.82E-8	< 0.00049
drk	intensity	-2.57914	0.0332734	CG17029	77.5135	< 3.82E-8	< 0.00049
drk	intensity	-2.57784	0.0332577	synj	77.5112	< 3.82E-8	< 0.00049
drk	intensity	-2.5796	0.0332808	Ptp4E	77.5103	< 3.82E-8	< 0.00049
drk	intensity	-2.57871	0.0332694	egr	77.5101	< 3.82E-8	< 0.00049
drk	intensity	-2.57914	0.0332762	Lar	77.507	< 3.82E-8	< 0.00049
drk	intensity	-2.57764	0.03326	p38b	77.4996	< 3.82E-8	< 0.00049
drk	intensity	-2.57756	0.0332614	Mtl	77.4939	< 3.82E-8	< 0.00049
drk	intensity	-2.57822	0.0332714	Dsor1	77.4907	< 3.82E-8	< 0.00049
drk	intensity	-2.57854	0.0332793	CG6805	77.4819	< 3.82E-8	< 0.00049
drk	intensity	-2.57843	0.033279	Pp2C1	77.479	< 3.82E-8	< 0.00049
drk	intensity	-2.5778	0.0332728	pyd	77.4746	< 3.82E-8	< 0.00049
drk	intensity	-2.57565	0.0332487	PRL-1	77.4662	< 3.82E-8	< 0.00049
drk	intensity	-2.57733	0.033272	Pp1alpha-96A	77.4625	< 3.82E-8	< 0.00049
drk	intensity	-2.57549	0.0332497	CG3573	77.4593	< 3.82E-8	< 0.00049
drk	intensity	-2.57764	0.0332788	Pez	77.4557	< 3.82E-8	< 0.00049
drk	intensity	-2.57687	0.0332692	Sos	77.455	< 3.82E-8	< 0.00049
drk	intensity	-2.57497	0.0332475	CG9784	77.4485	< 3.82E-8	< 0.00049
drk	intensity	-2.5769	0.0332729	Ptpmeg	77.4475	< 3.82E-8	< 0.00049
drk	intensity	-2.57624	0.0332651	MKP-4	77.446	< 3.82E-8	< 0.00049
drk	intensity	-2.57672	0.0332764	CG17598	77.434	< 3.82E-8	< 0.00049
drk	intensity	-2.57679	0.0332778	CG10426	77.4327	< 3.82E-8	< 0.00049
drk	intensity	-2.57575	0.033265	dome	77.4311	< 3.82E-8	< 0.00049
drk	intensity	-2.57543	0.033264	CanA-14F	77.4239	< 3.82E-8	< 0.00049
drk	intensity	-2.57631	0.0332769	CG10417	77.4205	< 3.82E-8	< 0.00049
drk	intensity	-2.57482	0.0332581	Rho1	77.4193	< 3.82E-8	< 0.00049
Rho1	area	2.802	0.0361927	bsk	77.4188	< 3.82E-8	< 0.00049
drk	intensity	-2.57508	0.0332637	ssh	77.4141	< 3.82E-8	< 0.00049
Rho1	area	2.82021	0.0364397	pnt	77.3939	< 3.82E-8	< 0.00049
drk	intensity	-2.57514	0.0332738	Gef26	77.3922	< 3.82E-8	< 0.00049
Rho1	area	2.80201	0.0362106	phl	77.3808	< 3.82E-8	< 0.00049
Rho1	area	2.79061	0.0360637	Src42A	77.38	< 3.82E-8	< 0.00049
drk	# cells	-2.66111	0.0343973	msk	77.3638	< 3.82E-8	< 0.00049
drk	intensity	-2.5718	0.0332471	rl	77.3543	< 3.82E-8	< 0.00049
Rho1	area	2.80044	0.0362055	Src64B	77.3483	< 3.82E-8	< 0.00049
Rho1	area	2.80666	0.0362874	Pten	77.3452	< 3.82E-8	< 0.00049
drk	# cells	-2.66204	0.0344296	mRNA-capping-enzyme	77.3183	< 3.82E-8	< 0.00049
Rho1	area	2.81862	0.0364571	stg	77.3133	< 3.82E-8	< 0.00049
Rho1	area	2.79828	0.0362052	aop	77.2895	< 3.82E-8	< 0.00049
Rho1	area	2.80467	0.0362894	wun	77.2862	< 3.82E-8	< 0.00049
Rho1	area	2.794	0.0361526	CG10376	77.2835	< 3.82E-8	< 0.00049
Rho1	area	2.79906	0.0362207	grk	77.2779	< 3.82E-8	< 0.00049
Rho1	area	2.80476	0.0363078	ssh	77.2495	< 3.82E-8	< 0.00049
Rho1	area	2.80177	0.0362936	cbt	77.1973	< 3.82E-8	< 0.00049
Rho1	area	2.79803	0.0362471	msn	77.1933	< 3.82E-8	< 0.00049
Rho1	area	2.8152	0.0364716	Dsor1	77.1887	< 3.82E-8	< 0.00049
Rho1	area	2.80897	0.0363955	PpV	77.1789	< 3.82E-8	< 0.00049
Rho1	area	2.79522	0.0362252	PpD3	77.1623	< 3.82E-8	< 0.00049
Rho1	area	2.79878	0.0362785	l(1)G0232	77.147	< 3.82E-8	< 0.00049
Rho1	area	2.7969	0.0362655	lic	77.1229	< 3.82E-8	< 0.00049
Rho1	area	2.79885	0.0362991	Cka	77.1053	< 3.82E-8	< 0.00049
Rho1	area	2.8129	0.0364848	Ras85D	77.0978	< 3.82E-8	< 0.00049
Rho1	area	2.80339	0.0363644	Btk29A	77.0916	< 3.82E-8	< 0.00049
Rho1	area	2.80857	0.0364321	mop	77.0905	< 3.82E-8	< 0.00049
Rho1	area	2.80421	0.0363759	Ptp61F	77.0898	< 3.82E-8	< 0.00049
Rho1	area	2.81245	0.0364857	Sos	77.0836	< 3.82E-8	< 0.00049
Rho1	area	2.79762	0.0363095	Ptp10D	77.0492	< 3.82E-8	< 0.00049
Rho1	area	2.81088	0.0364819	CG3573	77.0487	< 3.82E-8	< 0.00049
Rho1	area	2.81061	0.0364865	dome	77.0315	< 3.82E-8	< 0.00049
Rho1	area	2.79992	0.0363478	shark	77.0313	< 3.82E-8	< 0.00049
Rho1	area	2.79607	0.0363258	cdc14	76.9719	< 3.82E-8	< 0.00049
Rho1	area	2.80881	0.0364927	Jra	76.969	< 3.82E-8	< 0.00049
Rho1	area	2.79635	0.0363326	Rac2	76.9655	< 3.82E-8	< 0.00049
Rho1	area	2.79828	0.0363648	Krn	76.9501	< 3.82E-8	< 0.00049
Rho1	area	2.8084	0.0364981	rl	76.9466	< 3.82E-8	< 0.00049
Rho1	area	2.80394	0.03645	Pp2C1	76.9256	< 3.82E-8	< 0.00049
Rho1	area	2.79706	0.0363615	twe	76.9238	< 3.82E-8	< 0.00049
Rho1	area	2.80038	0.0364064	CG3530	76.9198	< 3.82E-8	< 0.00049
Rho1	area	2.79717	0.0363739	Pdp	76.9006	< 3.82E-8	< 0.00049
Rho1	area	2.79948	0.0364059	Tak1	76.8962	< 3.82E-8	< 0.00049
Rho1	area	2.79683	0.0363844	CG3632	76.8691	< 3.82E-8	< 0.00049
Rho1	area	2.80246	0.0364589	Pak	76.8663	< 3.82E-8	< 0.00049
Rho1	area	2.79695	0.0363895	Mkp3	76.8614	< 3.82E-8	< 0.00049
Rho1	area	2.80028	0.0364454	mtm	76.8349	< 3.82E-8	< 0.00049
Rho1	area	2.79846	0.0364221	Ptp99A	76.8341	< 3.82E-8	< 0.00049
Rho1	area	2.80006	0.0364494	Gadd45	76.8206	< 3.82E-8	< 0.00049
Rho1	area	2.79553	0.0363975	CG13197	76.8056	< 3.82E-8	< 0.00049
Rho1	area	2.79595	0.0364124	slpr	76.7856	< 3.82E-8	< 0.00049
Rho1	area	2.79712	0.0364326	CG7115	76.7752	< 3.82E-8	< 0.00049
Rho1	area	2.79589	0.0364202	Plip	76.7677	< 3.82E-8	< 0.00049
Rho1	area	2.79691	0.0364433	Doa	76.7469	< 3.82E-8	< 0.00049
Rho1	area	2.79914	0.0364729	CG17746	76.7458	< 3.82E-8	< 0.00049
Rho1	area	2.79523	0.0364245	wun2	76.7405	< 3.82E-8	< 0.00049
Rho1	area	2.79411	0.0364157	Mekk1	76.7281	< 3.82E-8	< 0.00049
Rho1	area	2.80074	0.0365058	puc	76.7204	< 3.82E-8	< 0.00049
Rho1	area	2.79671	0.0364546	CG9391	76.7176	< 3.82E-8	< 0.00049
Rho1	area	2.79811	0.0364822	Mkk4	76.6979	< 3.82E-8	< 0.00049
Rho1	area	2.79346	0.0364241	CG12746	76.6927	< 3.82E-8	< 0.00049
Rho1	area	2.7932	0.0364218	5PtaseI	76.6904	< 3.82E-8	< 0.00049
Rho1	area	2.79952	0.0365084	Pez	76.6816	< 3.82E-8	< 0.00049
Rho1	area	2.79998	0.0365145	Ptp4E	76.6813	< 3.82E-8	< 0.00049
Rho1	area	2.79806	0.036492	PRL-1	76.6759	< 3.82E-8	< 0.00049
Rho1	area	2.79509	0.0364554	p38b	76.6714	< 3.82E-8	< 0.00049
Rho1	area	2.79784	0.0364944	CG9784	76.6649	< 3.82E-8	< 0.00049
Rho1	area	2.79609	0.0364745	mbt	76.6587	< 3.82E-8	< 0.00049
Rho1	area	2.79897	0.0365154	Gef26	76.6516	< 3.82E-8	< 0.00049
Rho1	area	2.79534	0.0364767	CG42327	76.6335	< 3.82E-8	< 0.00049
Rho1	area	2.79749	0.0365068	CanA-14F	76.6293	< 3.82E-8	< 0.00049
Rho1	area	2.79732	0.0365061	MKP-4	76.626	< 3.82E-8	< 0.00049
Rho1	area	2.79736	0.0365079	CG10089	76.6234	< 3.82E-8	< 0.00049
Rho1	area	2.79629	0.0364944	Mtl	76.6225	< 3.82E-8	< 0.00049
Rho1	area	2.79736	0.0365105	CG10417	76.6181	< 3.82E-8	< 0.00049
Rho1	area	2.7976	0.0365168	CG17598	76.6113	< 3.82E-8	< 0.00049
Rho1	area	2.79632	0.0365011	Lar	76.609	< 3.82E-8	< 0.00049
Rho1	area	2.79548	0.0364941	synj	76.6008	< 3.82E-8	< 0.00049
Rho1	area	2.79653	0.0365092	CG6805	76.598	< 3.82E-8	< 0.00049
Rho1	area	2.79633	0.0365088	CG17029	76.5934	< 3.82E-8	< 0.00049
Rho1	area	2.7945	0.0364939	Pp1alpha-96A	76.5744	< 3.82E-8	< 0.00049
Rho1	area	2.79417	0.0364927	Ptpmeg	76.568	< 3.82E-8	< 0.00049
Rho1	area	2.79533	0.0365085	egr	76.5667	< 3.82E-8	< 0.00049
Rho1	area	2.7949	0.0365033	CG10426	76.5657	< 3.82E-8	< 0.00049
Rho1	area	2.79521	0.0365085	PTP-ER	76.5633	< 3.82E-8	< 0.00049
Rho1	area	2.79485	0.0365056	pyd	76.5594	< 3.82E-8	< 0.00049
Rho1	area	2.7908	0.0364571	Ptp69D	76.5503	< 3.82E-8	< 0.00049
Rho1	area	2.79065	0.036491	Gap1	76.475	< 3.82E-8	< 0.00049
pnt	area	-2.6501	0.0351235	mRNA-capping-enzyme	75.451	< 3.82E-8	< 0.00049
drk	# cells	-2.65522	0.0353719	alph	75.0658	< 3.82E-8	< 0.00049
drk	# cells	-2.65587	0.0353875	Src42A	75.0513	< 3.82E-8	< 0.00049
pnt	area	-2.63644	0.0351368	msk	75.0336	< 3.82E-8	< 0.00049
drk	# cells	-2.67488	0.0357446	Pvr	74.833	< 3.82E-8	< 0.00049
drk	# cells	-2.66248	0.0356052	kay	74.7779	< 3.82E-8	< 0.00049
drk	# cells	-2.65266	0.0354892	CG10376	74.7457	< 3.82E-8	< 0.00049
drk	# cells	-2.6722	0.0357522	mts	74.7422	< 3.82E-8	< 0.00049
drk	# cells	-2.65431	0.0355313	phl	74.7034	< 3.82E-8	< 0.00049
drk	# cells	-2.6679	0.0357359	Gap1	74.6561	< 3.82E-8	< 0.00049
drk	# cells	-2.65603	0.0355809	csw	74.6475	< 3.82E-8	< 0.00049
drk	# cells	-2.66195	0.0356798	Cka	74.6067	< 3.82E-8	< 0.00049
drk	# cells	-2.64779	0.0355197	bsk	74.5443	< 3.82E-8	< 0.00049
drk	# cells	-2.66341	0.0357403	Rho1	74.5213	< 3.82E-8	< 0.00049
drk	# cells	-2.65365	0.0356361	cbt	74.4653	< 3.82E-8	< 0.00049
drk	# cells	-2.64262	0.0355411	aop	74.3539	< 3.82E-8	< 0.00049
drk	# cells	-2.65164	0.0356629	cdc14	74.3529	< 3.82E-8	< 0.00049
drk	# cells	-2.64199	0.0355374	Src64B	74.3439	< 3.82E-8	< 0.00049
drk	# cells	-2.65236	0.035677	Pten	74.3436	< 3.82E-8	< 0.00049
drk	# cells	-2.65245	0.0356807	shark	74.3385	< 3.82E-8	< 0.00049
drk	# cells	-2.64642	0.0356043	lic	74.3286	< 3.82E-8	< 0.00049
drk	# cells	-2.6538	0.0357065	Krn	74.3226	< 3.82E-8	< 0.00049
drk	# cells	-2.64144	0.0355556	grk	74.2904	< 3.82E-8	< 0.00049
drk	# cells	-2.66147	0.0358304	pnt	74.2798	< 3.82E-8	< 0.00049
drk	# cells	-2.65112	0.0357029	twe	74.2551	< 3.82E-8	< 0.00049
drk	# cells	-2.65595	0.0357688	PpV	74.2534	< 3.82E-8	< 0.00049
drk	# cells	-2.64662	0.0356458	wun	74.2476	< 3.82E-8	< 0.00049
drk	# cells	-2.64993	0.035691	ssh	74.2466	< 3.82E-8	< 0.00049
drk	# cells	-2.65282	0.0357308	Mkp3	74.2445	< 3.82E-8	< 0.00049
drk	# cells	-2.65367	0.0357429	Ptp61F	74.2431	< 3.82E-8	< 0.00049
drk	# cells	-2.64275	0.0355977	msn	74.2391	< 3.82E-8	< 0.00049
drk	# cells	-2.64077	0.0355743	PpD3	74.2326	< 3.82E-8	< 0.00049
drk	# cells	-2.65737	0.0358003	mop	74.2278	< 3.82E-8	< 0.00049
drk	# cells	-2.65868	0.0358269	Dsor1	74.209	< 3.82E-8	< 0.00049
drk	# cells	-2.65607	0.0357929	Doa	74.2067	< 3.82E-8	< 0.00049
drk	# cells	-2.65708	0.0358117	dome	74.1957	< 3.82E-8	< 0.00049
drk	# cells	-2.64201	0.0356142	l(1)G0232	74.1843	< 3.82E-8	< 0.00049
drk	# cells	-2.65601	0.035823	Jra	74.1428	< 3.82E-8	< 0.00049
drk	# cells	-2.65774	0.0358494	puc	74.1364	< 3.82E-8	< 0.00049
drk	# cells	-2.64938	0.0357391	CG13197	74.1312	< 3.82E-8	< 0.00049
drk	# cells	-2.65711	0.0358471	Ras85D	74.1233	< 3.82E-8	< 0.00049
drk	# cells	-2.64272	0.0356535	Ptp10D	74.1222	< 3.82E-8	< 0.00049
drk	# cells	-2.65347	0.0358021	rl	74.1147	< 3.82E-8	< 0.00049
drk	# cells	-2.65645	0.0358473	stg	74.1045	< 3.82E-8	< 0.00049
drk	# cells	-2.64523	0.0357027	Btk29A	74.0904	< 3.82E-8	< 0.00049
drk	# cells	-2.65525	0.0358383	Sos	74.0898	< 3.82E-8	< 0.00049
drk	# cells	-2.6515	0.0357884	mtm	74.0884	< 3.82E-8	< 0.00049
drk	# cells	-2.64931	0.0357639	Plip	74.0779	< 3.82E-8	< 0.00049
drk	# cells	-2.65259	0.0358126	Pak	74.0687	< 3.82E-8	< 0.00049
drk	# cells	-2.64872	0.0357687	slpr	74.0514	< 3.82E-8	< 0.00049
drk	# cells	-2.64903	0.0357747	CG12746	74.0475	< 3.82E-8	< 0.00049
drk	# cells	-2.6488	0.0357727	wun2	74.0454	< 3.82E-8	< 0.00049
drk	# cells	-2.64866	0.0357726	5PtaseI	74.0417	< 3.82E-8	< 0.00049
drk	# cells	-2.65114	0.0358125	Pp2C1	74.0284	< 3.82E-8	< 0.00049
drk	# cells	-2.64168	0.0356859	Rac2	74.0257	< 3.82E-8	< 0.00049
drk	# cells	-2.65007	0.0358003	CG9391	74.0236	< 3.82E-8	< 0.00049
drk	# cells	-2.65199	0.0358317	CG3573	74.0125	< 3.82E-8	< 0.00049
drk	# cells	-2.65121	0.0358296	CG17746	73.9948	< 3.82E-8	< 0.00049
drk	# cells	-2.64467	0.0357457	Tak1	73.9856	< 3.82E-8	< 0.00049
drk	# cells	-2.64257	0.0357192	Pdp	73.9817	< 3.82E-8	< 0.00049
drk	# cells	-2.64423	0.0357517	CG3530	73.961	< 3.82E-8	< 0.00049
drk	# cells	-2.64271	0.0357317	CG3632	73.9599	< 3.82E-8	< 0.00049
drk	# cells	-2.64619	0.0357821	Mekk1	73.9529	< 3.82E-8	< 0.00049
drk	# cells	-2.64604	0.0357949	Gadd45	73.9223	< 3.82E-8	< 0.00049
drk	# cells	-2.64814	0.0358282	CG42327	73.9123	< 3.82E-8	< 0.00049
drk	# cells	-2.64656	0.0358076	Ptp69D	73.9105	< 3.82E-8	< 0.00049
drk	# cells	-2.64339	0.0357668	Ptp99A	73.9063	< 3.82E-8	< 0.00049
drk	# cells	-2.64436	0.0357811	CG7115	73.9038	< 3.82E-8	< 0.00049
drk	# cells	-2.64839	0.0358469	PTP-ER	73.8806	< 3.82E-8	< 0.00049
drk	# cells	-2.6475	0.0358353	Mkk4	73.8797	< 3.82E-8	< 0.00049
drk	# cells	-2.64878	0.0358597	egr	73.8651	< 3.82E-8	< 0.00049
drk	# cells	-2.64839	0.0358593	Pez	73.8549	< 3.82E-8	< 0.00049
drk	# cells	-2.64812	0.0358564	CG10089	73.8534	< 3.82E-8	< 0.00049
drk	# cells	-2.64874	0.035865	Ptp4E	73.8529	< 3.82E-8	< 0.00049
drk	# cells	-2.64701	0.0358438	synj	73.8486	< 3.82E-8	< 0.00049
drk	# cells	-2.64469	0.035815	p38b	73.843	< 3.82E-8	< 0.00049
drk	# cells	-2.64547	0.0358266	mbt	73.8407	< 3.82E-8	< 0.00049
drk	# cells	-2.64744	0.0358535	Lar	73.8407	< 3.82E-8	< 0.00049
drk	# cells	-2.64784	0.0358596	CG17029	73.839	< 3.82E-8	< 0.00049
drk	# cells	-2.64781	0.0358654	CG17598	73.8263	< 3.82E-8	< 0.00049
drk	# cells	-2.64643	0.0358475	Pp1alpha-96A	73.8246	< 3.82E-8	< 0.00049
drk	# cells	-2.64725	0.0358608	CG6805	73.8203	< 3.82E-8	< 0.00049
drk	# cells	-2.64555	0.0358407	PRL-1	73.8142	< 3.82E-8	< 0.00049
drk	# cells	-2.64561	0.0358459	Mtl	73.8051	< 3.82E-8	< 0.00049
drk	# cells	-2.64561	0.0358465	Ptpmeg	73.8039	< 3.82E-8	< 0.00049
drk	# cells	-2.64625	0.0358553	CanA-14F	73.8036	< 3.82E-8	< 0.00049
drk	# cells	-2.64622	0.0358559	MKP-4	73.8016	< 3.82E-8	< 0.00049
drk	# cells	-2.64498	0.035842	CG9784	73.7955	< 3.82E-8	< 0.00049
drk	# cells	-2.64632	0.0358605	CG10417	73.7948	< 3.82E-8	< 0.00049
drk	# cells	-2.64591	0.0358612	Gef26	73.7818	< 3.82E-8	< 0.00049
drk	# cells	-2.64555	0.0358569	CG10426	73.7809	< 3.82E-8	< 0.00049
drk	# cells	-2.64515	0.0358564	pyd	73.7707	< 3.82E-8	< 0.00049
pnt	area	-2.63093	0.0360658	Src42A	72.9481	< 3.82E-8	< 0.00049
pnt	area	-2.63203	0.0361529	CG10376	72.8025	< 3.82E-8	< 0.00049
pnt	area	-2.63394	0.036182	bsk	72.7971	< 3.82E-8	< 0.00049
pnt	area	-2.6235	0.0360466	alph	72.781	< 3.82E-8	< 0.00049
pnt	area	-2.63675	0.0362339	kay	72.7702	< 3.82E-8	< 0.00049
pnt	area	-2.6336	0.0361987	aop	72.7539	< 3.82E-8	< 0.00049
pnt	area	-2.63351	0.0362434	msn	72.6616	< 3.82E-8	< 0.00049
pnt	area	-2.62862	0.0362046	Src64B	72.6044	< 3.82E-8	< 0.00049
pnt	area	-2.63027	0.0362304	PpD3	72.5985	< 3.82E-8	< 0.00049
pnt	area	-2.62886	0.0362207	grk	72.5789	< 3.82E-8	< 0.00049
pnt	area	-2.63161	0.0362674	lic	72.5612	< 3.82E-8	< 0.00049
pnt	area	-2.64469	0.0364624	Gap1	72.5321	< 3.82E-8	< 0.00049
pnt	area	-2.63945	0.0364147	mtm	72.4832	< 3.82E-8	< 0.00049
pnt	area	-2.63167	0.0363086	Ptp10D	72.4807	< 3.82E-8	< 0.00049
pnt	area	-2.62356	0.036197	csw	72.4801	< 3.82E-8	< 0.00049
pnt	area	-2.62905	0.0362846	Pten	72.4564	< 3.82E-8	< 0.00049
pnt	area	-2.62308	0.0362074	phl	72.446	< 3.82E-8	< 0.00049
pnt	area	-2.62811	0.0362808	l(1)G0232	72.4381	< 3.82E-8	< 0.00049
pnt	area	-2.64038	0.0364508	Ptp69D	72.437	< 3.82E-8	< 0.00049
pnt	area	-2.63015	0.0363457	shark	72.3648	< 3.82E-8	< 0.00049
pnt	area	-2.63921	0.0364723	Jra	72.3622	< 3.82E-8	< 0.00049
pnt	area	-2.63172	0.0363733	Pdp	72.3531	< 3.82E-8	< 0.00049
pnt	area	-2.62546	0.0362882	wun	72.3502	< 3.82E-8	< 0.00049
pnt	area	-2.63021	0.0363614	twe	72.3353	< 3.82E-8	< 0.00049
pnt	area	-2.62633	0.0363208	cdc14	72.3092	< 3.82E-8	< 0.00049
pnt	area	-2.62727	0.0363358	Rac2	72.3054	< 3.82E-8	< 0.00049
pnt	area	-2.63175	0.0364024	Tak1	72.2962	< 3.82E-8	< 0.00049
pnt	area	-2.62999	0.036398	CG13197	72.2564	< 3.82E-8	< 0.00049
pnt	area	-2.63058	0.0364138	slpr	72.2413	< 3.82E-8	< 0.00049
pnt	area	-2.62749	0.0363755	Ptp61F	72.2325	< 3.82E-8	< 0.00049
pnt	area	-2.63064	0.0364208	Mekk1	72.2288	< 3.82E-8	< 0.00049
pnt	area	-2.63459	0.0364768	Pvr	72.2266	< 3.82E-8	< 0.00049
pnt	area	-2.63085	0.0364252	wun2	72.226	< 3.82E-8	< 0.00049
pnt	area	-2.62056	0.0362843	cbt	72.2228	< 3.82E-8	< 0.00049
pnt	area	-2.63022	0.0364204	Plip	72.2183	< 3.82E-8	< 0.00049
pnt	area	-2.62518	0.0363632	Btk29A	72.1934	< 3.82E-8	< 0.00049
pnt	area	-2.62969	0.0364263	CG12746	72.192	< 3.82E-8	< 0.00049
pnt	area	-2.62943	0.0364239	5PtaseI	72.1898	< 3.82E-8	< 0.00049
pnt	area	-2.62487	0.0363612	Krn	72.1887	< 3.82E-8	< 0.00049
pnt	area	-2.62059	0.0363063	ssh	72.1801	< 3.82E-8	< 0.00049
pnt	area	-2.62634	0.036389	CG3632	72.1738	< 3.82E-8	< 0.00049
pnt	area	-2.63066	0.0364551	CG9391	72.1616	< 3.82E-8	< 0.00049
pnt	area	-2.63073	0.0364594	p38b	72.1551	< 3.82E-8	< 0.00049
pnt	area	-2.62538	0.0363859	Mkp3	72.1539	< 3.82E-8	< 0.00049
pnt	area	-2.62871	0.0364355	CG7115	72.1469	< 3.82E-8	< 0.00049
pnt	area	-2.63159	0.0364756	mts	72.1467	< 3.82E-8	< 0.00049
pnt	area	-2.63377	0.0365101	Ptp4E	72.1382	< 3.82E-8	< 0.00049
pnt	area	-2.63003	0.0364584	Pak	72.138	< 3.82E-8	< 0.00049
pnt	area	-2.63084	0.0364766	mbt	72.1241	< 3.82E-8	< 0.00049
pnt	area	-2.63109	0.036482	Mkk4	72.1202	< 3.82E-8	< 0.00049
pnt	area	-2.62677	0.036424	Ptp99A	72.1165	< 3.82E-8	< 0.00049
pnt	area	-2.63284	0.0365087	PTP-ER	72.1155	< 3.82E-8	< 0.00049
pnt	area	-2.63269	0.0365068	pyd	72.1149	< 3.82E-8	< 0.00049
pnt	area	-2.62918	0.036478	CG42327	72.0758	< 3.82E-8	< 0.00049
pnt	area	-2.62621	0.0364502	Pp2C1	72.0493	< 3.82E-8	< 0.00049
pnt	area	-2.62297	0.0364062	CG3530	72.0473	< 3.82E-8	< 0.00049
pnt	area	-2.62904	0.0365022	Lar	72.0242	< 3.82E-8	< 0.00049
pnt	area	-2.62504	0.036447	Doa	72.0236	< 3.82E-8	< 0.00049
pnt	area	-2.62849	0.0364958	Ptpmeg	72.0217	< 3.82E-8	< 0.00049
pnt	area	-2.62921	0.0365081	Pez	72.0171	< 3.82E-8	< 0.00049
pnt	area	-2.62831	0.0364969	Pp1alpha-96A	72.0145	< 3.82E-8	< 0.00049
pnt	area	-2.62478	0.0364504	Gadd45	72.0098	< 3.82E-8	< 0.00049
pnt	area	-2.62914	0.0365118	CG10417	72.0081	< 3.82E-8	< 0.00049
pnt	area	-2.62883	0.0365105	CG17029	72.0019	< 3.82E-8	< 0.00049
pnt	area	-2.62829	0.0365064	CG10426	71.9955	< 3.82E-8	< 0.00049
pnt	area	-2.62599	0.0364746	CG17746	71.995	< 3.82E-8	< 0.00049
pnt	area	-2.62766	0.0365106	egr	71.9698	< 3.82E-8	< 0.00049
pnt	area	-2.62758	0.0365106	CG6805	71.9676	< 3.82E-8	< 0.00049
pnt	area	-2.62635	0.0364935	synj	71.9675	< 3.82E-8	< 0.00049
pnt	area	-2.62581	0.036493	PRL-1	71.9539	< 3.82E-8	< 0.00049
pnt	area	-2.62594	0.0364964	Mtl	71.9506	< 3.82E-8	< 0.00049
pnt	area	-2.62654	0.0365077	CG10089	71.9449	< 3.82E-8	< 0.00049
pnt	area	-2.62708	0.0365161	Gef26	71.9432	< 3.82E-8	< 0.00049
pnt	area	-2.62631	0.0365091	CanA-14F	71.9358	< 3.82E-8	< 0.00049
pnt	area	-2.62617	0.0365077	MKP-4	71.9345	< 3.82E-8	< 0.00049
pnt	area	-2.62591	0.0365082	puc	71.9266	< 3.82E-8	< 0.00049
pnt	area	-2.62496	0.0364956	CG9784	71.9255	< 3.82E-8	< 0.00049
pnt	area	-2.62631	0.0365174	CG17598	71.9194	< 3.82E-8	< 0.00049
pnt	area	-2.6172	0.0363921	PpV	71.9166	< 3.82E-8	< 0.00049
pnt	area	-2.61828	0.0364328	mop	71.8658	< 3.82E-8	< 0.00049
pnt	area	-2.60289	0.0362415	Cka	71.8207	< 3.82E-8	< 0.00049
pnt	area	-2.62081	0.0364922	CG3573	71.8185	< 3.82E-8	< 0.00049
pnt	area	-2.62031	0.036501	stg	71.7872	< 3.82E-8	< 0.00049
pnt	area	-2.61678	0.0364733	drk	71.745	< 3.82E-8	< 0.00049
pnt	area	-2.61687	0.036487	Dsor1	71.7206	< 3.82E-8	< 0.00049
pnt	area	-2.61584	0.0364895	Sos	71.6873	< 3.82E-8	< 0.00049
pnt	area	-2.61525	0.0364879	Ras85D	71.6744	< 3.82E-8	< 0.00049
pnt	area	-2.60791	0.0364397	Rho1	71.5677	< 3.82E-8	< 0.00049
pnt	area	-2.60868	0.0364514	dome	71.5658	< 3.82E-8	< 0.00049
pnt	area	-2.60719	0.0364511	rl	71.5256	< 3.82E-8	< 0.00049
mts	# cells	-2.27495	0.0343879	msk	66.1557	< 3.82E-8	< 0.00049
mts	# cells	-2.27568	0.0344283	mRNA-capping-enzyme	66.0992	< 3.82E-8	< 0.00049
pnt	# cells	-2.21432	0.0344047	mRNA-capping-enzyme	64.3609	< 3.82E-8	< 0.00049
pnt	# cells	-2.20778	0.0343978	msk	64.1838	< 3.82E-8	< 0.00049
mts	# cells	-2.26902	0.0353724	alph	64.1466	< 3.82E-8	< 0.00049
mts	# cells	-2.28787	0.0356664	Pvr	64.1463	< 3.82E-8	< 0.00049
mts	# cells	-2.26812	0.0353821	Src42A	64.1036	< 3.82E-8	< 0.00049
mts	# cells	-2.28501	0.0357522	drk	63.9124	< 3.82E-8	< 0.00049
mts	# cells	-2.27453	0.0356096	kay	63.8741	< 3.82E-8	< 0.00049
mts	# cells	-2.27097	0.0355661	phl	63.8521	< 3.82E-8	< 0.00049
mts	# cells	-2.26502	0.0354899	CG10376	63.8215	< 3.82E-8	< 0.00049
mts	# cells	-2.27096	0.0355851	csw	63.8177	< 3.82E-8	< 0.00049
mts	# cells	-2.26937	0.0356432	cbt	63.6692	< 3.82E-8	< 0.00049
mts	# cells	-2.2766	0.0357659	Rho1	63.6529	< 3.82E-8	< 0.00049
mts	# cells	-2.27109	0.0356946	Cka	63.6255	< 3.82E-8	< 0.00049
mts	# cells	-2.26982	0.0356915	ssh	63.5954	< 3.82E-8	< 0.00049
mts	# cells	-2.27811	0.0358253	pnt	63.5896	< 3.82E-8	< 0.00049
mts	# cells	-2.27216	0.0357666	PpV	63.5274	< 3.82E-8	< 0.00049
mts	# cells	-2.26555	0.0356639	cdc14	63.5251	< 3.82E-8	< 0.00049
mts	# cells	-2.26713	0.0357065	Krn	63.4936	< 3.82E-8	< 0.00049
mts	# cells	-2.25472	0.0355326	bsk	63.4549	< 3.82E-8	< 0.00049
mts	# cells	-2.2711	0.0357987	mop	63.4408	< 3.82E-8	< 0.00049
mts	# cells	-2.27302	0.0358314	dome	63.4365	< 3.82E-8	< 0.00049
mts	# cells	-2.26486	0.0357032	twe	63.436	< 3.82E-8	< 0.00049
mts	# cells	-2.27382	0.0358447	Dsor1	63.4355	< 3.82E-8	< 0.00049
mts	# cells	-2.25436	0.0355386	Src64B	63.4342	< 3.82E-8	< 0.00049
mts	# cells	-2.26265	0.0356749	Pten	63.4241	< 3.82E-8	< 0.00049
mts	# cells	-2.25448	0.0355481	aop	63.4204	< 3.82E-8	< 0.00049
mts	# cells	-2.26572	0.0357311	Mkp3	63.4105	< 3.82E-8	< 0.00049
mts	# cells	-2.25446	0.0355569	grk	63.4041	< 3.82E-8	< 0.00049
mts	# cells	-2.27275	0.0358471	Ras85D	63.4012	< 3.82E-8	< 0.00049
mts	# cells	-2.26633	0.0357531	Ptp61F	63.3885	< 3.82E-8	< 0.00049
mts	# cells	-2.27191	0.0358476	stg	63.377	< 3.82E-8	< 0.00049
mts	# cells	-2.27163	0.0358495	Sos	63.3657	< 3.82E-8	< 0.00049
mts	# cells	-2.25614	0.0356089	lic	63.3591	< 3.82E-8	< 0.00049
mts	# cells	-2.2577	0.0356419	wun	63.3441	< 3.82E-8	< 0.00049
mts	# cells	-2.27088	0.0358518	puc	63.3408	< 3.82E-8	< 0.00049
mts	# cells	-2.26384	0.0357424	CG13197	63.3377	< 3.82E-8	< 0.00049
mts	# cells	-2.25537	0.0356161	l(1)G0232	63.3245	< 3.82E-8	< 0.00049
mts	# cells	-2.25454	0.0356048	msn	63.3213	< 3.82E-8	< 0.00049
mts	# cells	-2.25257	0.0355748	PpD3	63.3193	< 3.82E-8	< 0.00049
mts	# cells	-2.26699	0.0358125	Pak	63.3016	< 3.82E-8	< 0.00049
mts	# cells	-2.26961	0.0358548	rl	63.3	< 3.82E-8	< 0.00049
mts	# cells	-2.26378	0.0357663	Plip	63.2937	< 3.82E-8	< 0.00049
mts	# cells	-2.26727	0.0358275	CG3573	63.283	< 3.82E-8	< 0.00049
mts	# cells	-2.26327	0.0357741	wun2	63.2658	< 3.82E-8	< 0.00049
mts	# cells	-2.26501	0.0358106	Doa	63.2497	< 3.82E-8	< 0.00049
mts	# cells	-2.26724	0.0358495	Jra	63.2432	< 3.82E-8	< 0.00049
mts	# cells	-2.26233	0.035774	5PtaseI	63.2395	< 3.82E-8	< 0.00049
mts	# cells	-2.25783	0.0357036	Btk29A	63.2381	< 3.82E-8	< 0.00049
mts	# cells	-2.26397	0.0358009	CG9391	63.2379	< 3.82E-8	< 0.00049
mts	# cells	-2.26216	0.035775	CG12746	63.233	< 3.82E-8	< 0.00049
mts	# cells	-2.26406	0.0358122	Pp2C1	63.2203	< 3.82E-8	< 0.00049
mts	# cells	-2.25409	0.0356548	Ptp10D	63.2197	< 3.82E-8	< 0.00049
mts	# cells	-2.2565	0.0356939	shark	63.2181	< 3.82E-8	< 0.00049
mts	# cells	-2.25578	0.0356874	Rac2	63.2093	< 3.82E-8	< 0.00049
mts	# cells	-2.26181	0.0358068	mtm	63.1672	< 3.82E-8	< 0.00049
mts	# cells	-2.2577	0.0357524	CG3530	63.1482	< 3.82E-8	< 0.00049
mts	# cells	-2.25558	0.0357203	Pdp	63.1457	< 3.82E-8	< 0.00049
mts	# cells	-2.25742	0.0357506	Tak1	63.1434	< 3.82E-8	< 0.00049
mts	# cells	-2.26361	0.0358584	CG10426	63.1265	< 3.82E-8	< 0.00049
mts	# cells	-2.25547	0.0357315	CG3632	63.1228	< 3.82E-8	< 0.00049
mts	# cells	-2.2587	0.0357834	Mekk1	63.1214	< 3.82E-8	< 0.00049
mts	# cells	-2.26155	0.0358286	CG42327	63.1212	< 3.82E-8	< 0.00049
mts	# cells	-2.25939	0.0357949	Gadd45	63.1204	< 3.82E-8	< 0.00049
mts	# cells	-2.26151	0.0358311	CG17746	63.1158	< 3.82E-8	< 0.00049
mts	# cells	-2.25704	0.0357678	Ptp99A	63.1027	< 3.82E-8	< 0.00049
mts	# cells	-2.25731	0.0357748	slpr	63.0978	< 3.82E-8	< 0.00049
mts	# cells	-2.2616	0.0358569	CG10089	63.0729	< 3.82E-8	< 0.00049
mts	# cells	-2.26156	0.0358582	Pez	63.0696	< 3.82E-8	< 0.00049
mts	# cells	-2.26151	0.0358597	egr	63.0655	< 3.82E-8	< 0.00049
mts	# cells	-2.2604	0.0358447	synj	63.0609	< 3.82E-8	< 0.00049
mts	# cells	-2.25618	0.035781	CG7115	63.0552	< 3.82E-8	< 0.00049
mts	# cells	-2.26042	0.0358489	Pp1alpha-96A	63.0539	< 3.82E-8	< 0.00049
mts	# cells	-2.26139	0.0358656	Gef26	63.0518	< 3.82E-8	< 0.00049
mts	# cells	-2.26146	0.0358675	CG17598	63.0506	< 3.82E-8	< 0.00049
mts	# cells	-2.25811	0.0358161	p38b	63.0473	< 3.82E-8	< 0.00049
mts	# cells	-2.26074	0.0358598	CG17029	63.044	< 3.82E-8	< 0.00049
mts	# cells	-2.26036	0.0358537	Lar	63.0439	< 3.82E-8	< 0.00049
mts	# cells	-2.26083	0.0358614	CG6805	63.0435	< 3.82E-8	< 0.00049
mts	# cells	-2.25952	0.0358421	PRL-1	63.0409	< 3.82E-8	< 0.00049
mts	# cells	-2.26058	0.0358647	Ptp4E	63.0307	< 3.82E-8	< 0.00049
mts	# cells	-2.26007	0.0358573	CanA-14F	63.0296	< 3.82E-8	< 0.00049
mts	# cells	-2.25843	0.0358344	Mkk4	63.0243	< 3.82E-8	< 0.00049
mts	# cells	-2.25899	0.035844	CG9784	63.0229	< 3.82E-8	< 0.00049
mts	# cells	-2.25976	0.0358568	MKP-4	63.0216	< 3.82E-8	< 0.00049
mts	# cells	-2.25899	0.0358472	Ptpmeg	63.0173	< 3.82E-8	< 0.00049
mts	# cells	-2.25755	0.0358267	mbt	63.0129	< 3.82E-8	< 0.00049
mts	# cells	-2.25856	0.0358464	Mtl	63.0067	< 3.82E-8	< 0.00049
mts	# cells	-2.25894	0.0358611	CG10417	62.9913	< 3.82E-8	< 0.00049
mts	# cells	-2.25825	0.0358569	pyd	62.9795	< 3.82E-8	< 0.00049
mts	# cells	-2.2581	0.0358574	PTP-ER	62.9744	< 3.82E-8	< 0.00049
mts	# cells	-2.25773	0.0358567	Gap1	62.9653	< 3.82E-8	< 0.00049
mts	# cells	-2.25525	0.0358207	Ptp69D	62.9596	< 3.82E-8	< 0.00049
pnt	# cells	-2.20281	0.035368	alph	62.2825	< 3.82E-8	< 0.00049
pnt	# cells	-2.20106	0.0353872	Src42A	62.1993	< 3.82E-8	< 0.00049
pnt	# cells	-2.20971	0.0356013	kay	62.0682	< 3.82E-8	< 0.00049
pnt	# cells	-2.2008	0.0354902	CG10376	62.0115	< 3.82E-8	< 0.00049
pnt	# cells	-2.20546	0.0355847	csw	61.9779	< 3.82E-8	< 0.00049
pnt	# cells	-2.20355	0.035562	phl	61.9636	< 3.82E-8	< 0.00049
pnt	# cells	-2.20305	0.0356366	Cka	61.8199	< 3.82E-8	< 0.00049
pnt	# cells	-2.20278	0.0356334	cbt	61.818	< 3.82E-8	< 0.00049
pnt	# cells	-2.21393	0.0358253	mts	61.7979	< 3.82E-8	< 0.00049
pnt	# cells	-2.21275	0.035825	Pvr	61.7657	< 3.82E-8	< 0.00049
pnt	# cells	-2.19379	0.0355229	bsk	61.757	< 3.82E-8	< 0.00049
pnt	# cells	-2.19401	0.0355398	aop	61.7337	< 3.82E-8	< 0.00049
pnt	# cells	-2.20221	0.0356777	Pten	61.7251	< 3.82E-8	< 0.00049
pnt	# cells	-2.19271	0.0355383	Src64B	61.6998	< 3.82E-8	< 0.00049
pnt	# cells	-2.19661	0.0356026	lic	61.6982	< 3.82E-8	< 0.00049
pnt	# cells	-2.2101	0.0358304	drk	61.6822	< 3.82E-8	< 0.00049
pnt	# cells	-2.19852	0.0356464	wun	61.6758	< 3.82E-8	< 0.00049
pnt	# cells	-2.20784	0.0358017	Rho1	61.6685	< 3.82E-8	< 0.00049
pnt	# cells	-2.20176	0.0357032	Krn	61.6684	< 3.82E-8	< 0.00049
pnt	# cells	-2.20612	0.0357767	mtm	61.6636	< 3.82E-8	< 0.00049
pnt	# cells	-2.19875	0.0356588	cdc14	61.6609	< 3.82E-8	< 0.00049
pnt	# cells	-2.19211	0.0355561	grk	61.6522	< 3.82E-8	< 0.00049
pnt	# cells	-2.19998	0.0356948	ssh	61.6329	< 3.82E-8	< 0.00049
pnt	# cells	-2.20007	0.0357032	twe	61.6212	< 3.82E-8	< 0.00049
pnt	# cells	-2.20369	0.0357644	PpV	61.6169	< 3.82E-8	< 0.00049
pnt	# cells	-2.1935	0.0356	msn	61.6151	< 3.82E-8	< 0.00049
pnt	# cells	-2.2064	0.0358111	Gap1	61.6121	< 3.82E-8	< 0.00049
pnt	# cells	-2.19404	0.035616	l(1)G0232	61.6026	< 3.82E-8	< 0.00049
pnt	# cells	-2.19131	0.0355754	PpD3	61.5962	< 3.82E-8	< 0.00049
pnt	# cells	-2.20046	0.0357273	Mkp3	61.5905	< 3.82E-8	< 0.00049
pnt	# cells	-2.20075	0.0357427	CG13197	61.572	< 3.82E-8	< 0.00049
pnt	# cells	-2.20107	0.035752	Ptp61F	61.5648	< 3.82E-8	< 0.00049
pnt	# cells	-2.2057	0.0358412	Dsor1	61.5409	< 3.82E-8	< 0.00049
pnt	# cells	-2.20332	0.0358099	Doa	61.5281	< 3.82E-8	< 0.00049
pnt	# cells	-2.19352	0.0356531	Ptp10D	61.5239	< 3.82E-8	< 0.00049
pnt	# cells	-2.20364	0.0358242	Jra	61.5125	< 3.82E-8	< 0.00049
pnt	# cells	-2.20275	0.0358117	Pak	61.5092	< 3.82E-8	< 0.00049
pnt	# cells	-2.20177	0.0357971	mop	61.5071	< 3.82E-8	< 0.00049
pnt	# cells	-2.19903	0.0357661	Plip	61.4836	< 3.82E-8	< 0.00049
pnt	# cells	-2.20113	0.0358009	CG9391	61.4824	< 3.82E-8	< 0.00049
pnt	# cells	-2.19899	0.0357741	wun2	61.4687	< 3.82E-8	< 0.00049
pnt	# cells	-2.19869	0.0357753	CG12746	61.4582	< 3.82E-8	< 0.00049
pnt	# cells	-2.20326	0.0358526	stg	61.4531	< 3.82E-8	< 0.00049
pnt	# cells	-2.2036	0.0358584	puc	61.4528	< 3.82E-8	< 0.00049
pnt	# cells	-2.20079	0.0358129	Pp2C1	61.4525	< 3.82E-8	< 0.00049
pnt	# cells	-2.19329	0.0356921	shark	61.4502	< 3.82E-8	< 0.00049
pnt	# cells	-2.19823	0.0357738	5PtaseI	61.4481	< 3.82E-8	< 0.00049
pnt	# cells	-2.20232	0.0358424	Sos	61.4444	< 3.82E-8	< 0.00049
pnt	# cells	-2.19368	0.0357037	Btk29A	61.4412	< 3.82E-8	< 0.00049
pnt	# cells	-2.20189	0.0358408	Ras85D	61.4351	< 3.82E-8	< 0.00049
pnt	# cells	-2.19407	0.0357177	Pdp	61.4282	< 3.82E-8	< 0.00049
pnt	# cells	-2.19558	0.0357468	Tak1	61.4204	< 3.82E-8	< 0.00049
pnt	# cells	-2.1992	0.0358058	rl	61.4201	< 3.82E-8	< 0.00049
pnt	# cells	-2.19156	0.0356874	Rac2	61.41	< 3.82E-8	< 0.00049
pnt	# cells	-2.19873	0.0358097	Ptp69D	61.4004	< 3.82E-8	< 0.00049
pnt	# cells	-2.19959	0.0358327	CG17746	61.3851	< 3.82E-8	< 0.00049
pnt	# cells	-2.19261	0.0357331	CG3632	61.3608	< 3.82E-8	< 0.00049
pnt	# cells	-2.19705	0.0358054	dome	61.3608	< 3.82E-8	< 0.00049
pnt	# cells	-2.19914	0.0358415	CG3573	61.3574	< 3.82E-8	< 0.00049
pnt	# cells	-2.19348	0.0357522	CG3530	61.3525	< 3.82E-8	< 0.00049
pnt	# cells	-2.1998	0.0358595	Pez	61.3449	< 3.82E-8	< 0.00049
pnt	# cells	-2.19417	0.0357688	Ptp99A	61.3432	< 3.82E-8	< 0.00049
pnt	# cells	-2.19576	0.0357957	Gadd45	61.3416	< 3.82E-8	< 0.00049
pnt	# cells	-2.19778	0.0358289	CG42327	61.3409	< 3.82E-8	< 0.00049
pnt	# cells	-2.19969	0.0358607	Ptp4E	61.34	< 3.82E-8	< 0.00049
pnt	# cells	-2.19462	0.0357826	CG7115	61.3319	< 3.82E-8	< 0.00049
pnt	# cells	-2.19415	0.0357825	Mekk1	61.319	< 3.82E-8	< 0.00049
pnt	# cells	-2.19727	0.035834	Mkk4	61.318	< 3.82E-8	< 0.00049
pnt	# cells	-2.19594	0.0358165	p38b	61.3108	< 3.82E-8	< 0.00049
pnt	# cells	-2.19321	0.035774	slpr	61.3073	< 3.82E-8	< 0.00049
pnt	# cells	-2.196	0.0358268	mbt	61.295	< 3.82E-8	< 0.00049
pnt	# cells	-2.19715	0.0358495	Pp1alpha-96A	61.2883	< 3.82E-8	< 0.00049
pnt	# cells	-2.19738	0.0358565	CG10089	61.2825	< 3.82E-8	< 0.00049
pnt	# cells	-2.19786	0.0358661	Gef26	61.2796	< 3.82E-8	< 0.00049
pnt	# cells	-2.19742	0.0358604	CG17029	61.2772	< 3.82E-8	< 0.00049
pnt	# cells	-2.19721	0.0358588	PTP-ER	61.2741	< 3.82E-8	< 0.00049
pnt	# cells	-2.19725	0.0358596	egr	61.2737	< 3.82E-8	< 0.00049
pnt	# cells	-2.19702	0.0358573	pyd	61.271	< 3.82E-8	< 0.00049
pnt	# cells	-2.19682	0.0358542	Lar	61.271	< 3.82E-8	< 0.00049
pnt	# cells	-2.19612	0.0358434	synj	61.27	< 3.82E-8	< 0.00049
pnt	# cells	-2.1968	0.0358581	CanA-14F	61.2637	< 3.82E-8	< 0.00049
pnt	# cells	-2.19618	0.0358488	Ptpmeg	61.2623	< 3.82E-8	< 0.00049
pnt	# cells	-2.19696	0.0358615	CG6805	61.2623	< 3.82E-8	< 0.00049
pnt	# cells	-2.19686	0.0358627	CG10417	61.2577	< 3.82E-8	< 0.00049
pnt	# cells	-2.1968	0.0358669	CG17598	61.2488	< 3.82E-8	< 0.00049
pnt	# cells	-2.19499	0.0358417	PRL-1	61.2414	< 3.82E-8	< 0.00049
pnt	# cells	-2.19484	0.0358437	CG9784	61.2337	< 3.82E-8	< 0.00049
pnt	# cells	-2.19555	0.0358567	MKP-4	61.2313	< 3.82E-8	< 0.00049
pnt	# cells	-2.19465	0.0358464	Mtl	61.2236	< 3.82E-8	< 0.00049
pnt	# cells	-2.1953	0.0358581	CG10426	61.2218	< 3.82E-8	< 0.00049
mts	intensity	-1.87063	0.0314206	msk	59.535	< 3.82E-8	< 0.00049
mts	intensity	-1.87066	0.0315518	mRNA-capping-enzyme	59.2886	< 3.82E-8	< 0.00049
drk	area	-2.02463	0.0351472	mRNA-capping-enzyme	57.6044	< 3.82E-8	< 0.00049
drk	area	-2.01866	0.0351364	msk	57.4522	< 3.82E-8	< 0.00049
mts	intensity	-1.86439	0.0326783	Src42A	57.0529	< 3.82E-8	< 0.00049
mts	intensity	-1.88295	0.0330299	Pvr	57.0075	< 3.82E-8	< 0.00049
mts	intensity	-1.85799	0.0326663	alph	56.8779	< 3.82E-8	< 0.00049
mts	intensity	-1.8762	0.0331399	drk	56.6144	< 3.82E-8	< 0.00049
mts	intensity	-1.85847	0.0328491	CG10376	56.5762	< 3.82E-8	< 0.00049
mts	intensity	-1.86047	0.032998	phl	56.3812	< 3.82E-8	< 0.00049
mts	intensity	-1.8594	0.0330283	cdc14	56.2971	< 3.82E-8	< 0.00049
mts	intensity	-1.85953	0.0330504	cbt	56.2633	< 3.82E-8	< 0.00049
mts	intensity	-1.84788	0.0328805	Src64B	56.1998	< 3.82E-8	< 0.00049
mts	intensity	-1.84907	0.0329039	bsk	56.1961	< 3.82E-8	< 0.00049
mts	intensity	-1.8601	0.0331057	kay	56.1868	< 3.82E-8	< 0.00049
mts	intensity	-1.84944	0.0329215	aop	56.1773	< 3.82E-8	< 0.00049
mts	intensity	-1.85839	0.0330859	Krn	56.1685	< 3.82E-8	< 0.00049
mts	intensity	-1.84825	0.0329058	grk	56.1679	< 3.82E-8	< 0.00049
mts	intensity	-1.86665	0.0332374	pnt	56.1611	< 3.82E-8	< 0.00049
mts	intensity	-1.85075	0.0329608	lic	56.1499	< 3.82E-8	< 0.00049
mts	intensity	-1.85746	0.0330824	twe	56.1465	< 3.82E-8	< 0.00049
mts	intensity	-1.85827	0.0331084	Mkp3	56.1269	< 3.82E-8	< 0.00049
mts	intensity	-1.8598	0.0331542	csw	56.0956	< 3.82E-8	< 0.00049
mts	intensity	-1.84901	0.0329658	l(1)G0232	56.0887	< 3.82E-8	< 0.00049
mts	intensity	-1.86445	0.0332492	dome	56.075	< 3.82E-8	< 0.00049
mts	intensity	-1.85788	0.0331339	CG13197	56.072	< 3.82E-8	< 0.00049
mts	intensity	-1.84776	0.0329639	PpD3	56.054	< 3.82E-8	< 0.00049
mts	intensity	-1.85783	0.0331623	Plip	56.0223	< 3.82E-8	< 0.00049
mts	intensity	-1.86277	0.033258	stg	56.0099	< 3.82E-8	< 0.00049
mts	intensity	-1.86256	0.0332598	Dsor1	56.0003	< 3.82E-8	< 0.00049
mts	intensity	-1.86249	0.0332597	Ras85D	55.9984	< 3.82E-8	< 0.00049
mts	intensity	-1.85019	0.0330432	msn	55.993	< 3.82E-8	< 0.00049
mts	intensity	-1.86212	0.0332609	Sos	55.9852	< 3.82E-8	< 0.00049
mts	intensity	-1.85747	0.0331831	wun2	55.9763	< 3.82E-8	< 0.00049
mts	intensity	-1.85123	0.0330771	Btk29A	55.967	< 3.82E-8	< 0.00049
mts	intensity	-1.84911	0.033043	Ptp10D	55.9609	< 3.82E-8	< 0.00049
mts	intensity	-1.85724	0.0331972	CG9391	55.9455	< 3.82E-8	< 0.00049
mts	intensity	-1.85617	0.0331843	CG12746	55.9352	< 3.82E-8	< 0.00049
mts	intensity	-1.85632	0.0331873	5PtaseI	55.9346	< 3.82E-8	< 0.00049
mts	intensity	-1.85069	0.0330901	shark	55.9288	< 3.82E-8	< 0.00049
mts	intensity	-1.85818	0.0332402	Pak	55.9015	< 3.82E-8	< 0.00049
mts	intensity	-1.85071	0.0331071	Rac2	55.9008	< 3.82E-8	< 0.00049
mts	intensity	-1.85959	0.033269	mop	55.8955	< 3.82E-8	< 0.00049
mts	intensity	-1.85956	0.0332691	PpV	55.8945	< 3.82E-8	< 0.00049
mts	intensity	-1.85041	0.0331079	Pdp	55.8902	< 3.82E-8	< 0.00049
mts	intensity	-1.85862	0.0332702	Cka	55.8643	< 3.82E-8	< 0.00049
mts	intensity	-1.85859	0.0332716	puc	55.8611	< 3.82E-8	< 0.00049
mts	intensity	-1.84787	0.0330872	wun	55.8484	< 3.82E-8	< 0.00049
mts	intensity	-1.85807	0.0332723	rl	55.8445	< 3.82E-8	< 0.00049
mts	intensity	-1.84951	0.0331195	CG3632	55.8436	< 3.82E-8	< 0.00049
mts	intensity	-1.85052	0.0331377	Tak1	55.8431	< 3.82E-8	< 0.00049
drk	area	-2.03177	0.0363929	Gap1	55.8287	< 3.82E-8	< 0.00049
mts	intensity	-1.85099	0.0331594	Ptp99A	55.8208	< 3.82E-8	< 0.00049
mts	intensity	-1.85727	0.033272	Jra	55.8207	< 3.82E-8	< 0.00049
mts	intensity	-1.85026	0.0331492	CG3530	55.8161	< 3.82E-8	< 0.00049
mts	intensity	-1.8555	0.0332459	CG42327	55.8114	< 3.82E-8	< 0.00049
mts	intensity	-1.85126	0.0331884	Gadd45	55.7802	< 3.82E-8	< 0.00049
mts	intensity	-1.85571	0.0332699	ssh	55.7775	< 3.82E-8	< 0.00049
mts	intensity	-1.85603	0.0332776	Doa	55.774	< 3.82E-8	< 0.00049
mts	intensity	-1.85065	0.0331823	CG7115	55.7723	< 3.82E-8	< 0.00049
mts	intensity	-1.85476	0.0332594	synj	55.7664	< 3.82E-8	< 0.00049
mts	intensity	-1.85552	0.0332764	Ptp61F	55.761	< 3.82E-8	< 0.00049
mts	intensity	-1.85507	0.0332699	egr	55.7581	< 3.82E-8	< 0.00049
mts	intensity	-1.85352	0.0332447	Mekk1	55.754	< 3.82E-8	< 0.00049
mts	intensity	-1.85452	0.033266	CG10089	55.7482	< 3.82E-8	< 0.00049
mts	intensity	-1.85447	0.033273	CG17029	55.735	< 3.82E-8	< 0.00049
mts	intensity	-1.85479	0.0332798	CG10426	55.7333	< 3.82E-8	< 0.00049
mts	intensity	-1.85193	0.033229	slpr	55.7325	< 3.82E-8	< 0.00049
drk	area	-2.01001	0.0360657	Src42A	55.7318	< 3.82E-8	< 0.00049
mts	intensity	-1.85431	0.0332728	mtm	55.7305	< 3.82E-8	< 0.00049
mts	intensity	-1.85444	0.0332758	Lar	55.7294	< 3.82E-8	< 0.00049
mts	intensity	-1.85427	0.0332736	Pp1alpha-96A	55.7279	< 3.82E-8	< 0.00049
mts	intensity	-1.85291	0.0332506	PRL-1	55.7255	< 3.82E-8	< 0.00049
mts	intensity	-1.85444	0.0332793	CG6805	55.7235	< 3.82E-8	< 0.00049
mts	intensity	-1.85431	0.0332792	CG17598	55.7198	< 3.82E-8	< 0.00049
drk	area	-2.01574	0.0361795	bsk	55.715	< 3.82E-8	< 0.00049
mts	intensity	-1.854	0.0332788	Pp2C1	55.7112	< 3.82E-8	< 0.00049
mts	intensity	-1.85249	0.0332518	CG3573	55.7111	< 3.82E-8	< 0.00049
mts	intensity	-1.85225	0.0332501	CG9784	55.7066	< 3.82E-8	< 0.00049
mts	intensity	-1.85315	0.0332666	MKP-4	55.7062	< 3.82E-8	< 0.00049
mts	intensity	-1.85388	0.03328	Ptp4E	55.7056	< 3.82E-8	< 0.00049
mts	intensity	-1.85151	0.0332398	mbt	55.7015	< 3.82E-8	< 0.00049
mts	intensity	-1.85369	0.0332793	Gef26	55.7009	< 3.82E-8	< 0.00049
mts	intensity	-1.85223	0.0332557	Mkk4	55.6967	< 3.82E-8	< 0.00049
mts	intensity	-1.85239	0.0332605	Mtl	55.6936	< 3.82E-8	< 0.00049
mts	intensity	-1.85273	0.0332665	Rho1	55.6935	< 3.82E-8	< 0.00049
mts	intensity	-1.85263	0.0332666	CanA-14F	55.6904	< 3.82E-8	< 0.00049
mts	intensity	-1.85219	0.0332587	p38b	55.6904	< 3.82E-8	< 0.00049
mts	intensity	-1.85297	0.0332734	Ptpmeg	55.6893	< 3.82E-8	< 0.00049
mts	intensity	-1.85287	0.0332718	Gap1	55.6887	< 3.82E-8	< 0.00049
mts	intensity	-1.85306	0.0332781	CG17746	55.6841	< 3.82E-8	< 0.00049
mts	intensity	-1.85285	0.0332784	CG10417	55.6773	< 3.82E-8	< 0.00049
mts	intensity	-1.85256	0.0332773	Pez	55.6703	< 3.82E-8	< 0.00049
mts	intensity	-1.85198	0.0332702	Ptp69D	55.6647	< 3.82E-8	< 0.00049
mts	intensity	-1.85189	0.0332697	pyd	55.6629	< 3.82E-8	< 0.00049
drk	area	-2.00613	0.0360504	alph	55.648	< 3.82E-8	< 0.00049
mts	intensity	-1.85109	0.0332645	Pten	55.6477	< 3.82E-8	< 0.00049
mts	intensity	-1.8511	0.0332676	PTP-ER	55.6427	< 3.82E-8	< 0.00049
drk	area	-2.01399	0.0361991	aop	55.6363	< 3.82E-8	< 0.00049
drk	area	-2.01129	0.0361519	CG10376	55.6345	< 3.82E-8	< 0.00049
drk	area	-2.01549	0.0362403	msn	55.6146	< 3.82E-8	< 0.00049
drk	area	-2.01492	0.0362379	kay	55.6026	< 3.82E-8	< 0.00049
drk	area	-2.02405	0.0364084	mts	55.593	< 3.82E-8	< 0.00049
drk	area	-2.02132	0.0363994	Pvr	55.5318	< 3.82E-8	< 0.00049
drk	area	-2.01081	0.0362289	PpD3	55.503	< 3.82E-8	< 0.00049
drk	area	-2.00936	0.0362034	Src64B	55.502	< 3.82E-8	< 0.00049
drk	area	-2.0222	0.0364468	Ptp69D	55.4836	< 3.82E-8	< 0.00049
drk	area	-2.0122	0.0362687	lic	55.4803	< 3.82E-8	< 0.00049
drk	area	-2.00879	0.03622	grk	55.4608	< 3.82E-8	< 0.00049
drk	area	-2.01464	0.0363357	shark	55.4453	< 3.82E-8	< 0.00049
drk	area	-2.01895	0.0364239	mtm	55.4293	< 3.82E-8	< 0.00049
drk	area	-2.01065	0.0362836	Pten	55.4148	< 3.82E-8	< 0.00049
drk	area	-2.01169	0.0363086	Ptp10D	55.4053	< 3.82E-8	< 0.00049
drk	area	-2.02026	0.0364715	Jra	55.393	< 3.82E-8	< 0.00049
drk	area	-2.01414	0.036366	Ptp61F	55.3851	< 3.82E-8	< 0.00049
drk	area	-2.01768	0.03643	Doa	55.3849	< 3.82E-8	< 0.00049
drk	area	-2.01612	0.0364087	slpr	55.3746	< 3.82E-8	< 0.00049
drk	area	-2.01019	0.0363247	cdc14	55.3394	< 3.82E-8	< 0.00049
drk	area	-2.0196	0.0364953	PTP-ER	55.3388	< 3.82E-8	< 0.00049
drk	area	-2.01299	0.0363893	Mkp3	55.3182	< 3.82E-8	< 0.00049
drk	area	-2.01099	0.0363611	twe	55.3062	< 3.82E-8	< 0.00049
drk	area	-2.00157	0.036193	csw	55.3028	< 3.82E-8	< 0.00049
drk	area	-2.01305	0.0364006	Tak1	55.3027	< 3.82E-8	< 0.00049
drk	area	-2.00974	0.0363646	Krn	55.2664	< 3.82E-8	< 0.00049
drk	area	-2.0128	0.0364203	Mekk1	55.2657	< 3.82E-8	< 0.00049
drk	area	-2.00772	0.0363343	Rac2	55.2567	< 3.82E-8	< 0.00049
drk	area	-2.01244	0.0364256	CG12746	55.2481	< 3.82E-8	< 0.00049
drk	area	-2.00964	0.0363749	Pdp	55.248	< 3.82E-8	< 0.00049
drk	area	-2.00844	0.036362	Btk29A	55.2346	< 3.82E-8	< 0.00049
drk	area	-2.00314	0.0362874	cbt	55.202	< 3.82E-8	< 0.00049
drk	area	-2.00228	0.0362797	l(1)G0232	55.1901	< 3.82E-8	< 0.00049
drk	area	-2.01021	0.0364239	wun2	55.1893	< 3.82E-8	< 0.00049
drk	area	-2.01176	0.0364575	p38b	55.1808	< 3.82E-8	< 0.00049
drk	area	-2.01035	0.0364337	CG7115	55.1783	< 3.82E-8	< 0.00049
drk	area	-2.00965	0.0364227	5PtaseI	55.1759	< 3.82E-8	< 0.00049
drk	area	-2.00805	0.0363946	CG13197	55.1744	< 3.82E-8	< 0.00049
drk	area	-2.00173	0.0362878	wun	55.1625	< 3.82E-8	< 0.00049
drk	area	-2.01178	0.0364712	CG17746	55.1607	< 3.82E-8	< 0.00049
drk	area	-2.00852	0.0364183	Plip	55.1514	< 3.82E-8	< 0.00049
drk	area	-2.0105	0.0364544	CG9391	55.151	< 3.82E-8	< 0.00049
drk	area	-2.00671	0.0363876	CG3632	55.1482	< 3.82E-8	< 0.00049
drk	area	-2.01095	0.0364763	mbt	55.1304	< 3.82E-8	< 0.00049
drk	area	-2.01079	0.0364773	CG42327	55.1245	< 3.82E-8	< 0.00049
drk	area	-1.99408	0.0361749	phl	55.1233	< 3.82E-8	< 0.00049
drk	area	-2.00748	0.0364218	Ptp99A	55.1175	< 3.82E-8	< 0.00049
drk	area	-2.01133	0.0365013	Lar	55.1029	< 3.82E-8	< 0.00049
drk	area	-2.01149	0.0365058	pyd	55.1007	< 3.82E-8	< 0.00049
drk	area	-2.01024	0.0364833	Mkk4	55.1003	< 3.82E-8	< 0.00049
drk	area	-2.00542	0.0364054	CG3530	55.0858	< 3.82E-8	< 0.00049
drk	area	-2.01038	0.0364954	Mtl	55.0857	< 3.82E-8	< 0.00049
drk	area	-2.01081	0.0365096	CG17029	55.0762	< 3.82E-8	< 0.00049
drk	area	-1.99938	0.0363026	ssh	55.0755	< 3.82E-8	< 0.00049
drk	area	-2.00759	0.0364592	Pak	55.0639	< 3.82E-8	< 0.00049
drk	area	-2.01061	0.0365145	Ptp4E	55.0634	< 3.82E-8	< 0.00049
drk	area	-2.0103	0.0365096	CG6805	55.0622	< 3.82E-8	< 0.00049
drk	area	-2.00619	0.0364366	mop	55.0598	< 3.82E-8	< 0.00049
drk	area	-2.00913	0.0364937	synj	55.0542	< 3.82E-8	< 0.00049
drk	area	-2.00896	0.0364935	Ptpmeg	55.0498	< 3.82E-8	< 0.00049
drk	area	-2.00953	0.0365074	CG10089	55.0447	< 3.82E-8	< 0.00049
drk	area	-1.99735	0.0362868	Cka	55.0435	< 3.82E-8	< 0.00049
drk	area	-2.0088	0.0364949	Pp1alpha-96A	55.0433	< 3.82E-8	< 0.00049
drk	area	-2.00882	0.0365051	CG10426	55.0283	< 3.82E-8	< 0.00049
drk	area	-2.00571	0.0364496	Gadd45	55.0268	< 3.82E-8	< 0.00049
drk	area	-2.00865	0.0365107	egr	55.0154	< 3.82E-8	< 0.00049
drk	area	-2.00493	0.0364498	Pp2C1	55.0053	< 3.82E-8	< 0.00049
drk	area	-2.00137	0.036397	PpV	54.9872	< 3.82E-8	< 0.00049
drk	area	-2.00638	0.036492	PRL-1	54.9814	< 3.82E-8	< 0.00049
drk	area	-2.00688	0.0365079	Pez	54.9711	< 3.82E-8	< 0.00049
drk	area	-2.00676	0.0365069	MKP-4	54.9694	< 3.82E-8	< 0.00049
drk	area	-2.00678	0.0365098	CG10417	54.9654	< 3.82E-8	< 0.00049
drk	area	-2.00567	0.036494	CG9784	54.9591	< 3.82E-8	< 0.00049
drk	area	-2.00569	0.036516	CG17598	54.9263	< 3.82E-8	< 0.00049
drk	area	-2.00498	0.0365065	CanA-14F	54.9213	< 3.82E-8	< 0.00049
drk	area	-2.00482	0.0365115	Gef26	54.9092	< 3.82E-8	< 0.00049
drk	area	-2.00243	0.0364969	puc	54.8658	< 3.82E-8	< 0.00049
drk	area	-2.0005	0.036494	Ras85D	54.8172	< 3.82E-8	< 0.00049
drk	area	-2.00009	0.0364944	stg	54.8053	< 3.82E-8	< 0.00049
drk	area	-1.99796	0.0364733	pnt	54.7786	< 3.82E-8	< 0.00049
drk	area	-1.99755	0.0364807	CG3573	54.7564	< 3.82E-8	< 0.00049
drk	area	-1.99618	0.0364841	Sos	54.7137	< 3.82E-8	< 0.00049
drk	area	-1.99455	0.0364695	Dsor1	54.691	< 3.82E-8	< 0.00049
drk	area	-1.99138	0.0364522	dome	54.6301	< 3.82E-8	< 0.00049
drk	area	-1.98773	0.0364446	rl	54.5412	< 3.82E-8	< 0.00049
drk	area	-1.98105	0.0363652	Rho1	54.4766	< 3.82E-8	< 0.00049
dome	intensity	-1.50124	0.0314305	msk	47.7638	< 3.82E-8	< 0.00049
dome	intensity	-1.50117	0.0315629	mRNA-capping-enzyme	47.5614	< 3.82E-8	< 0.00049
dome	intensity	-1.49781	0.0326707	alph	45.8456	< 3.82E-8	< 0.00049
dome	intensity	-1.48945	0.0326612	Src42A	45.6029	< 3.82E-8	< 0.00049
dome	intensity	-1.49515	0.0328495	CG10376	45.5152	< 3.82E-8	< 0.00049
dome	intensity	-1.49313	0.0329578	l(1)G0232	45.3044	< 3.82E-8	< 0.00049
dome	intensity	-1.49418	0.032997	phl	45.2824	< 3.82E-8	< 0.00049
dome	intensity	-1.49542	0.0330282	cdc14	45.2769	< 3.82E-8	< 0.00049
dome	intensity	-1.48785	0.0328829	Src64B	45.247	< 3.82E-8	< 0.00049
dome	intensity	-1.4895	0.0329204	aop	45.2456	< 3.82E-8	< 0.00049
dome	intensity	-1.48824	0.0329076	grk	45.2247	< 3.82E-8	< 0.00049
dome	intensity	-1.48781	0.0329046	bsk	45.2159	< 3.82E-8	< 0.00049
dome	intensity	-1.49494	0.0330829	twe	45.1876	< 3.82E-8	< 0.00049
dome	intensity	-1.48863	0.0329603	lic	45.1643	< 3.82E-8	< 0.00049
dome	intensity	-1.49412	0.0330856	Krn	45.1591	< 3.82E-8	< 0.00049
dome	intensity	-1.49491	0.0331058	kay	45.1554	< 3.82E-8	< 0.00049
dome	intensity	-1.49155	0.0330395	msn	45.1443	< 3.82E-8	< 0.00049
dome	intensity	-1.49462	0.0331084	Mkp3	45.1432	< 3.82E-8	< 0.00049
dome	intensity	-1.50058	0.0332492	mts	45.1314	< 3.82E-8	< 0.00049
dome	intensity	-1.4878	0.0329675	PpD3	45.1292	< 3.82E-8	< 0.00049
dome	intensity	-1.50041	0.0332495	Gap1	45.1257	< 3.82E-8	< 0.00049
dome	intensity	-1.50036	0.0332522	Ptp61F	45.1205	< 3.82E-8	< 0.00049
dome	intensity	-1.49083	0.0330436	cbt	45.1169	< 3.82E-8	< 0.00049
dome	intensity	-1.49304	0.0331331	CG13197	45.0618	< 3.82E-8	< 0.00049
dome	intensity	-1.48894	0.0330449	Ptp10D	45.0581	< 3.82E-8	< 0.00049
dome	intensity	-1.49842	0.0332589	Pten	45.0531	< 3.82E-8	< 0.00049
dome	intensity	-1.49076	0.033093	wun	45.0475	< 3.82E-8	< 0.00049
dome	intensity	-1.49822	0.0332609	mtm	45.0445	< 3.82E-8	< 0.00049
dome	intensity	-1.49224	0.0331354	Tak1	45.0347	< 3.82E-8	< 0.00049
dome	intensity	-1.49323	0.0331619	Plip	45.0286	< 3.82E-8	< 0.00049
dome	intensity	-1.497	0.0332643	Ptp69D	45.0031	< 3.82E-8	< 0.00049
dome	intensity	-1.49349	0.0331877	5PtaseI	45.0011	< 3.82E-8	< 0.00049
dome	intensity	-1.48983	0.0331084	Pdp	44.9986	< 3.82E-8	< 0.00049
dome	intensity	-1.49556	0.0332389	Pak	44.9943	< 3.82E-8	< 0.00049
dome	intensity	-1.49292	0.0331827	wun2	44.9907	< 3.82E-8	< 0.00049
dome	intensity	-1.49298	0.0331847	CG12746	44.9899	< 3.82E-8	< 0.00049
dome	intensity	-1.48949	0.0331075	Rac2	44.9896	< 3.82E-8	< 0.00049
dome	intensity	-1.48781	0.0330772	Btk29A	44.9801	< 3.82E-8	< 0.00049
dome	intensity	-1.48817	0.0330907	shark	44.9726	< 3.82E-8	< 0.00049
dome	intensity	-1.48935	0.033122	CG3632	44.9655	< 3.82E-8	< 0.00049
dome	intensity	-1.49554	0.0332689	PTP-ER	44.953	< 3.82E-8	< 0.00049
dome	intensity	-1.49226	0.0331964	CG9391	44.9525	< 3.82E-8	< 0.00049
dome	intensity	-1.48993	0.0331469	csw	44.9492	< 3.82E-8	< 0.00049
dome	intensity	-1.48983	0.0331603	Ptp99A	44.9282	< 3.82E-8	< 0.00049
dome	intensity	-1.49438	0.0332713	mop	44.9149	< 3.82E-8	< 0.00049
dome	intensity	-1.48891	0.0331513	CG3530	44.9124	< 3.82E-8	< 0.00049
dome	intensity	-1.49027	0.0331896	Gadd45	44.9016	< 3.82E-8	< 0.00049
dome	intensity	-1.49356	0.0332668	CG10089	44.8963	< 3.82E-8	< 0.00049
dome	intensity	-1.48965	0.033184	CG7115	44.8904	< 3.82E-8	< 0.00049
dome	intensity	-1.49346	0.0332728	stg	44.8855	< 3.82E-8	< 0.00049
dome	intensity	-1.49342	0.0332732	Pvr	44.8835	< 3.82E-8	< 0.00049
dome	intensity	-1.49211	0.0332461	CG42327	44.8807	< 3.82E-8	< 0.00049
dome	intensity	-1.49321	0.0332791	CG17746	44.8692	< 3.82E-8	< 0.00049
dome	intensity	-1.49311	0.0332792	Pez	44.8662	< 3.82E-8	< 0.00049
dome	intensity	-1.49266	0.0332726	Jra	44.8616	< 3.82E-8	< 0.00049
dome	intensity	-1.49186	0.0332563	Mkk4	44.8595	< 3.82E-8	< 0.00049
dome	intensity	-1.49184	0.0332599	synj	44.8539	< 3.82E-8	< 0.00049
dome	intensity	-1.49248	0.0332745	Pp1alpha-96A	44.8535	< 3.82E-8	< 0.00049
dome	intensity	-1.49254	0.033276	Ptpmeg	44.8534	< 3.82E-8	< 0.00049
dome	intensity	-1.49269	0.0332804	Ptp4E	44.8519	< 3.82E-8	< 0.00049
dome	intensity	-1.49232	0.0332735	pyd	44.8502	< 3.82E-8	< 0.00049
dome	intensity	-1.49236	0.0332764	Lar	44.8475	< 3.82E-8	< 0.00049
dome	intensity	-1.49229	0.0332775	Doa	44.8436	< 3.82E-8	< 0.00049
dome	intensity	-1.49211	0.0332737	CG17029	44.8435	< 3.82E-8	< 0.00049
dome	intensity	-1.4914	0.0332615	Mtl	44.8387	< 3.82E-8	< 0.00049
dome	intensity	-1.49049	0.0332416	mbt	44.8381	< 3.82E-8	< 0.00049
dome	intensity	-1.49137	0.033267	MKP-4	44.8303	< 3.82E-8	< 0.00049
dome	intensity	-1.4914	0.0332678	CanA-14F	44.8302	< 3.82E-8	< 0.00049
dome	intensity	-1.49036	0.0332446	Mekk1	44.83	< 3.82E-8	< 0.00049
dome	intensity	-1.49163	0.0332736	puc	44.8292	< 3.82E-8	< 0.00049
dome	intensity	-1.49146	0.0332727	PpV	44.8253	< 3.82E-8	< 0.00049
dome	intensity	-1.49176	0.03328	CG10417	44.8245	< 3.82E-8	< 0.00049
dome	intensity	-1.49157	0.0332797	CG6805	44.8191	< 3.82E-8	< 0.00049
dome	intensity	-1.48926	0.0332297	slpr	44.817	< 3.82E-8	< 0.00049
dome	intensity	-1.49137	0.0332797	CG17598	44.8131	< 3.82E-8	< 0.00049
dome	intensity	-1.49074	0.0332697	ssh	44.8079	< 3.82E-8	< 0.00049
dome	intensity	-1.49081	0.0332731	Dsor1	44.8054	< 3.82E-8	< 0.00049
dome	intensity	-1.49039	0.0332688	egr	44.7983	< 3.82E-8	< 0.00049
dome	intensity	-1.49079	0.0332793	Pp2C1	44.7965	< 3.82E-8	< 0.00049
dome	intensity	-1.49073	0.0332797	CG10426	44.7941	< 3.82E-8	< 0.00049
dome	intensity	-1.48939	0.0332509	CG9784	44.7925	< 3.82E-8	< 0.00049
dome	intensity	-1.48956	0.0332598	p38b	44.7857	< 3.82E-8	< 0.00049
dome	intensity	-1.48896	0.0332504	PRL-1	44.7801	< 3.82E-8	< 0.00049
dome	intensity	-1.48888	0.033253	CG3573	44.7742	< 3.82E-8	< 0.00049
dome	intensity	-1.48888	0.0332778	Gef26	44.7408	< 3.82E-8	< 0.00049
dome	intensity	-1.48821	0.0332684	Rho1	44.7335	< 3.82E-8	< 0.00049
dome	intensity	-1.48768	0.033265	drk	44.7219	< 3.82E-8	< 0.00049
dome	intensity	-1.4867	0.0332642	Ras85D	44.6936	< 3.82E-8	< 0.00049
dome	intensity	-1.48574	0.0332606	rl	44.6698	< 3.82E-8	< 0.00049
dome	intensity	-1.48545	0.0332557	Cka	44.6677	< 3.82E-8	< 0.00049
dome	intensity	-1.48492	0.0332564	Sos	44.6505	< 3.82E-8	< 0.00049
dome	intensity	-1.48161	0.0332356	pnt	44.5791	< 3.82E-8	< 0.00049
stg	# cells	-1.49984	0.0343962	msk	43.6048	< 3.82E-8	< 0.00049
stg	# cells	-1.49902	0.0344365	mRNA-capping-enzyme	43.5302	< 3.82E-8	< 0.00049
puc	# cells	-1.45861	0.0343963	msk	42.4059	< 3.82E-8	< 0.00049
puc	# cells	-1.45958	0.0344361	mRNA-capping-enzyme	42.3851	< 3.82E-8	< 0.00049
stg	# cells	-1.49903	0.035389	Src42A	42.3585	< 3.82E-8	< 0.00049
stg	# cells	-1.50445	0.0356123	kay	42.2452	< 3.82E-8	< 0.00049
stg	# cells	-1.49254	0.0353667	alph	42.202	< 3.82E-8	< 0.00049
dome	# cells	-1.44903	0.0343867	msk	42.1393	< 3.82E-8	< 0.00049
stg	# cells	-1.49866	0.0355663	phl	42.1372	< 3.82E-8	< 0.00049
stg	# cells	-1.49387	0.0354894	CG10376	42.0935	< 3.82E-8	< 0.00049
stg	# cells	-1.49755	0.0355839	csw	42.0851	< 3.82E-8	< 0.00049
dome	# cells	-1.44754	0.034427	mRNA-capping-enzyme	42.0467	< 3.82E-8	< 0.00049
stg	# cells	-1.4953	0.035606	lic	41.9958	< 3.82E-8	< 0.00049
stg	# cells	-1.49807	0.0356808	Pten	41.9854	< 3.82E-8	< 0.00049
stg	# cells	-1.49531	0.0356413	cbt	41.9545	< 3.82E-8	< 0.00049
stg	# cells	-1.49046	0.0355406	Src64B	41.9369	< 3.82E-8	< 0.00049
stg	# cells	-1.49714	0.0357064	Krn	41.9293	< 3.82E-8	< 0.00049
stg	# cells	-1.50294	0.0358482	Pvr	41.9252	< 3.82E-8	< 0.00049
stg	# cells	-1.50232	0.0358476	mts	41.9086	< 3.82E-8	< 0.00049
stg	# cells	-1.48976	0.0355585	grk	41.8961	< 3.82E-8	< 0.00049
stg	# cells	-1.49403	0.0356631	cdc14	41.8928	< 3.82E-8	< 0.00049
stg	# cells	-1.49125	0.0356055	msn	41.8827	< 3.82E-8	< 0.00049
stg	# cells	-1.49498	0.0356971	Cka	41.8797	< 3.82E-8	< 0.00049
stg	# cells	-1.49279	0.0356473	wun	41.8767	< 3.82E-8	< 0.00049
stg	# cells	-1.48865	0.0355489	aop	41.8762	< 3.82E-8	< 0.00049
stg	# cells	-1.49935	0.0358151	Rho1	41.8637	< 3.82E-8	< 0.00049
stg	# cells	-1.4872	0.0355336	bsk	41.8533	< 3.82E-8	< 0.00049
stg	# cells	-1.4957	0.0357426	CG13197	41.8465	< 3.82E-8	< 0.00049
stg	# cells	-1.4939	0.0357029	twe	41.8426	< 3.82E-8	< 0.00049
stg	# cells	-1.49834	0.0358106	Pak	41.8406	< 3.82E-8	< 0.00049
stg	# cells	-1.4996	0.0358447	Jra	41.8361	< 3.82E-8	< 0.00049
stg	# cells	-1.49011	0.0356187	l(1)G0232	41.8352	< 3.82E-8	< 0.00049
stg	# cells	-1.49967	0.0358473	drk	41.835	< 3.82E-8	< 0.00049
stg	# cells	-1.48843	0.0355793	PpD3	41.8341	< 3.82E-8	< 0.00049
stg	# cells	-1.49613	0.0357737	wun2	41.8222	< 3.82E-8	< 0.00049
stg	# cells	-1.49102	0.0356577	Ptp10D	41.8149	< 3.82E-8	< 0.00049
stg	# cells	-1.49548	0.0357732	PpV	41.8044	< 3.82E-8	< 0.00049
stg	# cells	-1.4954	0.0357743	5PtaseI	41.801	< 3.82E-8	< 0.00049
stg	# cells	-1.4963	0.0358008	CG9391	41.7953	< 3.82E-8	< 0.00049
stg	# cells	-1.49175	0.035694	shark	41.7926	< 3.82E-8	< 0.00049
stg	# cells	-1.49169	0.0356934	ssh	41.7918	< 3.82E-8	< 0.00049
stg	# cells	-1.49643	0.0358125	Pp2C1	41.785	< 3.82E-8	< 0.00049
stg	# cells	-1.4939	0.0357526	Ptp61F	41.7842	< 3.82E-8	< 0.00049
stg	# cells	-1.49591	0.035804	mop	41.7804	< 3.82E-8	< 0.00049
stg	# cells	-1.49431	0.0357664	Plip	41.7797	< 3.82E-8	< 0.00049
stg	# cells	-1.49785	0.0358526	pnt	41.778	< 3.82E-8	< 0.00049
stg	# cells	-1.4925	0.0357286	Mkp3	41.7733	< 3.82E-8	< 0.00049
stg	# cells	-1.49586	0.0358106	Doa	41.7714	< 3.82E-8	< 0.00049
stg	# cells	-1.49187	0.0357224	Pdp	41.763	< 3.82E-8	< 0.00049
stg	# cells	-1.49397	0.035775	CG12746	41.7602	< 3.82E-8	< 0.00049
stg	# cells	-1.49466	0.0358083	mtm	41.7407	< 3.82E-8	< 0.00049
stg	# cells	-1.49614	0.0358504	dome	41.7328	< 3.82E-8	< 0.00049
stg	# cells	-1.49515	0.0358291	CG42327	41.7301	< 3.82E-8	< 0.00049
stg	# cells	-1.48932	0.0357044	Btk29A	41.7125	< 3.82E-8	< 0.00049
stg	# cells	-1.49584	0.0358615	CG10417	41.7115	< 3.82E-8	< 0.00049
stg	# cells	-1.49456	0.0358327	CG17746	41.7095	< 3.82E-8	< 0.00049
stg	# cells	-1.49566	0.0358598	Gap1	41.7084	< 3.82E-8	< 0.00049
stg	# cells	-1.49007	0.0357343	CG3632	41.6986	< 3.82E-8	< 0.00049
stg	# cells	-1.49261	0.0357957	Gadd45	41.6979	< 3.82E-8	< 0.00049
stg	# cells	-1.49473	0.0358539	Lar	41.6893	< 3.82E-8	< 0.00049
stg	# cells	-1.4948	0.0358564	Dsor1	41.6885	< 3.82E-8	< 0.00049
stg	# cells	-1.48775	0.0356884	Rac2	41.6872	< 3.82E-8	< 0.00049
stg	# cells	-1.4948	0.0358594	Ras85D	41.685	< 3.82E-8	< 0.00049
stg	# cells	-1.49483	0.0358608	CG17029	41.6842	< 3.82E-8	< 0.00049
stg	# cells	-1.49476	0.0358602	Pez	41.683	< 3.82E-8	< 0.00049
stg	# cells	-1.49462	0.035857	MKP-4	41.6827	< 3.82E-8	< 0.00049
stg	# cells	-1.49074	0.035775	slpr	41.6699	< 3.82E-8	< 0.00049
stg	# cells	-1.49079	0.0357831	CG7115	41.6618	< 3.82E-8	< 0.00049
stg	# cells	-1.49395	0.0358617	CG6805	41.6587	< 3.82E-8	< 0.00049
stg	# cells	-1.49302	0.0358409	CG3573	41.6569	< 3.82E-8	< 0.00049
stg	# cells	-1.48918	0.0357517	Tak1	41.6535	< 3.82E-8	< 0.00049
stg	# cells	-1.48922	0.0357536	CG3530	41.6523	< 3.82E-8	< 0.00049
stg	# cells	-1.49217	0.0358272	Ptp69D	41.6491	< 3.82E-8	< 0.00049
stg	# cells	-1.49338	0.0358577	CG10089	41.6474	< 3.82E-8	< 0.00049
stg	# cells	-1.49326	0.0358603	pyd	41.6409	< 3.82E-8	< 0.00049
stg	# cells	-1.48942	0.0357693	Ptp99A	41.6397	< 3.82E-8	< 0.00049
stg	# cells	-1.49141	0.0358172	p38b	41.6395	< 3.82E-8	< 0.00049
stg	# cells	-1.49294	0.0358579	Sos	41.635	< 3.82E-8	< 0.00049
stg	# cells	-1.49248	0.0358476	Mtl	41.6339	< 3.82E-8	< 0.00049
stg	# cells	-1.49196	0.0358354	Mkk4	41.6336	< 3.82E-8	< 0.00049
stg	# cells	-1.49234	0.0358457	synj	41.6322	< 3.82E-8	< 0.00049
stg	# cells	-1.49254	0.0358536	puc	41.6287	< 3.82E-8	< 0.00049
stg	# cells	-1.49304	0.0358657	Gef26	41.6286	< 3.82E-8	< 0.00049
stg	# cells	-1.49138	0.0358285	mbt	41.6255	< 3.82E-8	< 0.00049
stg	# cells	-1.49181	0.0358428	PRL-1	41.621	< 3.82E-8	< 0.00049
stg	# cells	-1.49238	0.03586	egr	41.6169	< 3.82E-8	< 0.00049
stg	# cells	-1.49169	0.0358494	Pp1alpha-96A	41.61	< 3.82E-8	< 0.00049
stg	# cells	-1.49244	0.0358678	CG17598	41.6094	< 3.82E-8	< 0.00049
stg	# cells	-1.49205	0.0358591	CG10426	41.6087	< 3.82E-8	< 0.00049
stg	# cells	-1.48878	0.035783	Mekk1	41.6058	< 3.82E-8	< 0.00049
stg	# cells	-1.49087	0.035845	CG9784	41.5922	< 3.82E-8	< 0.00049
stg	# cells	-1.49049	0.0358536	rl	41.5716	< 3.82E-8	< 0.00049
stg	# cells	-1.49063	0.0358613	PTP-ER	41.5666	< 3.82E-8	< 0.00049
stg	# cells	-1.48986	0.0358481	Ptpmeg	41.5604	< 3.82E-8	< 0.00049
stg	# cells	-1.49029	0.035864	Ptp4E	41.5539	< 3.82E-8	< 0.00049
puc	# cells	-1.46875	0.0353569	Src42A	41.5406	< 3.82E-8	< 0.00049
stg	# cells	-1.48934	0.0358559	CanA-14F	41.5367	< 3.82E-8	< 0.00049
puc	# cells	-1.47154	0.0355796	kay	41.359	< 3.82E-8	< 0.00049
puc	# cells	-1.45662	0.0355147	bsk	41.0146	< 3.82E-8	< 0.00049
puc	# cells	-1.44751	0.0353441	alph	40.9547	< 3.82E-8	< 0.00049
puc	# cells	-1.45338	0.0354902	CG10376	40.9516	< 3.82E-8	< 0.00049
dome	# cells	-1.44722	0.0353695	alph	40.9172	< 3.82E-8	< 0.00049
puc	# cells	-1.46468	0.0358246	Jra	40.8848	< 3.82E-8	< 0.00049
puc	# cells	-1.45368	0.0355629	phl	40.8763	< 3.82E-8	< 0.00049
puc	# cells	-1.46344	0.0358175	Pvr	40.8583	< 3.82E-8	< 0.00049
puc	# cells	-1.45249	0.0355755	csw	40.8284	< 3.82E-8	< 0.00049
puc	# cells	-1.45932	0.0357517	slpr	40.8183	< 3.82E-8	< 0.00049
puc	# cells	-1.45637	0.035681	Pten	40.8164	< 3.82E-8	< 0.00049
puc	# cells	-1.453	0.0356064	lic	40.8074	< 3.82E-8	< 0.00049
puc	# cells	-1.45493	0.0356841	shark	40.7724	< 3.82E-8	< 0.00049
puc	# cells	-1.449	0.03554	Src64B	40.771	< 3.82E-8	< 0.00049
puc	# cells	-1.45379	0.035664	cdc14	40.7636	< 3.82E-8	< 0.00049
puc	# cells	-1.45247	0.0356473	wun	40.7457	< 3.82E-8	< 0.00049
puc	# cells	-1.45175	0.0356372	cbt	40.737	< 3.82E-8	< 0.00049
puc	# cells	-1.45985	0.035851	Gap1	40.7199	< 3.82E-8	< 0.00049
puc	# cells	-1.45971	0.0358518	mts	40.715	< 3.82E-8	< 0.00049
puc	# cells	-1.45938	0.0358494	drk	40.7087	< 3.82E-8	< 0.00049
puc	# cells	-1.45337	0.0357059	Krn	40.7039	< 3.82E-8	< 0.00049
dome	# cells	-1.43884	0.0353621	Src42A	40.6886	< 3.82E-8	< 0.00049
puc	# cells	-1.45199	0.0356889	Cka	40.6847	< 3.82E-8	< 0.00049
puc	# cells	-1.44666	0.0355593	grk	40.683	< 3.82E-8	< 0.00049
puc	# cells	-1.44608	0.03555	aop	40.6773	< 3.82E-8	< 0.00049
dome	# cells	-1.44625	0.0355542	phl	40.6772	< 3.82E-8	< 0.00049
puc	# cells	-1.45834	0.0358558	Rho1	40.6724	< 3.82E-8	< 0.00049
puc	# cells	-1.45325	0.0357307	Mkp3	40.6722	< 3.82E-8	< 0.00049
dome	# cells	-1.45257	0.0357219	Ptp61F	40.6633	< 3.82E-8	< 0.00049
dome	# cells	-1.44269	0.0354804	CG10376	40.6616	< 3.82E-8	< 0.00049
puc	# cells	-1.45156	0.0357023	twe	40.6573	< 3.82E-8	< 0.00049
dome	# cells	-1.44977	0.0356588	Pten	40.6566	< 3.82E-8	< 0.00049
puc	# cells	-1.45416	0.0357732	PpV	40.6496	< 3.82E-8	< 0.00049
puc	# cells	-1.45288	0.0357426	CG13197	40.6484	< 3.82E-8	< 0.00049
puc	# cells	-1.45056	0.0356936	ssh	40.6394	< 3.82E-8	< 0.00049
puc	# cells	-1.45501	0.0358127	Pak	40.6284	< 3.82E-8	< 0.00049
puc	# cells	-1.44662	0.0356063	msn	40.628	< 3.82E-8	< 0.00049
puc	# cells	-1.45661	0.0358584	pnt	40.6212	< 3.82E-8	< 0.00049
dome	# cells	-1.44614	0.0356065	kay	40.6144	< 3.82E-8	< 0.00049
puc	# cells	-1.44809	0.035658	Ptp10D	40.6104	< 3.82E-8	< 0.00049
puc	# cells	-1.45428	0.0358129	Pp2C1	40.6078	< 3.82E-8	< 0.00049
puc	# cells	-1.45221	0.0357744	5PtaseI	40.5936	< 3.82E-8	< 0.00049
puc	# cells	-1.44871	0.0356882	Rac2	40.5934	< 3.82E-8	< 0.00049
puc	# cells	-1.44932	0.0357047	Btk29A	40.5919	< 3.82E-8	< 0.00049
puc	# cells	-1.45516	0.0358491	dome	40.5911	< 3.82E-8	< 0.00049
puc	# cells	-1.45321	0.0358024	mop	40.5898	< 3.82E-8	< 0.00049
puc	# cells	-1.44396	0.0355779	PpD3	40.5859	< 3.82E-8	< 0.00049
puc	# cells	-1.45282	0.0358008	CG9391	40.5807	< 3.82E-8	< 0.00049
dome	# cells	-1.44331	0.0355674	csw	40.5795	< 3.82E-8	< 0.00049
puc	# cells	-1.44517	0.0356171	l(1)G0232	40.5753	< 3.82E-8	< 0.00049
puc	# cells	-1.45376	0.0358321	Mkk4	40.5716	< 3.82E-8	< 0.00049
puc	# cells	-1.44931	0.0357226	Pdp	40.5712	< 3.82E-8	< 0.00049
puc	# cells	-1.45101	0.0357653	Plip	40.5702	< 3.82E-8	< 0.00049
puc	# cells	-1.45127	0.0357737	wun2	40.5679	< 3.82E-8	< 0.00049
puc	# cells	-1.45088	0.0357748	CG12746	40.556	< 3.82E-8	< 0.00049
puc	# cells	-1.44948	0.0357519	Tak1	40.5426	< 3.82E-8	< 0.00049
puc	# cells	-1.45176	0.0358085	Doa	40.5424	< 3.82E-8	< 0.00049
puc	# cells	-1.45053	0.0357815	Mekk1	40.5384	< 3.82E-8	< 0.00049
puc	# cells	-1.45367	0.0358616	CG10417	40.5356	< 3.82E-8	< 0.00049
puc	# cells	-1.44806	0.0357343	CG3632	40.5231	< 3.82E-8	< 0.00049
puc	# cells	-1.45041	0.0357958	Gadd45	40.5191	< 3.82E-8	< 0.00049
puc	# cells	-1.45298	0.0358601	Pez	40.5181	< 3.82E-8	< 0.00049
puc	# cells	-1.44831	0.0357472	Ptp61F	40.5154	< 3.82E-8	< 0.00049
puc	# cells	-1.45306	0.0358647	Ptp4E	40.5152	< 3.82E-8	< 0.00049
dome	# cells	-1.44228	0.0356005	l(1)G0232	40.513	< 3.82E-8	< 0.00049
dome	# cells	-1.4495	0.0357872	mtm	40.5032	< 3.82E-8	< 0.00049
puc	# cells	-1.44932	0.0357835	CG7115	40.5026	< 3.82E-8	< 0.00049
puc	# cells	-1.4501	0.0358057	mtm	40.4992	< 3.82E-8	< 0.00049
dome	# cells	-1.4439	0.035654	cdc14	40.4977	< 3.82E-8	< 0.00049
puc	# cells	-1.45189	0.0358578	CG10089	40.4901	< 3.82E-8	< 0.00049
puc	# cells	-1.45167	0.0358533	Dsor1	40.4891	< 3.82E-8	< 0.00049
puc	# cells	-1.45039	0.0358286	CG42327	40.4812	< 3.82E-8	< 0.00049
puc	# cells	-1.45108	0.0358459	synj	40.4809	< 3.82E-8	< 0.00049
puc	# cells	-1.45168	0.0358608	CG17029	40.4809	< 3.82E-8	< 0.00049
puc	# cells	-1.4473	0.0357533	CG3530	40.4802	< 3.82E-8	< 0.00049
puc	# cells	-1.45029	0.0358274	Ptp69D	40.4798	< 3.82E-8	< 0.00049
puc	# cells	-1.4504	0.035831	CG17746	40.4788	< 3.82E-8	< 0.00049
puc	# cells	-1.45113	0.0358538	Ras85D	40.4734	< 3.82E-8	< 0.00049
puc	# cells	-1.45087	0.0358495	Pp1alpha-96A	40.4712	< 3.82E-8	< 0.00049
puc	# cells	-1.45126	0.0358606	pyd	40.4695	< 3.82E-8	< 0.00049
puc	# cells	-1.45096	0.0358536	stg	40.4689	< 3.82E-8	< 0.00049
dome	# cells	-1.44995	0.0358314	mts	40.4659	< 3.82E-8	< 0.00049
puc	# cells	-1.45094	0.0358577	MKP-4	40.4639	< 3.82E-8	< 0.00049
puc	# cells	-1.44732	0.035769	Ptp99A	40.463	< 3.82E-8	< 0.00049
dome	# cells	-1.44305	0.0356636	Cka	40.4629	< 3.82E-8	< 0.00049
puc	# cells	-1.45101	0.0358618	CG6805	40.4611	< 3.82E-8	< 0.00049
puc	# cells	-1.45113	0.0358662	Gef26	40.4594	< 3.82E-8	< 0.00049
puc	# cells	-1.45063	0.0358541	Lar	40.4593	< 3.82E-8	< 0.00049
puc	# cells	-1.44956	0.0358286	mbt	40.4582	< 3.82E-8	< 0.00049
dome	# cells	-1.44361	0.0356843	ssh	40.4551	< 3.82E-8	< 0.00049
puc	# cells	-1.44882	0.0358169	p38b	40.4508	< 3.82E-8	< 0.00049
dome	# cells	-1.44138	0.0356353	wun	40.4481	< 3.82E-8	< 0.00049
dome	# cells	-1.43732	0.0355387	aop	40.4438	< 3.82E-8	< 0.00049
puc	# cells	-1.45027	0.0358597	egr	40.443	< 3.82E-8	< 0.00049
puc	# cells	-1.45034	0.0358622	PTP-ER	40.442	< 3.82E-8	< 0.00049
dome	# cells	-1.44341	0.0356958	Krn	40.4364	< 3.82E-8	< 0.00049
dome	# cells	-1.44057	0.0356268	cbt	40.4351	< 3.82E-8	< 0.00049
puc	# cells	-1.45025	0.0358675	CG17598	40.4337	< 3.82E-8	< 0.00049
puc	# cells	-1.4492	0.0358425	PRL-1	40.4325	< 3.82E-8	< 0.00049
puc	# cells	-1.44914	0.0358415	CG3573	40.432	< 3.82E-8	< 0.00049
dome	# cells	-1.4489	0.0358366	Pvr	40.4307	< 3.82E-8	< 0.00049
dome	# cells	-1.44309	0.0356935	twe	40.4301	< 3.82E-8	< 0.00049
dome	# cells	-1.44853	0.0358317	Gap1	40.4258	< 3.82E-8	< 0.00049
puc	# cells	-1.44907	0.0358474	Mtl	40.4233	< 3.82E-8	< 0.00049
puc	# cells	-1.44915	0.0358507	Sos	40.422	< 3.82E-8	< 0.00049
puc	# cells	-1.44878	0.0358447	CG9784	40.4183	< 3.82E-8	< 0.00049
puc	# cells	-1.44907	0.0358576	CanA-14F	40.4117	< 3.82E-8	< 0.00049
dome	# cells	-1.43647	0.0355489	grk	40.4083	< 3.82E-8	< 0.00049
dome	# cells	-1.43548	0.0355303	Src64B	40.4016	< 3.82E-8	< 0.00049
dome	# cells	-1.44682	0.0358117	drk	40.4007	< 3.82E-8	< 0.00049
dome	# cells	-1.43511	0.0355236	bsk	40.3988	< 3.82E-8	< 0.00049
dome	# cells	-1.44553	0.0357915	mop	40.3876	< 3.82E-8	< 0.00049
dome	# cells	-1.43744	0.0355927	msn	40.3859	< 3.82E-8	< 0.00049
dome	# cells	-1.44238	0.0357202	Mkp3	40.38	< 3.82E-8	< 0.00049
puc	# cells	-1.44786	0.0358576	CG10426	40.3781	< 3.82E-8	< 0.00049
puc	# cells	-1.44733	0.0358452	rl	40.3773	< 3.82E-8	< 0.00049
dome	# cells	-1.44535	0.0358006	Pak	40.3723	< 3.82E-8	< 0.00049
dome	# cells	-1.44354	0.0357616	PpV	40.3656	< 3.82E-8	< 0.00049
puc	# cells	-1.44644	0.0358451	Ptpmeg	40.3526	< 3.82E-8	< 0.00049
dome	# cells	-1.44493	0.0358104	Ptp69D	40.3494	< 3.82E-8	< 0.00049
dome	# cells	-1.43514	0.0355692	PpD3	40.3478	< 3.82E-8	< 0.00049
dome	# cells	-1.43634	0.0355995	lic	40.3472	< 3.82E-8	< 0.00049
dome	# cells	-1.44099	0.035732	CG13197	40.3276	< 3.82E-8	< 0.00049
dome	# cells	-1.4373	0.0356482	Ptp10D	40.3191	< 3.82E-8	< 0.00049
dome	# cells	-1.44118	0.0357561	Plip	40.3058	< 3.82E-8	< 0.00049
dome	# cells	-1.44285	0.0357995	Doa	40.3038	< 3.82E-8	< 0.00049
dome	# cells	-1.44356	0.0358212	CG17746	40.2989	< 3.82E-8	< 0.00049
dome	# cells	-1.44097	0.0357644	5PtaseI	40.2906	< 3.82E-8	< 0.00049
dome	# cells	-1.4371	0.0356789	Rac2	40.2788	< 3.82E-8	< 0.00049
dome	# cells	-1.43941	0.0357378	Tak1	40.2769	< 3.82E-8	< 0.00049
dome	# cells	-1.44041	0.0357653	CG12746	40.2738	< 3.82E-8	< 0.00049
dome	# cells	-1.44346	0.0358468	Dsor1	40.2675	< 3.82E-8	< 0.00049
dome	# cells	-1.44005	0.0357636	wun2	40.2659	< 3.82E-8	< 0.00049
dome	# cells	-1.4434	0.0358481	PTP-ER	40.2642	< 3.82E-8	< 0.00049
dome	# cells	-1.43781	0.0357124	Pdp	40.2608	< 3.82E-8	< 0.00049
dome	# cells	-1.44136	0.0358016	Pp2C1	40.2596	< 3.82E-8	< 0.00049
dome	# cells	-1.44326	0.0358491	puc	40.2593	< 3.82E-8	< 0.00049
dome	# cells	-1.43685	0.035694	Btk29A	40.2547	< 3.82E-8	< 0.00049
dome	# cells	-1.44059	0.03579	CG9391	40.2514	< 3.82E-8	< 0.00049
dome	# cells	-1.43601	0.0356848	shark	40.2414	< 3.82E-8	< 0.00049
dome	# cells	-1.44266	0.0358504	stg	40.2411	< 3.82E-8	< 0.00049
dome	# cells	-1.44214	0.03584	Rho1	40.2384	< 3.82E-8	< 0.00049
dome	# cells	-1.44221	0.0358472	CG10089	40.232	< 3.82E-8	< 0.00049
dome	# cells	-1.4371	0.0357239	CG3632	40.2278	< 3.82E-8	< 0.00049
dome	# cells	-1.43786	0.0357436	CG3530	40.2272	< 3.82E-8	< 0.00049
dome	# cells	-1.44141	0.0358398	Jra	40.2181	< 3.82E-8	< 0.00049
dome	# cells	-1.43815	0.0357591	Ptp99A	40.2177	< 3.82E-8	< 0.00049
dome	# cells	-1.44164	0.0358486	Pez	40.2148	< 3.82E-8	< 0.00049
dome	# cells	-1.43899	0.0357852	Gadd45	40.2117	< 3.82E-8	< 0.00049
dome	# cells	-1.44123	0.0358551	Ptp4E	40.1961	< 3.82E-8	< 0.00049
dome	# cells	-1.43772	0.0357735	CG7115	40.1895	< 3.82E-8	< 0.00049
dome	# cells	-1.43943	0.0358186	CG42327	40.1867	< 3.82E-8	< 0.00049
dome	# cells	-1.44015	0.0358395	Ptpmeg	40.1833	< 3.82E-8	< 0.00049
dome	# cells	-1.4405	0.0358502	pyd	40.1811	< 3.82E-8	< 0.00049
dome	# cells	-1.43934	0.0358249	Mkk4	40.1771	< 3.82E-8	< 0.00049
dome	# cells	-1.43991	0.0358396	Pp1alpha-96A	40.1766	< 3.82E-8	< 0.00049
dome	# cells	-1.43994	0.0358444	Lar	40.1721	< 3.82E-8	< 0.00049
dome	# cells	-1.44008	0.0358478	CanA-14F	40.1719	< 3.82E-8	< 0.00049
dome	# cells	-1.44038	0.0358576	CG17598	40.1694	< 3.82E-8	< 0.00049
dome	# cells	-1.44002	0.0358503	CG17029	40.1675	< 3.82E-8	< 0.00049
dome	# cells	-1.43817	0.0358054	pnt	40.1662	< 3.82E-8	< 0.00049
dome	# cells	-1.43936	0.0358355	synj	40.1659	< 3.82E-8	< 0.00049
dome	# cells	-1.43675	0.0357734	Mekk1	40.1625	< 3.82E-8	< 0.00049
dome	# cells	-1.43928	0.0358374	Mtl	40.1614	< 3.82E-8	< 0.00049
dome	# cells	-1.43935	0.0358404	Ras85D	40.16	< 3.82E-8	< 0.00049
dome	# cells	-1.43959	0.0358471	MKP-4	40.1592	< 3.82E-8	< 0.00049
dome	# cells	-1.43887	0.0358311	Sos	40.1571	< 3.82E-8	< 0.00049
dome	# cells	-1.43829	0.0358185	mbt	40.1551	< 3.82E-8	< 0.00049
dome	# cells	-1.43601	0.0357656	slpr	40.1506	< 3.82E-8	< 0.00049
dome	# cells	-1.43872	0.0358345	CG3573	40.149	< 3.82E-8	< 0.00049
dome	# cells	-1.43942	0.0358525	CG10417	40.1484	< 3.82E-8	< 0.00049
dome	# cells	-1.43924	0.035849	egr	40.1471	< 3.82E-8	< 0.00049
dome	# cells	-1.43856	0.0358372	rl	40.1416	< 3.82E-8	< 0.00049
dome	# cells	-1.43896	0.0358513	CG6805	40.137	< 3.82E-8	< 0.00049
dome	# cells	-1.43852	0.0358489	CG10426	40.1274	< 3.82E-8	< 0.00049
dome	# cells	-1.43769	0.0358343	CG9784	40.1205	< 3.82E-8	< 0.00049
dome	# cells	-1.43638	0.0358068	p38b	40.1147	< 3.82E-8	< 0.00049
dome	# cells	-1.43687	0.0358315	PRL-1	40.1006	< 3.82E-8	< 0.00049
dome	# cells	-1.43763	0.0358537	Gef26	40.0971	< 3.82E-8	< 0.00049
puc	intensity	-1.19536	0.0314305	msk	38.0317	< 3.82E-8	< 0.00049
puc	intensity	-1.19718	0.0315621	mRNA-capping-enzyme	37.931	< 3.82E-8	< 0.00049
Rho1	# cells	-1.27468	0.0343965	msk	37.0583	< 3.82E-8	< 0.00049
Rho1	# cells	-1.27462	0.0344362	mRNA-capping-enzyme	37.0139	< 3.82E-8	< 0.00049
puc	intensity	-1.20318	0.0326419	Src42A	36.8601	< 3.82E-8	< 0.00049
dome	area	-1.29388	0.0351417	mRNA-capping-enzyme	36.8189	< 3.82E-8	< 0.00049
dome	area	-1.29206	0.0351231	msk	36.7867	< 3.82E-8	< 0.00049
puc	intensity	-1.20154	0.0330621	kay	36.3419	< 3.82E-8	< 0.00049
Dsor1	# cells	-1.24897	0.0344346	mRNA-capping-enzyme	36.2709	< 3.82E-8	< 0.00049
Dsor1	# cells	-1.2472	0.0343974	msk	36.2585	< 3.82E-8	< 0.00049
puc	intensity	-1.19003	0.0328499	CG10376	36.2264	< 3.82E-8	< 0.00049
puc	intensity	-1.1902	0.0328825	bsk	36.1955	< 3.82E-8	< 0.00049
puc	intensity	-1.18042	0.0326257	alph	36.1806	< 3.82E-8	< 0.00049
Rho1	# cells	-1.27724	0.035378	alph	36.1027	< 3.82E-8	< 0.00049
puc	intensity	-1.19929	0.0332189	Pvr	36.1025	< 3.82E-8	< 0.00049
puc	intensity	-1.18664	0.0329546	lic	36.0084	< 3.82E-8	< 0.00049
puc	intensity	-1.18382	0.0328817	Src64B	36.0025	< 3.82E-8	< 0.00049
puc	intensity	-1.18899	0.033028	cdc14	35.9994	< 3.82E-8	< 0.00049
puc	intensity	-1.19423	0.0332004	slpr	35.9704	< 3.82E-8	< 0.00049
puc	intensity	-1.1956	0.0332442	Jra	35.9643	< 3.82E-8	< 0.00049
puc	intensity	-1.18956	0.0330773	shark	35.9628	< 3.82E-8	< 0.00049
puc	intensity	-1.1865	0.0329934	phl	35.9618	< 3.82E-8	< 0.00049
Rho1	# cells	-1.27163	0.0353859	Src42A	35.9362	< 3.82E-8	< 0.00049
puc	intensity	-1.18821	0.0330855	Krn	35.9133	< 3.82E-8	< 0.00049
puc	intensity	-1.18182	0.0329081	grk	35.9127	< 3.82E-8	< 0.00049
puc	intensity	-1.18765	0.033082	twe	35.9003	< 3.82E-8	< 0.00049
Rho1	# cells	-1.27931	0.0356448	Pvr	35.8906	< 3.82E-8	< 0.00049
puc	intensity	-1.18824	0.0331081	Mkp3	35.8898	< 3.82E-8	< 0.00049
puc	intensity	-1.18135	0.0329221	aop	35.8833	< 3.82E-8	< 0.00049
puc	intensity	-1.18864	0.0331339	CG13197	35.8738	< 3.82E-8	< 0.00049
Rho1	# cells	-1.2756	0.0355654	phl	35.8662	< 3.82E-8	< 0.00049
puc	intensity	-1.18503	0.0330426	cbt	35.8636	< 3.82E-8	< 0.00049
puc	intensity	-1.19247	0.0332624	Gap1	35.8505	< 3.82E-8	< 0.00049
Rho1	# cells	-1.27539	0.035582	csw	35.8438	< 3.82E-8	< 0.00049
Rho1	# cells	-1.28097	0.0357403	drk	35.841	< 3.82E-8	< 0.00049
Rho1	# cells	-1.2753	0.0355938	kay	35.8291	< 3.82E-8	< 0.00049
Rho1	# cells	-1.28135	0.0357659	mts	35.826	< 3.82E-8	< 0.00049
puc	intensity	-1.18359	0.0330449	Ptp10D	35.8176	< 3.82E-8	< 0.00049
puc	intensity	-1.18323	0.0330437	msn	35.8079	< 3.82E-8	< 0.00049
puc	intensity	-1.18828	0.0331879	5PtaseI	35.8046	< 3.82E-8	< 0.00049
Rho1	# cells	-1.27768	0.0356872	Cka	35.8023	< 3.82E-8	< 0.00049
puc	intensity	-1.17994	0.032966	l(1)G0232	35.7926	< 3.82E-8	< 0.00049
puc	intensity	-1.1881	0.0331973	CG9391	35.7892	< 3.82E-8	< 0.00049
puc	intensity	-1.18674	0.033161	Plip	35.7872	< 3.82E-8	< 0.00049
puc	intensity	-1.18759	0.0331849	CG12746	35.7869	< 3.82E-8	< 0.00049
puc	intensity	-1.17969	0.0329659	PpD3	35.7853	< 3.82E-8	< 0.00049
puc	intensity	-1.18473	0.033107	Rac2	35.785	< 3.82E-8	< 0.00049
puc	intensity	-1.18738	0.0331828	wun2	35.7831	< 3.82E-8	< 0.00049
puc	intensity	-1.18353	0.0330773	Btk29A	35.7808	< 3.82E-8	< 0.00049
puc	intensity	-1.18446	0.0331085	Pdp	35.775	< 3.82E-8	< 0.00049
puc	intensity	-1.1901	0.0332698	Rho1	35.7713	< 3.82E-8	< 0.00049
puc	intensity	-1.18363	0.0330944	wun	35.7652	< 3.82E-8	< 0.00049
Rho1	# cells	-1.26904	0.03549	CG10376	35.7576	< 3.82E-8	< 0.00049
puc	intensity	-1.18891	0.0332524	Mkk4	35.754	< 3.82E-8	< 0.00049
puc	intensity	-1.18843	0.0332405	Pak	35.7525	< 3.82E-8	< 0.00049
Rho1	# cells	-1.27411	0.0356424	cbt	35.747	< 3.82E-8	< 0.00049
puc	intensity	-1.18933	0.0332716	mts	35.7461	< 3.82E-8	< 0.00049
puc	intensity	-1.18362	0.0331222	CG3632	35.735	< 3.82E-8	< 0.00049
puc	intensity	-1.18422	0.0331391	Tak1	35.7347	< 3.82E-8	< 0.00049
puc	intensity	-1.18741	0.0332423	Mekk1	35.7198	< 3.82E-8	< 0.00049
puc	intensity	-1.18859	0.0332782	CG10417	35.7168	< 3.82E-8	< 0.00049
puc	intensity	-1.18834	0.0332727	pnt	35.7151	< 3.82E-8	< 0.00049
dome	area	-1.28711	0.036046	alph	35.7075	< 3.82E-8	< 0.00049
puc	intensity	-1.18481	0.0331839	CG7115	35.7043	< 3.82E-8	< 0.00049
puc	intensity	-1.1849	0.0331897	Gadd45	35.701	< 3.82E-8	< 0.00049
puc	intensity	-1.18787	0.0332733	drk	35.7003	< 3.82E-8	< 0.00049
puc	intensity	-1.18804	0.0332797	Ptp4E	35.6986	< 3.82E-8	< 0.00049
puc	intensity	-1.18302	0.0331421	csw	35.6954	< 3.82E-8	< 0.00049
puc	intensity	-1.18731	0.033272	Pten	35.6849	< 3.82E-8	< 0.00049
puc	intensity	-1.18679	0.0332602	synj	35.6819	< 3.82E-8	< 0.00049
puc	intensity	-1.18602	0.0332457	CG42327	35.6744	< 3.82E-8	< 0.00049
puc	intensity	-1.18701	0.0332746	Pp1alpha-96A	35.6731	< 3.82E-8	< 0.00049
puc	intensity	-1.18717	0.0332797	Pez	35.6726	< 3.82E-8	< 0.00049
puc	intensity	-1.18668	0.0332671	CG10089	35.6713	< 3.82E-8	< 0.00049
puc	intensity	-1.1869	0.0332738	CG17029	35.6707	< 3.82E-8	< 0.00049
puc	intensity	-1.18686	0.0332764	Lar	35.6666	< 3.82E-8	< 0.00049
puc	intensity	-1.18684	0.0332795	Pp2C1	35.6628	< 3.82E-8	< 0.00049
Rho1	# cells	-1.27677	0.0358017	pnt	35.6622	< 3.82E-8	< 0.00049
puc	intensity	-1.18246	0.0331601	Ptp99A	35.6592	< 3.82E-8	< 0.00049
puc	intensity	-1.18639	0.0332737	pyd	35.6553	< 3.82E-8	< 0.00049
puc	intensity	-1.18657	0.0332798	CG6805	35.6544	< 3.82E-8	< 0.00049
puc	intensity	-1.1852	0.0332417	mbt	35.6539	< 3.82E-8	< 0.00049
puc	intensity	-1.1863	0.0332734	Ptp69D	35.6532	< 3.82E-8	< 0.00049
puc	intensity	-1.18623	0.0332736	dome	35.6509	< 3.82E-8	< 0.00049
puc	intensity	-1.18607	0.0332729	PpV	35.6469	< 3.82E-8	< 0.00049
puc	intensity	-1.18578	0.0332672	MKP-4	35.644	< 3.82E-8	< 0.00049
puc	intensity	-1.18158	0.0331501	CG3530	35.6433	< 3.82E-8	< 0.00049
puc	intensity	-1.18547	0.0332602	p38b	35.6422	< 3.82E-8	< 0.00049
Rho1	# cells	-1.27158	0.0356803	Pten	35.6382	< 3.82E-8	< 0.00049
puc	intensity	-1.18538	0.0332695	egr	35.6297	< 3.82E-8	< 0.00049
puc	intensity	-1.18573	0.0332802	Gef26	35.6287	< 3.82E-8	< 0.00049
puc	intensity	-1.18544	0.0332736	PTP-ER	35.6271	< 3.82E-8	< 0.00049
puc	intensity	-1.18501	0.0332617	Mtl	35.6267	< 3.82E-8	< 0.00049
puc	intensity	-1.18454	0.0332511	PRL-1	35.6242	< 3.82E-8	< 0.00049
Rho1	# cells	-1.27198	0.0357067	Krn	35.6231	< 3.82E-8	< 0.00049
dome	area	-1.28743	0.0361407	CG10376	35.6227	< 3.82E-8	< 0.00049
Rho1	# cells	-1.27037	0.0356641	cdc14	35.6204	< 3.82E-8	< 0.00049
puc	intensity	-1.18514	0.0332793	CG17598	35.6119	< 3.82E-8	< 0.00049
puc	intensity	-1.18403	0.0332511	CG9784	35.6089	< 3.82E-8	< 0.00049
Rho1	# cells	-1.27328	0.0357675	PpV	35.5988	< 3.82E-8	< 0.00049
puc	intensity	-1.18442	0.0332717	mop	35.5984	< 3.82E-8	< 0.00049
Rho1	# cells	-1.27267	0.0357523	Ptp61F	35.5968	< 3.82E-8	< 0.00049
Rho1	# cells	-1.27409	0.0357971	mop	35.592	< 3.82E-8	< 0.00049
Rho1	# cells	-1.27038	0.0356964	ssh	35.5884	< 3.82E-8	< 0.00049
puc	intensity	-1.1839	0.0332672	CanA-14F	35.5874	< 3.82E-8	< 0.00049
puc	intensity	-1.18401	0.033275	Doa	35.5827	< 3.82E-8	< 0.00049
Rho1	# cells	-1.27468	0.0358282	Dsor1	35.5776	< 3.82E-8	< 0.00049
puc	intensity	-1.18369	0.0332779	CG17746	35.57	< 3.82E-8	< 0.00049
puc	intensity	-1.18368	0.0332783	CG10426	35.5692	< 3.82E-8	< 0.00049
puc	intensity	-1.18329	0.0332701	mtm	35.5662	< 3.82E-8	< 0.00049
Rho1	# cells	-1.27369	0.0358151	stg	35.5629	< 3.82E-8	< 0.00049
puc	intensity	-1.18268	0.0332668	ssh	35.5514	< 3.82E-8	< 0.00049
puc	intensity	-1.18268	0.0332712	Ptpmeg	35.5467	< 3.82E-8	< 0.00049
Rho1	# cells	-1.26911	0.0357034	twe	35.5458	< 3.82E-8	< 0.00049
Rho1	# cells	-1.27004	0.0357309	Mkp3	35.5445	< 3.82E-8	< 0.00049
puc	intensity	-1.18238	0.0332679	Dsor1	35.5413	< 3.82E-8	< 0.00049
Rho1	# cells	-1.27426	0.0358558	puc	35.5385	< 3.82E-8	< 0.00049
puc	intensity	-1.18221	0.0332675	Ras85D	35.5366	< 3.82E-8	< 0.00049
puc	intensity	-1.18155	0.0332496	CG3573	35.5357	< 3.82E-8	< 0.00049
puc	intensity	-1.18209	0.0332672	stg	35.5332	< 3.82E-8	< 0.00049
Rho1	# cells	-1.26657	0.0356475	wun	35.5304	< 3.82E-8	< 0.00049
Rho1	# cells	-1.27327	0.0358398	Sos	35.5268	< 3.82E-8	< 0.00049
dome	area	-1.28033	0.0360391	Src42A	35.5263	< 3.82E-8	< 0.00049
Rho1	# cells	-1.27288	0.0358389	Ras85D	35.5166	< 3.82E-8	< 0.00049
puc	intensity	-1.18126	0.0332624	Cka	35.5133	< 3.82E-8	< 0.00049
Rho1	# cells	-1.27316	0.0358503	rl	35.5131	< 3.82E-8	< 0.00049
puc	intensity	-1.18147	0.0332698	Ptp61F	35.5117	< 3.82E-8	< 0.00049
dome	area	-1.28665	0.0362345	msn	35.509	< 3.82E-8	< 0.00049
Rho1	# cells	-1.26903	0.0357423	CG13197	35.505	< 3.82E-8	< 0.00049
puc	intensity	-1.18064	0.0332624	Sos	35.4946	< 3.82E-8	< 0.00049
Rho1	# cells	-1.26121	0.0355391	Src64B	35.488	< 3.82E-8	< 0.00049
Rho1	# cells	-1.27052	0.0358123	Pak	35.4773	< 3.82E-8	< 0.00049
Rho1	# cells	-1.26143	0.0355561	grk	35.4772	< 3.82E-8	< 0.00049
Rho1	# cells	-1.26847	0.035766	Plip	35.4659	< 3.82E-8	< 0.00049
Rho1	# cells	-1.2699	0.0358077	mtm	35.4644	< 3.82E-8	< 0.00049
Rho1	# cells	-1.2605	0.0355463	aop	35.4608	< 3.82E-8	< 0.00049
Rho1	# cells	-1.26002	0.035533	bsk	35.4605	< 3.82E-8	< 0.00049
Rho1	# cells	-1.27065	0.0358331	CG3573	35.4603	< 3.82E-8	< 0.00049
Rho1	# cells	-1.26835	0.0357721	5PtaseI	35.4563	< 3.82E-8	< 0.00049
Rho1	# cells	-1.26977	0.0358128	Pp2C1	35.4557	< 3.82E-8	< 0.00049
puc	intensity	-1.17894	0.0332552	rl	35.4515	< 3.82E-8	< 0.00049
Rho1	# cells	-1.26819	0.0357735	CG12746	35.4505	< 3.82E-8	< 0.00049
Rho1	# cells	-1.26812	0.0357735	wun2	35.4485	< 3.82E-8	< 0.00049
Rho1	# cells	-1.26904	0.0358006	CG9391	35.4474	< 3.82E-8	< 0.00049
Rho1	# cells	-1.26227	0.035614	l(1)G0232	35.4431	< 3.82E-8	< 0.00049
Rho1	# cells	-1.26894	0.0358067	Doa	35.4387	< 3.82E-8	< 0.00049
dome	area	-1.28506	0.0362638	Pten	35.4365	< 3.82E-8	< 0.00049
Rho1	# cells	-1.26996	0.03584	dome	35.4341	< 3.82E-8	< 0.00049
dome	area	-1.28246	0.0361961	aop	35.4309	< 3.82E-8	< 0.00049
dome	area	-1.28176	0.0361812	bsk	35.4262	< 3.82E-8	< 0.00049
dome	area	-1.28639	0.0363132	cdc14	35.4248	< 3.82E-8	< 0.00049
Rho1	# cells	-1.26004	0.0355709	PpD3	35.4233	< 3.82E-8	< 0.00049
Rho1	# cells	-1.26434	0.0357047	Btk29A	35.411	< 3.82E-8	< 0.00049
Rho1	# cells	-1.26922	0.0358455	Jra	35.4082	< 3.82E-8	< 0.00049
Rho1	# cells	-1.26052	0.0356023	lic	35.4055	< 3.82E-8	< 0.00049
dome	area	-1.28136	0.0361946	Src64B	35.4021	< 3.82E-8	< 0.00049
dome	area	-1.28365	0.0362638	l(1)G0232	35.3975	< 3.82E-8	< 0.00049
dome	area	-1.28644	0.0363491	twe	35.3911	< 3.82E-8	< 0.00049
Rho1	# cells	-1.26807	0.0358312	CG17746	35.3901	< 3.82E-8	< 0.00049
dome	area	-1.28236	0.0362357	kay	35.3894	< 3.82E-8	< 0.00049
dome	area	-1.29094	0.0364807	Gap1	35.387	< 3.82E-8	< 0.00049
dome	area	-1.28169	0.0362227	PpD3	35.3836	< 3.82E-8	< 0.00049
dome	area	-1.28067	0.036197	phl	35.3807	< 3.82E-8	< 0.00049
Rho1	# cells	-1.25968	0.0356037	msn	35.3805	< 3.82E-8	< 0.00049
Rho1	# cells	-1.26855	0.0358578	egr	35.3774	< 3.82E-8	< 0.00049
Rho1	# cells	-1.26468	0.0357529	CG3530	35.3729	< 3.82E-8	< 0.00049
dome	area	-1.28088	0.0362118	grk	35.372	< 3.82E-8	< 0.00049
dome	area	-1.28669	0.0363762	Mkp3	35.3719	< 3.82E-8	< 0.00049
dome	area	-1.2855	0.0363438	Ptp61F	35.3706	< 3.82E-8	< 0.00049
Rho1	# cells	-1.26107	0.0356542	Ptp10D	35.3694	< 3.82E-8	< 0.00049
Rho1	# cells	-1.26707	0.0358278	CG42327	35.3654	< 3.82E-8	< 0.00049
Rho1	# cells	-1.2623	0.0356939	shark	35.3646	< 3.82E-8	< 0.00049
Rho1	# cells	-1.2619	0.0356848	Rac2	35.3623	< 3.82E-8	< 0.00049
Rho1	# cells	-1.26783	0.035857	CG10089	35.3579	< 3.82E-8	< 0.00049
Rho1	# cells	-1.26732	0.0358445	synj	35.3559	< 3.82E-8	< 0.00049
Rho1	# cells	-1.26786	0.0358599	Pez	35.3559	< 3.82E-8	< 0.00049
dome	area	-1.28188	0.036262	lic	35.3506	< 3.82E-8	< 0.00049
dome	area	-1.28841	0.0364507	Ptp69D	35.3466	< 3.82E-8	< 0.00049
dome	area	-1.28944	0.0364804	mts	35.3462	< 3.82E-8	< 0.00049
Rho1	# cells	-1.26497	0.0357949	Gadd45	35.3395	< 3.82E-8	< 0.00049
Rho1	# cells	-1.26674	0.035847	Pp1alpha-96A	35.3375	< 3.82E-8	< 0.00049
Rho1	# cells	-1.26376	0.0357672	Ptp99A	35.3329	< 3.82E-8	< 0.00049
Rho1	# cells	-1.26196	0.0357183	Pdp	35.331	< 3.82E-8	< 0.00049
dome	area	-1.28427	0.0363513	Krn	35.3295	< 3.82E-8	< 0.00049
Rho1	# cells	-1.26707	0.0358656	Gef26	35.3282	< 3.82E-8	< 0.00049
Rho1	# cells	-1.26634	0.0358463	Ptpmeg	35.3268	< 3.82E-8	< 0.00049
dome	area	-1.28555	0.0363916	Tak1	35.3254	< 3.82E-8	< 0.00049
Rho1	# cells	-1.26281	0.0357501	Tak1	35.3233	< 3.82E-8	< 0.00049
Rho1	# cells	-1.26641	0.0358533	Lar	35.322	< 3.82E-8	< 0.00049
dome	area	-1.28614	0.036412	5PtaseI	35.3219	< 3.82E-8	< 0.00049
dome	area	-1.28613	0.0364122	wun2	35.3215	< 3.82E-8	< 0.00049
dome	area	-1.28516	0.0363849	CG13197	35.3213	< 3.82E-8	< 0.00049
Rho1	# cells	-1.26195	0.0357293	CG3632	35.3196	< 3.82E-8	< 0.00049
Rho1	# cells	-1.26636	0.035859	CG17029	35.3151	< 3.82E-8	< 0.00049
Rho1	# cells	-1.26626	0.0358562	CanA-14F	35.3148	< 3.82E-8	< 0.00049
Rho1	# cells	-1.26636	0.0358605	CG6805	35.3135	< 3.82E-8	< 0.00049
Rho1	# cells	-1.26658	0.0358667	CG17598	35.3135	< 3.82E-8	< 0.00049
dome	area	-1.28099	0.0362758	cbt	35.3124	< 3.82E-8	< 0.00049
dome	area	-1.28272	0.0363252	Rac2	35.3122	< 3.82E-8	< 0.00049
dome	area	-1.2858	0.0364138	CG12746	35.3108	< 3.82E-8	< 0.00049
Rho1	# cells	-1.266	0.0358586	PTP-ER	35.3053	< 3.82E-8	< 0.00049
dome	area	-1.28533	0.0364079	Plip	35.3035	< 3.82E-8	< 0.00049
Rho1	# cells	-1.26309	0.0357802	CG7115	35.3014	< 3.82E-8	< 0.00049
Rho1	# cells	-1.26562	0.0358555	MKP-4	35.2979	< 3.82E-8	< 0.00049
Rho1	# cells	-1.26556	0.0358556	CG10426	35.2959	< 3.82E-8	< 0.00049
Rho1	# cells	-1.2651	0.035843	CG9784	35.2956	< 3.82E-8	< 0.00049
dome	area	-1.28128	0.0363021	Ptp10D	35.2948	< 3.82E-8	< 0.00049
Rho1	# cells	-1.26511	0.0358449	Mtl	35.294	< 3.82E-8	< 0.00049
Rho1	# cells	-1.26497	0.0358411	PRL-1	35.2939	< 3.82E-8	< 0.00049
dome	area	-1.28503	0.0364095	Mekk1	35.2938	< 3.82E-8	< 0.00049
Rho1	# cells	-1.2655	0.0358563	pyd	35.2937	< 3.82E-8	< 0.00049
Rho1	# cells	-1.26254	0.0357728	slpr	35.2934	< 3.82E-8	< 0.00049
Rho1	# cells	-1.26418	0.0358251	mbt	35.2877	< 3.82E-8	< 0.00049
Rho1	# cells	-1.26539	0.0358616	CG10417	35.2854	< 3.82E-8	< 0.00049
Rho1	# cells	-1.2655	0.0358649	Ptp4E	35.2852	< 3.82E-8	< 0.00049
dome	area	-1.27978	0.0362745	wun	35.2805	< 3.82E-8	< 0.00049
dome	area	-1.285	0.0364227	mtm	35.2801	< 3.82E-8	< 0.00049
Rho1	# cells	-1.26414	0.0358344	Mkk4	35.2773	< 3.82E-8	< 0.00049
Rho1	# cells	-1.26215	0.0357783	Mekk1	35.2771	< 3.82E-8	< 0.00049
dome	area	-1.28731	0.0364964	PTP-ER	35.2723	< 3.82E-8	< 0.00049
Rho1	# cells	-1.26327	0.035817	Ptp69D	35.2702	< 3.82E-8	< 0.00049
dome	area	-1.28251	0.0363665	Pdp	35.2664	< 3.82E-8	< 0.00049
Rho1	# cells	-1.26298	0.0358133	p38b	35.2656	< 3.82E-8	< 0.00049
dome	area	-1.28136	0.0363366	shark	35.2635	< 3.82E-8	< 0.00049
dome	area	-1.28366	0.0364035	slpr	35.2619	< 3.82E-8	< 0.00049
dome	area	-1.27547	0.0361773	csw	35.2561	< 3.82E-8	< 0.00049
dome	area	-1.28242	0.0363776	CG3632	35.2531	< 3.82E-8	< 0.00049
dome	area	-1.28478	0.0364447	Pak	35.253	< 3.82E-8	< 0.00049
dome	area	-1.28523	0.0364653	CG42327	35.2452	< 3.82E-8	< 0.00049
dome	area	-1.28402	0.0364416	CG9391	35.2351	< 3.82E-8	< 0.00049
dome	area	-1.28538	0.0364845	Pp1alpha-96A	35.231	< 3.82E-8	< 0.00049
dome	area	-1.28483	0.0364706	Mkk4	35.2291	< 3.82E-8	< 0.00049
dome	area	-1.2852	0.0364841	Ptpmeg	35.2264	< 3.82E-8	< 0.00049
dome	area	-1.28383	0.0364473	p38b	35.2242	< 3.82E-8	< 0.00049
Rho1	# cells	-1.26248	0.0358444	Gap1	35.221	< 3.82E-8	< 0.00049
dome	area	-1.28509	0.03649	Lar	35.2177	< 3.82E-8	< 0.00049
dome	area	-1.28474	0.0364828	synj	35.215	< 3.82E-8	< 0.00049
dome	area	-1.28207	0.036412	Ptp99A	35.2101	< 3.82E-8	< 0.00049
dome	area	-1.28223	0.0364242	CG7115	35.2028	< 3.82E-8	< 0.00049
dome	area	-1.28466	0.0364958	CG10089	35.2001	< 3.82E-8	< 0.00049
dome	area	-1.28469	0.0364977	CG6805	35.1992	< 3.82E-8	< 0.00049
dome	area	-1.27947	0.0363511	Btk29A	35.1977	< 3.82E-8	< 0.00049
dome	area	-1.28202	0.0364255	mop	35.1958	< 3.82E-8	< 0.00049
dome	area	-1.28445	0.0364946	Pez	35.1957	< 3.82E-8	< 0.00049
dome	area	-1.28451	0.0364992	CG10417	35.1927	< 3.82E-8	< 0.00049
dome	area	-1.28446	0.036498	CG17029	35.1926	< 3.82E-8	< 0.00049
dome	area	-1.28328	0.0364662	mbt	35.1909	< 3.82E-8	< 0.00049
dome	area	-1.28392	0.0364849	Mtl	35.1904	< 3.82E-8	< 0.00049
dome	area	-1.28429	0.0364979	pyd	35.188	< 3.82E-8	< 0.00049
dome	area	-1.2838	0.0364852	Jra	35.187	< 3.82E-8	< 0.00049
dome	area	-1.28046	0.0363949	CG3530	35.1825	< 3.82E-8	< 0.00049
dome	area	-1.27681	0.0362929	ssh	35.1806	< 3.82E-8	< 0.00049
Dsor1	# cells	-1.245	0.0353888	Src42A	35.1806	< 3.82E-8	< 0.00049
dome	area	-1.28189	0.0364374	Gadd45	35.1806	< 3.82E-8	< 0.00049
dome	area	-1.28409	0.0365023	Ptp4E	35.1784	< 3.82E-8	< 0.00049
dome	area	-1.28387	0.0364983	stg	35.176	< 3.82E-8	< 0.00049
dome	area	-1.28349	0.0364948	CG10426	35.1692	< 3.82E-8	< 0.00049
dome	area	-1.28344	0.0364956	MKP-4	35.167	< 3.82E-8	< 0.00049
dome	area	-1.28214	0.0364606	CG17746	35.1651	< 3.82E-8	< 0.00049
dome	area	-1.28109	0.036434	Doa	35.1621	< 3.82E-8	< 0.00049
dome	area	-1.28287	0.0364963	CanA-14F	35.1508	< 3.82E-8	< 0.00049
dome	area	-1.28189	0.0364803	PRL-1	35.1392	< 3.82E-8	< 0.00049
dome	area	-1.27843	0.0363881	PpV	35.1332	< 3.82E-8	< 0.00049
dome	area	-1.28172	0.0364836	CG9784	35.1314	< 3.82E-8	< 0.00049
dome	area	-1.2824	0.0365056	CG17598	35.1288	< 3.82E-8	< 0.00049
dome	area	-1.27988	0.0364362	Pp2C1	35.1267	< 3.82E-8	< 0.00049
dome	area	-1.28181	0.0364976	egr	35.1205	< 3.82E-8	< 0.00049
dome	area	-1.28071	0.0365012	Gef26	35.0868	< 3.82E-8	< 0.00049
Dsor1	# cells	-1.24097	0.0353765	alph	35.079	< 3.82E-8	< 0.00049
dome	area	-1.27927	0.0364834	CG3573	35.0644	< 3.82E-8	< 0.00049
dome	area	-1.27915	0.0364965	puc	35.0486	< 3.82E-8	< 0.00049
Dsor1	# cells	-1.24709	0.0356159	kay	35.0149	< 3.82E-8	< 0.00049
dome	area	-1.27715	0.0364938	Dsor1	34.9964	< 3.82E-8	< 0.00049
dome	area	-1.27554	0.0364811	Pvr	34.9643	< 3.82E-8	< 0.00049
Dsor1	# cells	-1.24028	0.0354906	CG10376	34.9468	< 3.82E-8	< 0.00049
dome	area	-1.26625	0.0362706	Cka	34.9112	< 3.82E-8	< 0.00049
dome	area	-1.27379	0.0364879	Ras85D	34.91	< 3.82E-8	< 0.00049
Dsor1	# cells	-1.24124	0.0355625	phl	34.9032	< 3.82E-8	< 0.00049
dome	area	-1.27333	0.0364865	Rho1	34.8988	< 3.82E-8	< 0.00049
dome	area	-1.27279	0.0364849	rl	34.8855	< 3.82E-8	< 0.00049
Dsor1	# cells	-1.24097	0.0355812	csw	34.8772	< 3.82E-8	< 0.00049
Dsor1	# cells	-1.24885	0.0358447	mts	34.8405	< 3.82E-8	< 0.00049
Dsor1	# cells	-1.24847	0.0358415	Pvr	34.8329	< 3.82E-8	< 0.00049
dome	area	-1.27062	0.0364783	Sos	34.8323	< 3.82E-8	< 0.00049
Dsor1	# cells	-1.24061	0.0356418	cbt	34.8077	< 3.82E-8	< 0.00049
Dsor1	# cells	-1.24177	0.0356804	Pten	34.8025	< 3.82E-8	< 0.00049
Dsor1	# cells	-1.24651	0.0358269	drk	34.7925	< 3.82E-8	< 0.00049
Dsor1	# cells	-1.24139	0.0356887	Cka	34.7839	< 3.82E-8	< 0.00049
Dsor1	# cells	-1.24137	0.0357066	Krn	34.7659	< 3.82E-8	< 0.00049
Dsor1	# cells	-1.24496	0.0358282	Rho1	34.748	< 3.82E-8	< 0.00049
Dsor1	# cells	-1.24491	0.0358412	pnt	34.734	< 3.82E-8	< 0.00049
dome	area	-1.26603	0.0364522	drk	34.7312	< 3.82E-8	< 0.00049
Dsor1	# cells	-1.24082	0.0357308	Mkp3	34.7269	< 3.82E-8	< 0.00049
Dsor1	# cells	-1.23385	0.0355331	bsk	34.7239	< 3.82E-8	< 0.00049
Dsor1	# cells	-1.2363	0.0356088	lic	34.7189	< 3.82E-8	< 0.00049
Dsor1	# cells	-1.23816	0.0356627	cdc14	34.7186	< 3.82E-8	< 0.00049
Dsor1	# cells	-1.24183	0.0357729	PpV	34.7144	< 3.82E-8	< 0.00049
Dsor1	# cells	-1.23721	0.0356476	wun	34.7067	< 3.82E-8	< 0.00049
Dsor1	# cells	-1.23912	0.0357031	twe	34.7063	< 3.82E-8	< 0.00049
Dsor1	# cells	-1.24268	0.0358084	Doa	34.7036	< 3.82E-8	< 0.00049
Dsor1	# cells	-1.24245	0.0358033	mop	34.702	< 3.82E-8	< 0.00049
Dsor1	# cells	-1.233	0.0355407	Src64B	34.6926	< 3.82E-8	< 0.00049
dome	area	-1.2645	0.0364514	pnt	34.69	< 3.82E-8	< 0.00049
Dsor1	# cells	-1.23495	0.0356049	msn	34.6849	< 3.82E-8	< 0.00049
Dsor1	# cells	-1.23792	0.0356953	ssh	34.6802	< 3.82E-8	< 0.00049
Dsor1	# cells	-1.23918	0.0357426	CG13197	34.6696	< 3.82E-8	< 0.00049
Dsor1	# cells	-1.23321	0.0355781	PpD3	34.6622	< 3.82E-8	< 0.00049
Dsor1	# cells	-1.2389	0.0357529	Ptp61F	34.6519	< 3.82E-8	< 0.00049
Dsor1	# cells	-1.24087	0.0358127	Pak	34.649	< 3.82E-8	< 0.00049
Dsor1	# cells	-1.24082	0.0358128	Pp2C1	34.6475	< 3.82E-8	< 0.00049
Dsor1	# cells	-1.23195	0.0355586	grk	34.6455	< 3.82E-8	< 0.00049
Dsor1	# cells	-1.23161	0.0355491	aop	34.6455	< 3.82E-8	< 0.00049
Dsor1	# cells	-1.24194	0.0358471	Jra	34.6453	< 3.82E-8	< 0.00049
Dsor1	# cells	-1.24138	0.0358313	CG17746	34.6451	< 3.82E-8	< 0.00049
Dsor1	# cells	-1.2403	0.0358009	CG9391	34.6445	< 3.82E-8	< 0.00049
Dsor1	# cells	-1.23899	0.0357664	Plip	34.6413	< 3.82E-8	< 0.00049
Dsor1	# cells	-1.24155	0.0358468	dome	34.6349	< 3.82E-8	< 0.00049
Dsor1	# cells	-1.23873	0.0357744	5PtaseI	34.6261	< 3.82E-8	< 0.00049
Dsor1	# cells	-1.23323	0.0356174	l(1)G0232	34.6244	< 3.82E-8	< 0.00049
Dsor1	# cells	-1.23585	0.0356941	shark	34.6233	< 3.82E-8	< 0.00049
Dsor1	# cells	-1.23451	0.0356573	Ptp10D	34.6214	< 3.82E-8	< 0.00049
Dsor1	# cells	-1.23855	0.0357749	CG12746	34.6208	< 3.82E-8	< 0.00049
Dsor1	# cells	-1.2385	0.0357742	wun2	34.6199	< 3.82E-8	< 0.00049
Dsor1	# cells	-1.24117	0.0358595	Gap1	34.612	< 3.82E-8	< 0.00049
Dsor1	# cells	-1.23923	0.0358076	mtm	34.6081	< 3.82E-8	< 0.00049
Dsor1	# cells	-1.24006	0.0358595	PTP-ER	34.581	< 3.82E-8	< 0.00049
Dsor1	# cells	-1.23901	0.0358414	CG3573	34.5691	< 3.82E-8	< 0.00049
Dsor1	# cells	-1.23941	0.0358564	stg	34.5659	< 3.82E-8	< 0.00049
Dsor1	# cells	-1.23875	0.0358503	Ras85D	34.5533	< 3.82E-8	< 0.00049
Dsor1	# cells	-1.2336	0.0357041	Btk29A	34.5505	< 3.82E-8	< 0.00049
Dsor1	# cells	-1.23303	0.0356881	Rac2	34.5501	< 3.82E-8	< 0.00049
Dsor1	# cells	-1.23852	0.0358479	Sos	34.5492	< 3.82E-8	< 0.00049
Dsor1	# cells	-1.23396	0.0357214	Pdp	34.5439	< 3.82E-8	< 0.00049
Dsor1	# cells	-1.23824	0.0358457	synj	34.5436	< 3.82E-8	< 0.00049
Dsor1	# cells	-1.23781	0.0358349	Mkk4	34.542	< 3.82E-8	< 0.00049
Dsor1	# cells	-1.23864	0.0358603	Pez	34.5407	< 3.82E-8	< 0.00049
Dsor1	# cells	-1.2385	0.03586	CG17029	34.5371	< 3.82E-8	< 0.00049
Dsor1	# cells	-1.23544	0.0357754	slpr	34.5331	< 3.82E-8	< 0.00049
Dsor1	# cells	-1.23823	0.0358577	CG10089	34.5316	< 3.82E-8	< 0.00049
Dsor1	# cells	-1.23824	0.0358615	CG6805	34.5284	< 3.82E-8	< 0.00049
Dsor1	# cells	-1.23705	0.0358289	CG42327	34.5265	< 3.82E-8	< 0.00049
Dsor1	# cells	-1.23786	0.0358533	puc	34.5257	< 3.82E-8	< 0.00049
Dsor1	# cells	-1.23354	0.0357333	CG3632	34.5206	< 3.82E-8	< 0.00049
Dsor1	# cells	-1.2379	0.0358601	egr	34.5203	< 3.82E-8	< 0.00049
Dsor1	# cells	-1.234	0.0357515	Tak1	34.516	< 3.82E-8	< 0.00049
Dsor1	# cells	-1.23794	0.0358662	Gef26	34.5154	< 3.82E-8	< 0.00049
Dsor1	# cells	-1.23744	0.0358543	Lar	34.513	< 3.82E-8	< 0.00049
Dsor1	# cells	-1.23541	0.0357958	Gadd45	34.5126	< 3.82E-8	< 0.00049
Dsor1	# cells	-1.23383	0.0357535	CG3530	34.5094	< 3.82E-8	< 0.00049
Dsor1	# cells	-1.2375	0.0358629	CG10417	34.5063	< 3.82E-8	< 0.00049
Dsor1	# cells	-1.23742	0.0358651	Ptp4E	34.5021	< 3.82E-8	< 0.00049
Dsor1	# cells	-1.23453	0.0357828	CG7115	34.5007	< 3.82E-8	< 0.00049
Dsor1	# cells	-1.23695	0.0358572	MKP-4	34.4966	< 3.82E-8	< 0.00049
Dsor1	# cells	-1.23656	0.0358468	Mtl	34.4957	< 3.82E-8	< 0.00049
Dsor1	# cells	-1.23425	0.0357828	Mekk1	34.493	< 3.82E-8	< 0.00049
Dsor1	# cells	-1.23575	0.035828	mbt	34.4912	< 3.82E-8	< 0.00049
Dsor1	# cells	-1.23647	0.0358493	Pp1alpha-96A	34.4908	< 3.82E-8	< 0.00049
Dsor1	# cells	-1.23365	0.0357687	Ptp99A	34.4898	< 3.82E-8	< 0.00049
Dsor1	# cells	-1.23495	0.0358164	p38b	34.4801	< 3.82E-8	< 0.00049
Dsor1	# cells	-1.23616	0.0358599	pyd	34.4719	< 3.82E-8	< 0.00049
Dsor1	# cells	-1.23636	0.0358673	CG17598	34.4705	< 3.82E-8	< 0.00049
Dsor1	# cells	-1.23479	0.035825	Ptp69D	34.4674	< 3.82E-8	< 0.00049
Dsor1	# cells	-1.2355	0.0358585	CG10426	34.4549	< 3.82E-8	< 0.00049
Dsor1	# cells	-1.23379	0.0358173	rl	34.4467	< 3.82E-8	< 0.00049
Dsor1	# cells	-1.23509	0.0358574	CanA-14F	34.4445	< 3.82E-8	< 0.00049
Dsor1	# cells	-1.23471	0.0358482	Ptpmeg	34.4427	< 3.82E-8	< 0.00049
Dsor1	# cells	-1.23443	0.0358419	PRL-1	34.4408	< 3.82E-8	< 0.00049
Dsor1	# cells	-1.23439	0.0358443	CG9784	34.4377	< 3.82E-8	< 0.00049
Cka	# cells	-1.14679	0.0342235	msk	33.5089	< 3.82E-8	< 0.00049
Cka	# cells	-1.14659	0.0342651	mRNA-capping-enzyme	33.4623	< 3.82E-8	< 0.00049
stg	intensity	-1.02346	0.0314302	msk	32.5629	< 3.82E-8	< 0.00049
Cka	# cells	-1.14397	0.0352234	Src42A	32.4776	< 3.82E-8	< 0.00049
Cka	# cells	-1.14994	0.0354406	kay	32.4469	< 3.82E-8	< 0.00049
stg	intensity	-1.02389	0.0315629	mRNA-capping-enzyme	32.4395	< 3.82E-8	< 0.00049
rl	# cells	-1.11455	0.0343975	msk	32.402	< 3.82E-8	< 0.00049
Cka	intensity	-1.01732	0.0314263	msk	32.3717	< 3.82E-8	< 0.00049
Sos	# cells	-1.11444	0.0344325	mRNA-capping-enzyme	32.3659	< 3.82E-8	< 0.00049
rl	# cells	-1.11425	0.0344367	mRNA-capping-enzyme	32.3565	< 3.82E-8	< 0.00049
Sos	# cells	-1.11037	0.034397	msk	32.2811	< 3.82E-8	< 0.00049
Cka	# cells	-1.14002	0.0353272	CG10376	32.2704	< 3.82E-8	< 0.00049
Cka	intensity	-1.01789	0.0315564	mRNA-capping-enzyme	32.2561	< 3.82E-8	< 0.00049
Cka	# cells	-1.14165	0.035394	phl	32.2554	< 3.82E-8	< 0.00049
Cka	# cells	-1.13462	0.0351998	alph	32.2338	< 3.82E-8	< 0.00049
Cka	# cells	-1.14101	0.0354186	msn	32.2151	< 3.82E-8	< 0.00049
Cka	# cells	-1.1406	0.0354126	csw	32.2088	< 3.82E-8	< 0.00049
Cka	# cells	-1.14675	0.0356837	Pvr	32.1366	< 3.82E-8	< 0.00049
Cka	# cells	-1.14589	0.0356818	Gap1	32.1141	< 3.82E-8	< 0.00049
Cka	# cells	-1.14575	0.0356798	drk	32.1121	< 3.82E-8	< 0.00049
Cka	# cells	-1.14027	0.0355099	Pten	32.1114	< 3.82E-8	< 0.00049
Cka	# cells	-1.13945	0.0355001	cdc14	32.0972	< 3.82E-8	< 0.00049
Cka	# cells	-1.13818	0.0354743	cbt	32.0845	< 3.82E-8	< 0.00049
Cka	# cells	-1.13457	0.0353696	bsk	32.0774	< 3.82E-8	< 0.00049
Cka	# cells	-1.13991	0.0355414	Krn	32.0727	< 3.82E-8	< 0.00049
Cka	# cells	-1.13973	0.0355401	twe	32.0688	< 3.82E-8	< 0.00049
Cka	# cells	-1.14289	0.0356458	Pak	32.0625	< 3.82E-8	< 0.00049
Cka	# cells	-1.14393	0.0356872	Rho1	32.0543	< 3.82E-8	< 0.00049
Cka	# cells	-1.13866	0.0355263	ssh	32.0513	< 3.82E-8	< 0.00049
Cka	# cells	-1.1395	0.0355669	Mkp3	32.0382	< 3.82E-8	< 0.00049
Cka	# cells	-1.13543	0.0354463	lic	32.0324	< 3.82E-8	< 0.00049
Cka	# cells	-1.13288	0.0353862	aop	32.0146	< 3.82E-8	< 0.00049
Cka	# cells	-1.14219	0.0356822	Jra	32.0102	< 3.82E-8	< 0.00049
Cka	# cells	-1.13943	0.0356058	PpV	32.0013	< 3.82E-8	< 0.00049
Cka	# cells	-1.13201	0.035377	Src64B	31.9983	< 3.82E-8	< 0.00049
Cka	# cells	-1.13435	0.0354525	l(1)G0232	31.9964	< 3.82E-8	< 0.00049
Cka	# cells	-1.14208	0.0356946	mts	31.9958	< 3.82E-8	< 0.00049
Cka	# cells	-1.1322	0.0353956	grk	31.9871	< 3.82E-8	< 0.00049
Cka	# cells	-1.13449	0.0354752	wun	31.9799	< 3.82E-8	< 0.00049
Cka	# cells	-1.13764	0.0355794	CG13197	31.9747	< 3.82E-8	< 0.00049
Cka	# cells	-1.13749	0.0355797	Ptp61F	31.9704	< 3.82E-8	< 0.00049
Cka	# cells	-1.13733	0.0355869	Tak1	31.9592	< 3.82E-8	< 0.00049
Cka	# cells	-1.1391	0.0356436	Doa	31.958	< 3.82E-8	< 0.00049
Cka	# cells	-1.13823	0.0356366	pnt	31.9399	< 3.82E-8	< 0.00049
Cka	# cells	-1.13506	0.0355398	Btk29A	31.9376	< 3.82E-8	< 0.00049
Cka	# cells	-1.13702	0.035603	Plip	31.9361	< 3.82E-8	< 0.00049
Cka	# cells	-1.13729	0.0356116	wun2	31.936	< 3.82E-8	< 0.00049
Cka	# cells	-1.13721	0.035612	5PtaseI	31.9334	< 3.82E-8	< 0.00049
Cka	# cells	-1.13801	0.0356417	mtm	31.9291	< 3.82E-8	< 0.00049
Cka	# cells	-1.13697	0.0356129	CG12746	31.9259	< 3.82E-8	< 0.00049
Cka	# cells	-1.13066	0.0354163	PpD3	31.9248	< 3.82E-8	< 0.00049
Cka	# cells	-1.13754	0.0356372	CG9391	31.92	< 3.82E-8	< 0.00049
Cka	# cells	-1.13817	0.0356632	Ptp69D	31.9144	< 3.82E-8	< 0.00049
Cka	# cells	-1.13265	0.0354952	Ptp10D	31.9098	< 3.82E-8	< 0.00049
Cka	# cells	-1.13738	0.0356463	Pp2C1	31.9073	< 3.82E-8	< 0.00049
Cka	# cells	-1.1352	0.0355891	CG3530	31.8973	< 3.82E-8	< 0.00049
Cka	# cells	-1.13398	0.0355595	Pdp	31.8896	< 3.82E-8	< 0.00049
Cka	# cells	-1.13287	0.0355269	Rac2	31.8876	< 3.82E-8	< 0.00049
Ras85D	# cells	-1.0979	0.0344329	mRNA-capping-enzyme	31.8851	< 3.82E-8	< 0.00049
Cka	# cells	-1.13711	0.0356636	dome	31.8844	< 3.82E-8	< 0.00049
Cka	# cells	-1.13807	0.0357021	Ptp4E	31.8767	< 3.82E-8	< 0.00049
Cka	# cells	-1.13385	0.0355712	CG3632	31.8755	< 3.82E-8	< 0.00049
Cka	# cells	-1.13541	0.0356204	CG7115	31.8752	< 3.82E-8	< 0.00049
Cka	# cells	-1.13541	0.0356253	mop	31.8709	< 3.82E-8	< 0.00049
Cka	# cells	-1.1372	0.035682	CG3573	31.8705	< 3.82E-8	< 0.00049
Cka	# cells	-1.1376	0.035696	Pez	31.8691	< 3.82E-8	< 0.00049
Cka	# cells	-1.13736	0.0356887	Dsor1	31.869	< 3.82E-8	< 0.00049
Cka	# cells	-1.13233	0.0355319	shark	31.868	< 3.82E-8	< 0.00049
Ras85D	# cells	-1.09609	0.0343973	msk	31.8657	< 3.82E-8	< 0.00049
Cka	# cells	-1.13651	0.0356665	CG42327	31.865	< 3.82E-8	< 0.00049
Cka	# cells	-1.13742	0.0356976	pyd	31.8625	< 3.82E-8	< 0.00049
Cka	# cells	-1.13728	0.0356985	PTP-ER	31.858	< 3.82E-8	< 0.00049
Cka	# cells	-1.13481	0.0356222	Mekk1	31.8568	< 3.82E-8	< 0.00049
Cka	# cells	-1.13596	0.035666	CG17746	31.8499	< 3.82E-8	< 0.00049
Cka	# cells	-1.13471	0.0356318	Gadd45	31.8453	< 3.82E-8	< 0.00049
Cka	# cells	-1.13657	0.0356939	CG10089	31.8421	< 3.82E-8	< 0.00049
Cka	# cells	-1.13662	0.0357003	CG10417	31.8379	< 3.82E-8	< 0.00049
Cka	# cells	-1.13642	0.0356967	egr	31.8356	< 3.82E-8	< 0.00049
Cka	# cells	-1.13347	0.0356059	Ptp99A	31.8337	< 3.82E-8	< 0.00049
Cka	# cells	-1.136	0.0356871	Ptpmeg	31.8321	< 3.82E-8	< 0.00049
Cka	# cells	-1.13654	0.0357044	CG17598	31.8321	< 3.82E-8	< 0.00049
Cka	# cells	-1.13365	0.0356142	slpr	31.8315	< 3.82E-8	< 0.00049
Cka	# cells	-1.13577	0.0356823	synj	31.8301	< 3.82E-8	< 0.00049
Cka	# cells	-1.13594	0.0356886	Ras85D	31.8292	< 3.82E-8	< 0.00049
Cka	# cells	-1.13585	0.035692	Lar	31.8238	< 3.82E-8	< 0.00049
Cka	# cells	-1.13495	0.035666	mbt	31.8217	< 3.82E-8	< 0.00049
Cka	# cells	-1.13459	0.0356558	p38b	31.8205	< 3.82E-8	< 0.00049
Cka	# cells	-1.1358	0.0356974	CG17029	31.8175	< 3.82E-8	< 0.00049
Cka	# cells	-1.13521	0.0356797	PRL-1	31.8165	< 3.82E-8	< 0.00049
Cka	# cells	-1.13524	0.0356817	CG9784	31.8158	< 3.82E-8	< 0.00049
Cka	# cells	-1.13575	0.0357019	Gef26	31.812	< 3.82E-8	< 0.00049
Cka	# cells	-1.13556	0.0356971	stg	31.8111	< 3.82E-8	< 0.00049
Cka	# cells	-1.13505	0.0356839	Sos	31.8084	< 3.82E-8	< 0.00049
Cka	# cells	-1.13528	0.0356914	rl	31.8082	< 3.82E-8	< 0.00049
Cka	# cells	-1.13526	0.0356945	CanA-14F	31.8048	< 3.82E-8	< 0.00049
Cka	# cells	-1.13514	0.0356942	MKP-4	31.8018	< 3.82E-8	< 0.00049
Cka	# cells	-1.13482	0.0356869	Pp1alpha-96A	31.7993	< 3.82E-8	< 0.00049
Cka	# cells	-1.13515	0.0356986	CG6805	31.7983	< 3.82E-8	< 0.00049
Cka	# cells	-1.13469	0.035685	Mtl	31.7975	< 3.82E-8	< 0.00049
Cka	# cells	-1.13415	0.0356731	Mkk4	31.7927	< 3.82E-8	< 0.00049
Cka	# cells	-1.13416	0.0356889	puc	31.779	< 3.82E-8	< 0.00049
Cka	# cells	-1.13428	0.0356962	CG10426	31.7758	< 3.82E-8	< 0.00049
rl	# cells	-1.10957	0.0353793	alph	31.3622	< 3.82E-8	< 0.00049
rl	# cells	-1.10741	0.0353808	Src42A	31.2997	< 3.82E-8	< 0.00049
stg	intensity	-1.02143	0.0326821	Src42A	31.2534	< 3.82E-8	< 0.00049
rl	# cells	-1.10858	0.0354905	CG10376	31.2361	< 3.82E-8	< 0.00049
Sos	# cells	-1.10444	0.0353764	alph	31.2196	< 3.82E-8	< 0.00049
rl	# cells	-1.11165	0.0356164	kay	31.2116	< 3.82E-8	< 0.00049
Sos	# cells	-1.11108	0.0356171	kay	31.1952	< 3.82E-8	< 0.00049
Sos	# cells	-1.10241	0.0353739	Src42A	31.1646	< 3.82E-8	< 0.00049
rl	# cells	-1.11098	0.0356763	Pten	31.1405	< 3.82E-8	< 0.00049
Sos	# cells	-1.11096	0.0356764	Pten	31.1398	< 3.82E-8	< 0.00049
rl	# cells	-1.10976	0.0356428	cbt	31.1355	< 3.82E-8	< 0.00049
Sos	# cells	-1.10415	0.0354899	CG10376	31.1117	< 3.82E-8	< 0.00049
Sos	# cells	-1.10664	0.035585	csw	31.0985	< 3.82E-8	< 0.00049
rl	# cells	-1.10602	0.0355764	csw	31.0887	< 3.82E-8	< 0.00049
Sos	# cells	-1.1139	0.0358426	Pvr	31.0777	< 3.82E-8	< 0.00049
Sos	# cells	-1.10487	0.0355593	phl	31.0711	< 3.82E-8	< 0.00049
rl	# cells	-1.11011	0.0357301	Mkp3	31.0694	< 3.82E-8	< 0.00049
rl	# cells	-1.10756	0.0356635	cdc14	31.0558	< 3.82E-8	< 0.00049
rl	# cells	-1.10885	0.0357064	Krn	31.0547	< 3.82E-8	< 0.00049
rl	# cells	-1.10873	0.0357029	twe	31.0542	< 3.82E-8	< 0.00049
rl	# cells	-1.10368	0.0355418	phl	31.0529	< 3.82E-8	< 0.00049
rl	# cells	-1.11282	0.0358371	Pvr	31.0521	< 3.82E-8	< 0.00049
rl	# cells	-1.10547	0.035609	lic	31.0448	< 3.82E-8	< 0.00049
rl	# cells	-1.113	0.0358548	mts	31.042	< 3.82E-8	< 0.00049
stg	intensity	-1.0135	0.0326538	alph	31.0376	< 3.82E-8	< 0.00049
rl	# cells	-1.10298	0.0355397	Src64B	31.0352	< 3.82E-8	< 0.00049
rl	# cells	-1.10768	0.0356914	Cka	31.0351	< 3.82E-8	< 0.00049
Sos	# cells	-1.11252	0.0358474	Gap1	31.0349	< 3.82E-8	< 0.00049
rl	# cells	-1.1062	0.035647	wun	31.032	< 3.82E-8	< 0.00049
rl	# cells	-1.10253	0.0355332	bsk	31.028	< 3.82E-8	< 0.00049
rl	# cells	-1.10748	0.0356953	ssh	31.026	< 3.82E-8	< 0.00049
rl	# cells	-1.10362	0.0355769	PpD3	31.0206	< 3.82E-8	< 0.00049
Sos	# cells	-1.10564	0.0356426	cbt	31.0201	< 3.82E-8	< 0.00049
rl	# cells	-1.10898	0.0357523	Ptp61F	31.0186	< 3.82E-8	< 0.00049
rl	# cells	-1.11181	0.0358503	Rho1	31.0125	< 3.82E-8	< 0.00049
rl	# cells	-1.10242	0.0355484	aop	31.0118	< 3.82E-8	< 0.00049
Sos	# cells	-1.11167	0.0358495	mts	31.0094	< 3.82E-8	< 0.00049
rl	# cells	-1.10258	0.035558	grk	31.008	< 3.82E-8	< 0.00049
rl	# cells	-1.1117	0.0358559	Gap1	31.0047	< 3.82E-8	< 0.00049
rl	# cells	-1.10967	0.0358021	drk	30.9946	< 3.82E-8	< 0.00049
rl	# cells	-1.10978	0.0358061	mtm	30.9942	< 3.82E-8	< 0.00049
rl	# cells	-1.10772	0.0357422	CG13197	30.9918	< 3.82E-8	< 0.00049
rl	# cells	-1.10987	0.0358127	Pak	30.991	< 3.82E-8	< 0.00049
rl	# cells	-1.10378	0.0356169	l(1)G0232	30.9902	< 3.82E-8	< 0.00049
rl	# cells	-1.10334	0.0356055	msn	30.988	< 3.82E-8	< 0.00049
rl	# cells	-1.10967	0.0358101	Doa	30.9876	< 3.82E-8	< 0.00049
stg	intensity	-1.01787	0.0328493	CG10376	30.986	< 3.82E-8	< 0.00049
rl	# cells	-1.10839	0.035773	PpV	30.984	< 3.82E-8	< 0.00049
Sos	# cells	-1.10762	0.0357515	Ptp61F	30.9812	< 3.82E-8	< 0.00049
Sos	# cells	-1.109	0.0358038	mtm	30.9744	< 3.82E-8	< 0.00049
rl	# cells	-1.10804	0.0357737	5PtaseI	30.9735	< 3.82E-8	< 0.00049
rl	# cells	-1.10908	0.0358129	Pp2C1	30.9687	< 3.82E-8	< 0.00049
rl	# cells	-1.10749	0.0357662	Plip	30.9647	< 3.82E-8	< 0.00049
rl	# cells	-1.10769	0.0357747	CG12746	30.9628	< 3.82E-8	< 0.00049
Sos	# cells	-1.10538	0.0357063	Krn	30.9574	< 3.82E-8	< 0.00049
rl	# cells	-1.10378	0.035658	Ptp10D	30.9547	< 3.82E-8	< 0.00049
rl	# cells	-1.10818	0.0358005	CG9391	30.9542	< 3.82E-8	< 0.00049
[truncated: 23,669 more rows]

## Sheet: knockdown-eigentrait median
Source	Target	Effect	SE	Partner	|Effect|/SE	P_empirical	P_adjusted
Pvr	ET1	-0.062016	0.000514406	Ptp99A	120.559	< 3.82E-8	< 0.00032
Rho1	ET2	0.0750667	0.000712826	wun2	105.309	< 3.82E-8	< 0.00032
pnt	ET1	-0.0405158	0.000514903	Gadd45	78.6864	< 3.82E-8	< 0.00032
drk	ET1	-0.0395942	0.000514278	CG3530	76.99	< 3.82E-8	< 0.00032
mts	ET1	-0.0278898	0.000513815	CG3632	54.2798	< 3.82E-8	< 0.00032
dome	ET1	-0.0231233	0.000516185	mop	44.7965	< 3.82E-8	< 0.00032
puc	ET1	-0.0178594	0.000514816	CG7115	34.6907	< 3.82E-8	< 0.00032
stg	ET2	0.0235556	0.000714138	MKP-4	32.9846	< 3.82E-8	< 0.00032
mts	ET2	0.0229751	0.000711457	bsk	32.2931	< 3.82E-8	< 0.00032
Dsor1	ET2	0.0224398	0.000713485	CG13197	31.451	< 3.82E-8	< 0.00032
Cka	ET1	-0.0152611	0.000514309	CG3530	29.673	< 3.82E-8	< 0.00032
stg	ET1	-0.0149202	0.000516095	MKP-4	28.9098	< 3.82E-8	< 0.00032
rl	ET1	-0.0132581	0.000516002	synj	25.6938	< 3.82E-8	< 0.00032
Sos	ET1	-0.0131309	0.000516199	pyd	25.4376	< 3.82E-8	< 0.00032
Ras85D	ET1	-0.0127807	0.000513371	shark	24.8957	< 3.82E-8	< 0.00032
PpV	ET1	-0.0127537	0.000516003	synj	24.7163	< 3.82E-8	< 0.00032
Gap1	ET1	0.0122965	0.000516302	CG17746	23.8165	< 3.82E-8	< 0.00032
Pvr	ET2	-0.0169085	0.000713328	Lar	23.7036	< 3.82E-8	< 0.00032
msk	ET1	-0.0110361	0.000487542	Dsor1	22.6362	< 3.82E-8	< 0.00032
mop	ET1	-0.0114954	0.000513639	Rac2	22.3802	< 3.82E-8	< 0.00032
CG3573	ET2	0.0156429	0.000711124	PpD3	21.9974	< 3.82E-8	< 0.00032
mRNA-capping-enzyme	ET1	-0.0105765	0.000486643	Btk29A	21.7337	< 3.82E-8	< 0.00032
Dsor1	ET1	-0.0111048	0.000515938	Mkk4	21.5236	< 3.82E-8	< 0.00032
Rho1	ET1	0.0109745	0.000516208	Pten	21.2598	< 3.82E-8	< 0.00032
puc	ET2	0.0148943	0.000710933	Rac2	20.9503	< 3.82E-8	< 0.00032
Src42A	ET2	-0.0142624	0.000713505	Pdp	19.9892	< 3.82E-8	< 0.00032
Ras85D	ET2	0.012504	0.000714142	CG10089	17.5091	< 3.82E-8	< 0.00032
Sos	ET2	0.0124759	0.000714005	alph	17.4732	< 3.82E-8	< 0.00032
rl	ET2	0.0123057	0.000713964	Gef26	17.2358	< 3.82E-8	< 0.00032
Pten	ET1	0.00814261	0.000516123	CanA-14F	15.7765	< 3.82E-8	< 0.00032
alph	ET2	0.0110299	0.000712455	shark	15.4816	< 3.82E-8	< 0.00032
Ptp69D	ET1	0.00797177	0.00051631	CG10426	15.4399	< 3.82E-8	< 0.00032
drk	ET2	0.0108546	0.000714144	l(1)G0232	15.1995	< 3.82E-8	< 0.00032
csw	ET2	0.00917281	0.00070014	CG9784	13.1014	< 3.82E-8	< 0.00032
Pten	ET2	0.00912252	0.000697304	PpD3	13.0826	< 3.82E-8	< 0.00032
alph	ET1	-0.00633392	0.000501245	grk	12.6364	< 3.82E-8	< 0.00032
Src42A	ET1	-0.00628292	0.000502353	PpD3	12.507	< 3.82E-8	< 0.00032
pnt	ET2	-0.00888699	0.000713703	Mtl	12.4519	< 3.82E-8	< 0.00032
ssh	ET2	0.00871193	0.000701548	Mkp3	12.4182	< 3.82E-8	< 0.00032
Cka	ET2	0.0087036	0.000701488	CanA-14F	12.4073	< 3.82E-8	< 0.00032
pyd	ET1	0.00621766	0.000516313	Pp2C1	12.0424	< 3.82E-8	< 0.00032
lic	ET2	-0.00856668	0.000713504	Pdp	12.0065	< 3.82E-8	< 0.00032
PTP-ER	ET1	0.00572626	0.000506833	alph	11.2981	< 3.82E-8	< 0.00032
mtm	ET1	0.00575248	0.00051621	Jra	11.1437	< 3.82E-8	< 0.00032
Gap1	ET2	-0.007933	0.000713473	mbt	11.1189	< 3.82E-8	< 0.00032
msk	ET2	-0.00759913	0.000713676	synj	10.6479	< 3.82E-8	< 0.00032
CG10376	ET1	-0.00537523	0.000509473	Mtl	10.5506	< 3.82E-8	< 0.00032
Ptp61F	ET2	0.00718946	0.000703025	bsk	10.2265	< 3.82E-8	< 0.00032
Src64B	ET1	0.00517309	0.000510074	ssh	10.1418	< 3.82E-8	< 0.00032
kay	ET2	0.00715213	0.000705698	Mkp3	10.1348	< 3.82E-8	< 0.00032
bsk	ET1	0.00503438	0.000510478	Ptp69D	9.86209	< 3.82E-8	< 0.00032
grk	ET1	0.0050108	0.000510526	PTP-ER	9.81496	< 3.82E-8	< 0.00032
aop	ET1	0.00491376	0.00051039	CG3573	9.62746	< 3.82E-8	< 0.00032
PpV	ET2	0.00643268	0.000707348	MKP-4	9.09409	< 3.82E-8	< 0.00032
lic	ET1	0.00464423	0.000511388	Ptp61F	9.08161	< 3.82E-8	< 0.00032
l(1)G0232	ET1	0.00459912	0.000511543	CG10417	8.99068	< 3.82E-8	< 0.00032
PpD3	ET1	0.00459335	0.000511457	drk	8.98091	< 3.82E-8	< 0.00032
phl	ET1	-0.00431501	0.000506548	aop	8.51846	< 3.82E-8	< 0.00032
phl	ET2	0.0058986	0.000705848	bsk	8.35675	< 3.82E-8	< 0.00032
msn	ET2	-0.00581425	0.000708539	msk	8.20597	< 3.82E-8	< 0.00032
wun	ET2	0.00577072	0.000707838	CG42327	8.1526	< 3.82E-8	< 0.00032
cdc14	ET1	-0.00409071	0.00050891	Ptp10D	8.03818	< 3.82E-8	< 0.00032
msn	ET1	0.00399631	0.000512744	Gef26	7.79397	< 3.82E-8	< 0.00032
Ptp10D	ET1	0.00398871	0.000512602	ssh	7.78129	< 3.82E-8	< 0.00032
mRNA-capping-enzyme	ET2	-0.00548351	0.000709172	drk	7.73227	< 3.82E-8	< 0.00032
cbt	ET1	-0.00393748	0.000512673	CanA-14F	7.6803	< 3.82E-8	< 0.00032
mop	ET2	0.00520884	0.000709507	Ptp4E	7.34149	< 3.82E-8	< 0.00032
Btk29A	ET1	0.00370584	0.000513159	Rho1	7.22162	< 3.82E-8	< 0.00032
Mekk1	ET2	-0.00512052	0.000709309	CG3632	7.21903	< 3.82E-8	< 0.00032
Doa	ET2	0.0050909	0.000709834	stg	7.17197	< 3.82E-8	< 0.00032
Pp2C1	ET2	0.00501079	0.0007045	msn	7.11255	< 3.82E-8	< 0.00032
twe	ET1	-0.00364639	0.000513269	Ptpmeg	7.10426	< 3.82E-8	< 0.00032
mtm	ET2	0.00503319	0.000709279	Lar	7.0962	< 3.82E-8	< 0.00032
Krn	ET1	-0.00361858	0.000513275	ssh	7.04997	< 3.82E-8	< 0.00032
shark	ET1	0.00358142	0.000513466	Pez	6.97501	< 3.82E-8	< 0.00032
slpr	ET2	-0.00485245	0.00069758	Cka	6.95612	< 3.82E-8	< 0.00032
wun	ET1	0.00354193	0.000513089	CG3573	6.90315	< 3.82E-8	< 0.00032
kay	ET1	-0.00341965	0.000513536	MKP-4	6.65902	< 3.82E-8	< 0.00032
Rac2	ET1	0.00341497	0.000513639	stg	6.64859	< 3.82E-8	< 0.00032
Pdp	ET1	0.00340772	0.000513749	Gef26	6.63305	< 3.82E-8	< 0.00032
Mkp3	ET1	-0.00340595	0.0005137	Doa	6.63024	< 3.82E-8	< 0.00032
CG3632	ET1	0.00327252	0.000513858	PTP-ER	6.36854	< 3.82E-8	< 0.00032
Rac2	ET2	-0.00440441	0.000710875	CG17029	6.19576	< 3.82E-8	< 0.00032
cbt	ET2	0.00436031	0.000711107	CG17598	6.13172	< 3.82E-8	< 0.00032
CG13197	ET1	-0.00314588	0.00051415	Ptp4E	6.1186	< 3.82E-8	< 0.00032
Tak1	ET1	0.00307887	0.000511555	kay	6.01864	< 3.82E-8	< 0.00032
PpD3	ET2	-0.00426594	0.000710635	CG7115	6.003	< 3.82E-8	< 0.00032
CG3530	ET1	0.0029541	0.000513925	PRL-1	5.74812	< 3.82E-8	< 0.00032
Ptp69D	ET2	-0.0040709	0.000711406	alph	5.72233	< 3.82E-8	< 0.00032
CG17746	ET2	0.00405899	0.000711283	Tak1	5.70658	< 3.82E-8	< 0.00032
p38b	ET2	-0.00404338	0.000711453	lic	5.68328	< 3.82E-8	< 0.00032
csw	ET1	-0.00290076	0.000514492	Gef26	5.63811	3.81951e-07	0.00330731
bsk	ET2	-0.00400369	0.000711027	Plip	5.63086	3.81951e-07	0.00330731
CG10376	ET2	-0.00398361	0.000711536	alph	5.59861	3.81951e-07	0.00330731
Ptp99A	ET1	0.00285192	0.000514452	Ptp69D	5.54361	3.81951e-07	0.00330731
Plip	ET1	-0.00282335	0.00051448	Dsor1	5.48777	3.81951e-07	0.00330731
aop	ET2	-0.00387336	0.000711568	cdc14	5.44341	3.81951e-07	0.00330731
wun2	ET1	-0.00256195	0.000514806	mts	4.97654	3.74312e-06	0.0302182
CG7115	ET1	0.002557	0.000514919	CG6805	4.96582	3.74312e-06	0.0302182
CG12746	ET1	-0.00253412	0.00051475	MKP-4	4.92301	4.35424e-06	0.0346467
5PtaseI	ET1	-0.00250087	0.000514792	MKP-4	4.85803	5.72927e-06	0.0449232
Gadd45	ET1	0.00247941	0.000514909	pyd	4.81523	6.264e-06	0.0487778
Pak	ET2	0.00332601	0.000711643	Lar	4.6737	1.00835e-05	0.0772699
CG9391	ET1	-0.00236925	0.000515023	PpV	4.60027	1.48197e-05	0.112333
Ptp10D	ET2	-0.0032202	0.000712386	CG17029	4.5203	2.10073e-05	0.156862
shark	ET2	-0.00321336	0.000712457	Src42A	4.51025	2.1542e-05	0.160553
5PtaseI	ET2	-0.00306405	0.000712242	synj	4.30198	4.33133e-05	0.316836
CG12746	ET2	-0.00279114	0.000713007	Mkp3	3.9146	0.000159885	1
wun2	ET2	-0.00278388	0.000712826	CG17029	3.90541	0.000165156	1
Ptpmeg	ET2	-0.00268783	0.000712803	Tak1	3.77079	0.000260567	1
Mkk4	ET2	-0.00258369	0.000712697	synj	3.62523	0.000423737	1
Pp1alpha-96A	ET2	-0.0025722	0.000712709	synj	3.60905	0.0004478	1
slpr	ET1	0.0018477	0.000515539	pnt	3.584	0.000485689	1
CG42327	ET2	-0.00238224	0.000713273	CG9391	3.33987	0.00106541	1
dome	ET2	0.00234055	0.000710644	Ptp69D	3.29356	0.00123584	1
grk	ET2	-0.00234433	0.000712892	synj	3.28848	0.00125532	1
Jra	ET2	0.00230765	0.000713218	pyd	3.23555	0.00148182	1
Pak	ET1	-0.00164322	0.000515804	CG17746	3.18575	0.00173497	1
Lar	ET2	-0.00225248	0.00071298	CG6805	3.15924	0.00188126	1
mbt	ET1	0.00162627	0.000515815	Pp2C1	3.15282	0.00191755	1
CG3530	ET2	0.00223022	0.00071322	Ptp4E	3.12698	0.0020743	1
Src64B	ET2	-0.00218026	0.000712918	Plip	3.05822	0.00256816	1
Mekk1	ET1	0.00154911	0.000515723	ssh	3.00375	0.00304346	1
CG42327	ET1	-0.00151876	0.000515789	pyd	2.94454	0.00364366	1
CG10426	ET2	-0.00204333	0.000713335	Ptp4E	2.86447	0.00462008	1
mbt	ET2	-0.00204012	0.000713161	Mtl	2.86067	0.00467172	1
CG13197	ET2	-0.00202352	0.000713415	pyd	2.83639	0.00501265	1
Pdp	ET2	-0.00199042	0.000713043	Plip	2.79144	0.0057133	1
PRL-1	ET1	0.00141705	0.000515818	ssh	2.74719	0.0064947	1
CG9784	ET1	0.00141413	0.000515865	mop	2.74129	0.00660928	1
Pez	ET2	0.00191458	0.000713493	pyd	2.68339	0.00778577	1
CG7115	ET2	-0.00191136	0.000713212	CG6805	2.67994	0.00786193	1
CG3632	ET2	-0.00188396	0.000713503	pyd	2.64044	0.00878595	1
Plip	ET2	-0.00188026	0.000713522	PRL-1	2.63518	0.00892032	1
CG3573	ET1	0.00134906	0.000515907	Pten	2.61492	0.00943381	1
twe	ET2	-0.00183761	0.000713252	synj	2.57638	0.0105046	1
Mkk4	ET1	0.00126819	0.000515955	mtm	2.45794	0.0144759	1
Krn	ET2	0.00173942	0.000713398	CG10417	2.43822	0.0152545	1
synj	ET2	-0.00171829	0.000713622	CG17029	2.40785	0.0165125	1
CG6805	ET2	-0.00170536	0.000713686	Pvr	2.38951	0.0173239	1
Mtl	ET2	-0.00164628	0.000713767	CG9391	2.30646	0.0214955	1
synj	ET1	-0.00117462	0.000516107	Pez	2.27593	0.0232205	1
p38b	ET1	0.00117367	0.000515965	ssh	2.27472	0.0232925	1
CG10417	ET2	-0.00158683	0.000713291	CG3632	2.22465	0.026443	1
Mtl	ET1	0.00113796	0.000516128	CG17746	2.20479	0.0277902	1
Tak1	ET2	-0.00133192	0.000713396	CG7115	1.86702	0.0618722	1
MKP-4	ET1	0.00096087	0.000516112	Pten	1.86175	0.0626123	1
CG10089	ET1	-0.000958447	0.000516212	Pez	1.85669	0.0633173	1
CanA-14F	ET1	0.000937338	0.000516123	Ras85D	1.81611	0.0692115	1
Ptp4E	ET2	-0.00128469	0.000713584	Mtl	1.80033	0.0716183	1
Ptp99A	ET2	-0.00122793	0.000713572	CG6805	1.72082	0.0849349	1
cdc14	ET2	-0.00118237	0.00071341	Pdp	1.65736	0.0969953	1
egr	ET1	-0.000838034	0.00051616	PpV	1.62359	0.103919	1
pyd	ET2	-0.00112866	0.000712984	Pp1alpha-96A	1.58301	0.112772	1
ssh	ET1	0.000799598	0.000516177	Gap1	1.54908	0.120645	1
PRL-1	ET2	-0.0010853	0.000713518	CG3632	1.52106	0.127414	1
CG17029	ET2	-0.00108511	0.00071392	PRL-1	1.51994	0.127688	1
Gef26	ET2	0.000987591	0.000713596	twe	1.38396	0.165177	1
Jra	ET1	0.000710891	0.000516223	Pp1alpha-96A	1.3771	0.167277	1
CG17029	ET1	-0.000686287	0.000516214	dome	1.32946	0.182391	1
Pp1alpha-96A	ET1	-0.000641173	0.000516195	ssh	1.24211	0.212638	1
Btk29A	ET2	0.000853355	0.000713998	PRL-1	1.19518	0.230391	1
Ptpmeg	ET1	-0.000555456	0.000516164	CanA-14F	1.07612	0.280029	1
CG9391	ET2	-0.000756445	0.000713723	synj	1.05986	0.287331	1
Lar	ET1	-0.000535489	0.000516357	CG10426	1.03705	0.297769	1
Ptp61F	ET1	0.000487672	0.000516269	Dsor1	0.944608	0.342806	1
PTP-ER	ET2	-0.000625057	0.000712936	CG12746	0.876737	0.378543	1
Doa	ET1	-0.000423067	0.000516282	pyd	0.819449	0.410427	1
MKP-4	ET2	-0.000403653	0.000714055	cdc14	0.565297	0.570069	1
Gadd45	ET2	0.000361631	0.000714019	Ptp4E	0.506473	0.610881	1
CG6805	ET1	-0.00025622	0.000516308	Cka	0.496254	0.61811	1
CanA-14F	ET2	0.000348634	0.000713875	CG10417	0.488369	0.623704	1
CG17598	ET1	-0.000245097	0.000516308	mtm	0.474712	0.63343	1
CG10426	ET1	0.000234629	0.000516413	CG10417	0.454345	0.648048	1
Pp2C1	ET1	0.000218838	0.000516308	Jra	0.423853	0.670284	1
Pez	ET1	0.000217917	0.000516	CG3573	0.42232	0.671399	1
Mkp3	ET2	-0.000293503	0.000713506	Src64B	0.411353	0.679438	1
CG10417	ET1	0.000206254	0.000516357	Lar	0.39944	0.688266	1
CG17746	ET1	0.000205533	0.000516314	pnt	0.398078	0.689264	1
Gef26	ET1	0.000202132	0.000516425	Ptp4E	0.391406	0.694189	1
CG17598	ET2	0.000250415	0.000714108	PRL-1	0.350668	0.724643	1
CG10089	ET2	0.000231031	0.000713825	CG6805	0.323652	0.745069	1
Ptp4E	ET1	3.74314e-05	0.000516137	Mtl	0.0725222	0.941839	1
egr	ET2	4.97975e-05	0.000714117	CG17029	0.0697329	0.944057	1
l(1)G0232	ET2	3.26784e-05	0.000714059	Ptp99A	0.0457643	0.963294	1
CG9784	ET2	2.88618e-05	0.000714308	l(1)G0232	0.0404052	0.967569	1

## Sheet: knockdown-eigentrait all
Source	Target	Effect	SE	Partner	|Effect|/SE	P_empirical	P_adjusted
Pvr	ET1	-0.0622835	0.000487528	msk	127.754	< 3.82E-8	< 0.00032
Pvr	ET1	-0.0623526	0.000489384	mRNA-capping-enzyme	127.411	< 3.82E-8	< 0.00032
Pvr	ET1	-0.0622604	0.000506735	alph	122.866	< 3.82E-8	< 0.00032
Pvr	ET1	-0.0621419	0.000506964	Src42A	122.577	< 3.82E-8	< 0.00032
Pvr	ET1	-0.0625294	0.000512421	mts	122.027	< 3.82E-8	< 0.00032
Pvr	ET1	-0.0621419	0.000509602	CG10376	121.942	< 3.82E-8	< 0.00032
Pvr	ET1	-0.0620724	0.000510719	aop	121.539	< 3.82E-8	< 0.00032
Pvr	ET1	-0.0620341	0.000510481	bsk	121.521	< 3.82E-8	< 0.00032
Pvr	ET1	-0.0619644	0.000510048	Src64B	121.488	< 3.82E-8	< 0.00032
Pvr	ET1	-0.0619984	0.000510502	grk	121.446	< 3.82E-8	< 0.00032
Pvr	ET1	-0.0624213	0.000514104	drk	121.418	< 3.82E-8	< 0.00032
Pvr	ET1	-0.0622782	0.000513278	kay	121.334	< 3.82E-8	< 0.00032
Pvr	ET1	-0.0620913	0.000511829	phl	121.313	< 3.82E-8	< 0.00032
Pvr	ET1	-0.062132	0.000512379	cdc14	121.262	< 3.82E-8	< 0.00032
Pvr	ET1	-0.0621596	0.000512745	cbt	121.229	< 3.82E-8	< 0.00032
Pvr	ET1	-0.0619727	0.000511257	lic	121.217	< 3.82E-8	< 0.00032
Pvr	ET1	-0.0619835	0.000511385	l(1)G0232	121.207	< 3.82E-8	< 0.00032
Pvr	ET1	-0.0619835	0.000511393	PpD3	121.205	< 3.82E-8	< 0.00032
Pvr	ET1	-0.0623593	0.000514846	Gap1	121.122	< 3.82E-8	< 0.00032
Pvr	ET1	-0.0621683	0.00051329	Krn	121.117	< 3.82E-8	< 0.00032
Pvr	ET1	-0.062133	0.000513238	twe	121.061	< 3.82E-8	< 0.00032
Pvr	ET1	-0.0620587	0.000512646	msn	121.056	< 3.82E-8	< 0.00032
Pvr	ET1	-0.0621642	0.000513639	Mkp3	121.027	< 3.82E-8	< 0.00032
Pvr	ET1	-0.0620143	0.000512638	Ptp10D	120.971	< 3.82E-8	< 0.00032
Pvr	ET1	-0.0623054	0.000515361	puc	120.897	< 3.82E-8	< 0.00032
Pvr	ET1	-0.0620271	0.000513147	Btk29A	120.876	< 3.82E-8	< 0.00032
Pvr	ET1	-0.0621661	0.000514376	csw	120.857	< 3.82E-8	< 0.00032
Pvr	ET1	-0.0620931	0.00051398	CG13197	120.809	< 3.82E-8	< 0.00032
Pvr	ET1	-0.0622811	0.000515554	pnt	120.804	< 3.82E-8	< 0.00032
Pvr	ET1	-0.0620053	0.000513385	wun	120.778	< 3.82E-8	< 0.00032
Pvr	ET1	-0.0619864	0.000513278	shark	120.766	< 3.82E-8	< 0.00032
Pvr	ET1	-0.0621203	0.00051447	Plip	120.746	< 3.82E-8	< 0.00032
Pvr	ET1	-0.062008	0.000513605	Pdp	120.731	< 3.82E-8	< 0.00032
Pvr	ET1	-0.0619941	0.00051356	Rac2	120.714	< 3.82E-8	< 0.00032
Pvr	ET1	-0.0620596	0.000514122	Tak1	120.71	< 3.82E-8	< 0.00032
Pvr	ET1	-0.0622362	0.000515784	Jra	120.663	< 3.82E-8	< 0.00032
Pvr	ET1	-0.0621104	0.00051482	CG12746	120.645	< 3.82E-8	< 0.00032
Pvr	ET1	-0.0619786	0.000513728	CG3632	120.645	< 3.82E-8	< 0.00032
Pvr	ET1	-0.0620993	0.000514774	wun2	120.634	< 3.82E-8	< 0.00032
Pvr	ET1	-0.0621292	0.000515023	CG9391	120.634	< 3.82E-8	< 0.00032
Pvr	ET1	-0.0620183	0.000514273	CG3530	120.594	< 3.82E-8	< 0.00032
Pvr	ET1	-0.0622169	0.000515943	Ras85D	120.589	< 3.82E-8	< 0.00032
Pvr	ET1	-0.0622153	0.000515951	mtm	120.584	< 3.82E-8	< 0.00032
Pvr	ET1	-0.0620725	0.000514792	5PtaseI	120.578	< 3.82E-8	< 0.00032
Pvr	ET1	-0.0622155	0.000516045	Doa	120.562	< 3.82E-8	< 0.00032
Pvr	ET1	-0.062016	0.000514406	Ptp99A	120.559	< 3.82E-8	< 0.00032
Pvr	ET1	-0.0621947	0.000516039	mop	120.523	< 3.82E-8	< 0.00032
Pvr	ET1	-0.0620423	0.000514807	CG7115	120.516	< 3.82E-8	< 0.00032
Pvr	ET1	-0.0621224	0.0005157	Pak	120.462	< 3.82E-8	< 0.00032
Pvr	ET1	-0.0621699	0.000516157	Ptp61F	120.448	< 3.82E-8	< 0.00032
Pvr	ET1	-0.0621626	0.000516139	Cka	120.438	< 3.82E-8	< 0.00032
Pvr	ET1	-0.0621619	0.000516141	stg	120.436	< 3.82E-8	< 0.00032
Pvr	ET1	-0.0621571	0.000516153	Sos	120.424	< 3.82E-8	< 0.00032
Pvr	ET1	-0.0619928	0.00051479	Gadd45	120.424	< 3.82E-8	< 0.00032
Pvr	ET1	-0.0621514	0.000516165	PpV	120.41	< 3.82E-8	< 0.00032
Pvr	ET1	-0.0621401	0.000516185	Dsor1	120.383	< 3.82E-8	< 0.00032
Pvr	ET1	-0.0620814	0.000515752	CG42327	120.371	< 3.82E-8	< 0.00032
Pvr	ET1	-0.0620506	0.000515525	slpr	120.364	< 3.82E-8	< 0.00032
Pvr	ET1	-0.0620629	0.00051571	mbt	120.344	< 3.82E-8	< 0.00032
Pvr	ET1	-0.0620954	0.000515993	synj	120.342	< 3.82E-8	< 0.00032
Pvr	ET1	-0.0620891	0.000515955	Mkk4	120.338	< 3.82E-8	< 0.00032
Pvr	ET1	-0.0621182	0.000516209	dome	120.335	< 3.82E-8	< 0.00032
Pvr	ET1	-0.0621177	0.000516209	PTP-ER	120.334	< 3.82E-8	< 0.00032
Pvr	ET1	-0.0621232	0.000516303	CG17746	120.323	< 3.82E-8	< 0.00032
Pvr	ET1	-0.0620886	0.000516095	CG10089	120.305	< 3.82E-8	< 0.00032
Pvr	ET1	-0.0620887	0.000516147	egr	120.293	< 3.82E-8	< 0.00032
Pvr	ET1	-0.062033	0.000515721	Mekk1	120.284	< 3.82E-8	< 0.00032
Pvr	ET1	-0.0620458	0.000515877	CG3573	120.273	< 3.82E-8	< 0.00032
Pvr	ET1	-0.062032	0.000515808	PRL-1	120.262	< 3.82E-8	< 0.00032
Pvr	ET1	-0.0620904	0.000516311	Pez	120.258	< 3.82E-8	< 0.00032
Pvr	ET1	-0.0620468	0.000515975	p38b	120.252	< 3.82E-8	< 0.00032
Pvr	ET1	-0.0620727	0.000516195	Pten	120.251	< 3.82E-8	< 0.00032
Pvr	ET1	-0.0620773	0.000516234	Lar	120.25	< 3.82E-8	< 0.00032
Pvr	ET1	-0.0620862	0.000516309	Pp2C1	120.25	< 3.82E-8	< 0.00032
Pvr	ET1	-0.0620704	0.000516177	CG17029	120.25	< 3.82E-8	< 0.00032
Pvr	ET1	-0.0620859	0.000516307	CG10426	120.25	< 3.82E-8	< 0.00032
Pvr	ET1	-0.0620785	0.000516292	CG6805	120.239	< 3.82E-8	< 0.00032
Pvr	ET1	-0.0620645	0.000516182	Pp1alpha-96A	120.238	< 3.82E-8	< 0.00032
Pvr	ET1	-0.0620368	0.000515975	Mtl	120.232	< 3.82E-8	< 0.00032
Pvr	ET1	-0.0620596	0.000516175	rl	120.23	< 3.82E-8	< 0.00032
Pvr	ET1	-0.0620031	0.000515731	CG9784	120.224	< 3.82E-8	< 0.00032
Pvr	ET1	-0.062043	0.000516067	MKP-4	120.223	< 3.82E-8	< 0.00032
Pvr	ET1	-0.062064	0.000516272	CG17598	120.216	< 3.82E-8	< 0.00032
Pvr	ET1	-0.0620384	0.000516068	CanA-14F	120.214	< 3.82E-8	< 0.00032
Pvr	ET1	-0.0620465	0.000516148	pyd	120.211	< 3.82E-8	< 0.00032
Pvr	ET1	-0.0620461	0.000516165	Ptpmeg	120.206	< 3.82E-8	< 0.00032
Pvr	ET1	-0.0620377	0.000516116	ssh	120.201	< 3.82E-8	< 0.00032
Pvr	ET1	-0.0620538	0.00051627	Gef26	120.196	< 3.82E-8	< 0.00032
Pvr	ET1	-0.0620533	0.000516273	Ptp4E	120.195	< 3.82E-8	< 0.00032
Pvr	ET1	-0.062023	0.000516081	Ptp69D	120.181	< 3.82E-8	< 0.00032
Pvr	ET1	-0.0620193	0.000516178	CG10417	120.151	< 3.82E-8	< 0.00032
Pvr	ET1	-0.0618928	0.000515296	Rho1	120.111	< 3.82E-8	< 0.00032
Rho1	ET2	0.0760963	0.000700937	Pvr	108.564	< 3.82E-8	< 0.00032
Rho1	ET2	0.0754138	0.000699757	csw	107.771	< 3.82E-8	< 0.00032
Rho1	ET2	0.0753421	0.000700031	Pten	107.627	< 3.82E-8	< 0.00032
Rho1	ET2	0.0759146	0.000705578	drk	107.592	< 3.82E-8	< 0.00032
Rho1	ET2	0.0753081	0.000701383	Cka	107.371	< 3.82E-8	< 0.00032
Rho1	ET2	0.0752851	0.000701409	ssh	107.334	< 3.82E-8	< 0.00032
Rho1	ET2	0.0758468	0.000707047	mts	107.273	< 3.82E-8	< 0.00032
Rho1	ET2	0.0755438	0.000704346	kay	107.254	< 3.82E-8	< 0.00032
Rho1	ET2	0.0753164	0.000705408	Ptp61F	106.77	< 3.82E-8	< 0.00032
Rho1	ET2	0.0754161	0.000706809	PpV	106.699	< 3.82E-8	< 0.00032
Rho1	ET2	0.0756887	0.000709919	pnt	106.616	< 3.82E-8	< 0.00032
Rho1	ET2	0.0753288	0.000708175	phl	106.37	< 3.82E-8	< 0.00032
Rho1	ET2	0.0754234	0.00070907	mop	106.369	< 3.82E-8	< 0.00032
Rho1	ET2	0.0756029	0.000711158	stg	106.31	< 3.82E-8	< 0.00032
Rho1	ET2	0.0755575	0.000711724	Dsor1	106.161	< 3.82E-8	< 0.00032
Rho1	ET2	0.075214	0.000708569	wun	106.149	< 3.82E-8	< 0.00032
Rho1	ET2	0.0752587	0.000709884	Pp2C1	106.015	< 3.82E-8	< 0.00032
Rho1	ET2	0.0751332	0.000709154	mRNA-capping-enzyme	105.948	< 3.82E-8	< 0.00032
Rho1	ET2	0.0754818	0.000712527	Ras85D	105.935	< 3.82E-8	< 0.00032
Rho1	ET2	0.0754808	0.000712537	Sos	105.932	< 3.82E-8	< 0.00032
Rho1	ET2	0.0751929	0.000709911	mtm	105.919	< 3.82E-8	< 0.00032
Rho1	ET2	0.0752973	0.0007109	cbt	105.918	< 3.82E-8	< 0.00032
Rho1	ET2	0.0751128	0.000709614	Doa	105.85	< 3.82E-8	< 0.00032
Rho1	ET2	0.0749651	0.000708304	msn	105.838	< 3.82E-8	< 0.00032
Rho1	ET2	0.0753862	0.000712688	dome	105.777	< 3.82E-8	< 0.00032
Rho1	ET2	0.0754038	0.000713175	CG3573	105.73	< 3.82E-8	< 0.00032
Rho1	ET2	0.0754033	0.000713178	rl	105.729	< 3.82E-8	< 0.00032
Rho1	ET2	0.0753392	0.000712967	Jra	105.67	< 3.82E-8	< 0.00032
Rho1	ET2	0.0752449	0.000712287	Pak	105.638	< 3.82E-8	< 0.00032
Rho1	ET2	0.0751384	0.000711308	CG17746	105.634	< 3.82E-8	< 0.00032
Rho1	ET2	0.0749372	0.000709407	Mekk1	105.634	< 3.82E-8	< 0.00032
Rho1	ET2	0.0749785	0.000709882	slpr	105.621	< 3.82E-8	< 0.00032
Rho1	ET2	0.0749743	0.000710672	Rac2	105.498	< 3.82E-8	< 0.00032
Rho1	ET2	0.0750606	0.000711496	CG10376	105.497	< 3.82E-8	< 0.00032
Rho1	ET2	0.075045	0.000711435	bsk	105.484	< 3.82E-8	< 0.00032
Rho1	ET2	0.0752809	0.000713823	puc	105.462	< 3.82E-8	< 0.00032
Rho1	ET2	0.0749194	0.000710589	PpD3	105.433	< 3.82E-8	< 0.00032
Rho1	ET2	0.0749704	0.000711147	p38b	105.422	< 3.82E-8	< 0.00032
Rho1	ET2	0.0749847	0.000711415	aop	105.402	< 3.82E-8	< 0.00032
Rho1	ET2	0.0748961	0.000710697	Ptp69D	105.384	< 3.82E-8	< 0.00032
Rho1	ET2	0.0752342	0.00071395	alph	105.377	< 3.82E-8	< 0.00032
Rho1	ET2	0.0751936	0.000713655	Krn	105.364	< 3.82E-8	< 0.00032
Rho1	ET2	0.0750479	0.000712371	shark	105.349	< 3.82E-8	< 0.00032
Rho1	ET2	0.0751417	0.000713509	Pez	105.313	< 3.82E-8	< 0.00032
Rho1	ET2	0.0750331	0.00071248	5PtaseI	105.313	< 3.82E-8	< 0.00032
Rho1	ET2	0.0750667	0.000712826	wun2	105.309	< 3.82E-8	< 0.00032
Rho1	ET2	0.0750998	0.000713194	CG3530	105.301	< 3.82E-8	< 0.00032
Rho1	ET2	0.0749827	0.000712147	Ptp10D	105.291	< 3.82E-8	< 0.00032
Rho1	ET2	0.0750351	0.000712743	CG12746	105.276	< 3.82E-8	< 0.00032
Rho1	ET2	0.0751187	0.000713601	twe	105.267	< 3.82E-8	< 0.00032
Rho1	ET2	0.0750478	0.000712953	Mkk4	105.263	< 3.82E-8	< 0.00032
Rho1	ET2	0.0750888	0.00071345	CG13197	105.248	< 3.82E-8	< 0.00032
Rho1	ET2	0.0751495	0.000714029	Btk29A	105.247	< 3.82E-8	< 0.00032
Rho1	ET2	0.0750146	0.000712763	Ptpmeg	105.245	< 3.82E-8	< 0.00032
Rho1	ET2	0.075028	0.000712908	Pp1alpha-96A	105.242	< 3.82E-8	< 0.00032
Rho1	ET2	0.0750495	0.000713116	CG42327	105.242	< 3.82E-8	< 0.00032
Rho1	ET2	0.0750558	0.00071323	Lar	105.234	< 3.82E-8	< 0.00032
Rho1	ET2	0.0750854	0.000713531	Plip	105.231	< 3.82E-8	< 0.00032
Rho1	ET2	0.0751232	0.000713924	cdc14	105.226	< 3.82E-8	< 0.00032
Rho1	ET2	0.075117	0.000713939	Gef26	105.215	< 3.82E-8	< 0.00032
Rho1	ET2	0.0751073	0.000713867	Ptp4E	105.212	< 3.82E-8	< 0.00032
Rho1	ET2	0.0751335	0.000714138	Mkp3	105.209	< 3.82E-8	< 0.00032
Rho1	ET2	0.0750378	0.000713229	Src64B	105.209	< 3.82E-8	< 0.00032
Rho1	ET2	0.0750162	0.000713041	grk	105.206	< 3.82E-8	< 0.00032
Rho1	ET2	0.0751109	0.00071404	CG9391	105.191	< 3.82E-8	< 0.00032
Rho1	ET2	0.0750588	0.000713579	CG6805	105.186	< 3.82E-8	< 0.00032
Rho1	ET2	0.0750566	0.000713562	synj	105.186	< 3.82E-8	< 0.00032
Rho1	ET2	0.0750888	0.000713929	msk	105.177	< 3.82E-8	< 0.00032
Rho1	ET2	0.0750567	0.000713631	CG10417	105.176	< 3.82E-8	< 0.00032
Rho1	ET2	0.0750139	0.000713235	CG10426	105.174	< 3.82E-8	< 0.00032
Rho1	ET2	0.0750992	0.000714063	Gadd45	105.172	< 3.82E-8	< 0.00032
Rho1	ET2	0.0751009	0.000714084	CG10089	105.171	< 3.82E-8	< 0.00032
Rho1	ET2	0.075011	0.000713229	mbt	105.171	< 3.82E-8	< 0.00032
Rho1	ET2	0.0750102	0.000713302	CG7115	105.159	< 3.82E-8	< 0.00032
Rho1	ET2	0.0750316	0.000713526	Mtl	105.156	< 3.82E-8	< 0.00032
Rho1	ET2	0.0750826	0.000714039	CG17598	105.152	< 3.82E-8	< 0.00032
Rho1	ET2	0.075049	0.000713721	Tak1	105.152	< 3.82E-8	< 0.00032
Rho1	ET2	0.0749907	0.00071317	Pdp	105.151	< 3.82E-8	< 0.00032
Rho1	ET2	0.0750619	0.000713849	PRL-1	105.151	< 3.82E-8	< 0.00032
Rho1	ET2	0.0750748	0.000714004	CanA-14F	105.146	< 3.82E-8	< 0.00032
Rho1	ET2	0.0750552	0.00071383	CG17029	105.144	< 3.82E-8	< 0.00032
Rho1	ET2	0.0750473	0.000713756	Ptp99A	105.144	< 3.82E-8	< 0.00032
Rho1	ET2	0.0750765	0.00071404	egr	105.143	< 3.82E-8	< 0.00032
Rho1	ET2	0.0749841	0.000713203	CG3632	105.137	< 3.82E-8	< 0.00032
Rho1	ET2	0.0750447	0.000713797	Src42A	105.135	< 3.82E-8	< 0.00032
Rho1	ET2	0.0750601	0.000713985	MKP-4	105.128	< 3.82E-8	< 0.00032
Rho1	ET2	0.0750602	0.000713994	CG9784	105.127	< 3.82E-8	< 0.00032
Rho1	ET2	0.0750119	0.000713661	pyd	105.109	< 3.82E-8	< 0.00032
Rho1	ET2	0.0750276	0.000713844	PTP-ER	105.104	< 3.82E-8	< 0.00032
Rho1	ET2	0.0750262	0.000713867	l(1)G0232	105.098	< 3.82E-8	< 0.00032
Rho1	ET2	0.0749594	0.000713376	lic	105.077	< 3.82E-8	< 0.00032
Rho1	ET2	0.0748788	0.000712776	Gap1	105.052	< 3.82E-8	< 0.00032
pnt	ET1	-0.0408831	0.000488994	mRNA-capping-enzyme	83.6067	< 3.82E-8	< 0.00032
pnt	ET1	-0.040716	0.000487544	msk	83.5124	< 3.82E-8	< 0.00032
drk	ET1	-0.0398504	0.000487535	msk	81.7386	< 3.82E-8	< 0.00032
drk	ET1	-0.0399063	0.000489463	mRNA-capping-enzyme	81.5306	< 3.82E-8	< 0.00032
pnt	ET1	-0.0406121	0.000506975	Src42A	80.1067	< 3.82E-8	< 0.00032
pnt	ET1	-0.0405686	0.000506672	alph	80.0687	< 3.82E-8	< 0.00032
pnt	ET1	-0.0406185	0.000509617	CG10376	79.7039	< 3.82E-8	< 0.00032
pnt	ET1	-0.0405711	0.000510368	bsk	79.4938	< 3.82E-8	< 0.00032
pnt	ET1	-0.0405703	0.000510644	aop	79.4492	< 3.82E-8	< 0.00032
pnt	ET1	-0.040519	0.00051013	Src64B	79.4287	< 3.82E-8	< 0.00032
pnt	ET1	-0.0405777	0.000511231	lic	79.3726	< 3.82E-8	< 0.00032
pnt	ET1	-0.0405156	0.000510521	grk	79.3614	< 3.82E-8	< 0.00032
pnt	ET1	-0.0407357	0.000513315	kay	79.358	< 3.82E-8	< 0.00032
pnt	ET1	-0.0405719	0.000511872	phl	79.2618	< 3.82E-8	< 0.00032
pnt	ET1	-0.0405269	0.000511439	l(1)G0232	79.2409	< 3.82E-8	< 0.00032
pnt	ET1	-0.0405197	0.000511453	PpD3	79.2247	< 3.82E-8	< 0.00032
pnt	ET1	-0.0405548	0.000512293	cdc14	79.1633	< 3.82E-8	< 0.00032
pnt	ET1	-0.040565	0.00051259	msn	79.1372	< 3.82E-8	< 0.00032
pnt	ET1	-0.0407693	0.000515367	Gap1	79.1073	< 3.82E-8	< 0.00032
pnt	ET1	-0.0405506	0.00051263	Ptp10D	79.1029	< 3.82E-8	< 0.00032
pnt	ET1	-0.0405975	0.000513238	twe	79.1007	< 3.82E-8	< 0.00032
pnt	ET1	-0.0405449	0.00051262	cbt	79.0935	< 3.82E-8	< 0.00032
pnt	ET1	-0.0405701	0.000513247	Krn	79.046	< 3.82E-8	< 0.00032
pnt	ET1	-0.0407457	0.000515554	Pvr	79.033	< 3.82E-8	< 0.00032
pnt	ET1	-0.0407324	0.000515649	mts	78.9924	< 3.82E-8	< 0.00032
pnt	ET1	-0.0406019	0.000514037	CG13197	78.9862	< 3.82E-8	< 0.00032
pnt	ET1	-0.0405626	0.000513585	Mkp3	78.9792	< 3.82E-8	< 0.00032
pnt	ET1	-0.0405458	0.000513418	wun	78.9724	< 3.82E-8	< 0.00032
pnt	ET1	-0.0407251	0.000515698	mtm	78.971	< 3.82E-8	< 0.00032
pnt	ET1	-0.0405364	0.000513364	shark	78.9623	< 3.82E-8	< 0.00032
pnt	ET1	-0.0405559	0.000513625	Pdp	78.9601	< 3.82E-8	< 0.00032
pnt	ET1	-0.0405004	0.000513154	Btk29A	78.9243	< 3.82E-8	< 0.00032
pnt	ET1	-0.0405697	0.00051408	Tak1	78.917	< 3.82E-8	< 0.00032
pnt	ET1	-0.0405927	0.000514382	csw	78.9155	< 3.82E-8	< 0.00032
pnt	ET1	-0.040701	0.000515783	Jra	78.911	< 3.82E-8	< 0.00032
pnt	ET1	-0.0405883	0.000514473	Plip	78.8929	< 3.82E-8	< 0.00032
pnt	ET1	-0.0406105	0.000515022	CG9391	78.8519	< 3.82E-8	< 0.00032
pnt	ET1	-0.0405929	0.000514804	wun2	78.8512	< 3.82E-8	< 0.00032
pnt	ET1	-0.0404981	0.000513629	Rac2	78.8469	< 3.82E-8	< 0.00032
pnt	ET1	-0.040581	0.000514827	CG12746	78.8246	< 3.82E-8	< 0.00032
pnt	ET1	-0.0405	0.000513848	CG3632	78.8171	< 3.82E-8	< 0.00032
pnt	ET1	-0.0406665	0.00051601	Ptp69D	78.8095	< 3.82E-8	< 0.00032
pnt	ET1	-0.0405748	0.000514865	5PtaseI	78.8068	< 3.82E-8	< 0.00032
pnt	ET1	-0.0406201	0.000515682	Pak	78.7696	< 3.82E-8	< 0.00032
pnt	ET1	-0.0405174	0.00051445	Ptp99A	78.7587	< 3.82E-8	< 0.00032
pnt	ET1	-0.0405368	0.00051482	CG7115	78.7398	< 3.82E-8	< 0.00032
pnt	ET1	-0.040481	0.000514269	CG3530	78.7155	< 3.82E-8	< 0.00032
pnt	ET1	-0.0405158	0.000514903	Gadd45	78.6864	< 3.82E-8	< 0.00032
pnt	ET1	-0.0406225	0.00051626	Ptp4E	78.6862	< 3.82E-8	< 0.00032
pnt	ET1	-0.0406074	0.000516181	Pten	78.669	< 3.82E-8	< 0.00032
pnt	ET1	-0.0405662	0.000515707	mbt	78.6612	< 3.82E-8	< 0.00032
pnt	ET1	-0.0405688	0.000515781	CG42327	78.6551	< 3.82E-8	< 0.00032
pnt	ET1	-0.0405794	0.000515938	Mkk4	78.6518	< 3.82E-8	< 0.00032
pnt	ET1	-0.0405948	0.000516198	puc	78.6419	< 3.82E-8	< 0.00032
pnt	ET1	-0.0405929	0.0005162	PTP-ER	78.6379	< 3.82E-8	< 0.00032
pnt	ET1	-0.0405391	0.000515539	slpr	78.6343	< 3.82E-8	< 0.00032
pnt	ET1	-0.0405899	0.000516203	pyd	78.6316	< 3.82E-8	< 0.00032
pnt	ET1	-0.0405479	0.00051577	Mekk1	78.6164	< 3.82E-8	< 0.00032
pnt	ET1	-0.0405848	0.000516258	Ptp61F	78.6133	< 3.82E-8	< 0.00032
pnt	ET1	-0.0405647	0.000516004	p38b	78.6131	< 3.82E-8	< 0.00032
pnt	ET1	-0.0405802	0.00051621	drk	78.6118	< 3.82E-8	< 0.00032
pnt	ET1	-0.0405854	0.000516279	Doa	78.6113	< 3.82E-8	< 0.00032
pnt	ET1	-0.0405871	0.000516302	Pez	78.6111	< 3.82E-8	< 0.00032
pnt	ET1	-0.0405721	0.000516311	Pp2C1	78.5806	< 3.82E-8	< 0.00032
pnt	ET1	-0.0405628	0.00051621	CG17029	78.5782	< 3.82E-8	< 0.00032
pnt	ET1	-0.040552	0.000516145	egr	78.567	< 3.82E-8	< 0.00032
pnt	ET1	-0.0405591	0.000516252	Lar	78.5646	< 3.82E-8	< 0.00032
pnt	ET1	-0.0405563	0.00051622	Pp1alpha-96A	78.5639	< 3.82E-8	< 0.00032
pnt	ET1	-0.0405442	0.000516082	CG10089	78.5615	< 3.82E-8	< 0.00032
pnt	ET1	-0.0405603	0.000516313	CG10417	78.5576	< 3.82E-8	< 0.00032
pnt	ET1	-0.0405315	0.000515947	synj	78.5574	< 3.82E-8	< 0.00032
pnt	ET1	-0.0405596	0.000516314	CG17746	78.5562	< 3.82E-8	< 0.00032
pnt	ET1	-0.0405471	0.000516205	stg	78.5485	< 3.82E-8	< 0.00032
pnt	ET1	-0.040549	0.000516238	Ptpmeg	78.5472	< 3.82E-8	< 0.00032
pnt	ET1	-0.0405171	0.000515843	PRL-1	78.5455	< 3.82E-8	< 0.00032
pnt	ET1	-0.0405529	0.000516311	Gef26	78.5434	< 3.82E-8	< 0.00032
pnt	ET1	-0.0405372	0.000516117	CanA-14F	78.5426	< 3.82E-8	< 0.00032
pnt	ET1	-0.0405416	0.0005162	Dsor1	78.5387	< 3.82E-8	< 0.00032
pnt	ET1	-0.0405487	0.000516298	CG6805	78.5375	< 3.82E-8	< 0.00032
pnt	ET1	-0.0405144	0.000515882	CG3573	78.5341	< 3.82E-8	< 0.00032
pnt	ET1	-0.040509	0.000515833	CG9784	78.5312	< 3.82E-8	< 0.00032
pnt	ET1	-0.0405249	0.000516094	MKP-4	78.5224	< 3.82E-8	< 0.00032
pnt	ET1	-0.0405396	0.000516298	CG10426	78.5197	< 3.82E-8	< 0.00032
pnt	ET1	-0.040515	0.000515999	Mtl	78.5176	< 3.82E-8	< 0.00032
pnt	ET1	-0.0405372	0.000516285	CG17598	78.5172	< 3.82E-8	< 0.00032
pnt	ET1	-0.0405263	0.000516178	PpV	78.5122	< 3.82E-8	< 0.00032
pnt	ET1	-0.0405201	0.00051615	ssh	78.5046	< 3.82E-8	< 0.00032
pnt	ET1	-0.0405177	0.000516162	mop	78.4981	< 3.82E-8	< 0.00032
pnt	ET1	-0.0405031	0.000516127	Sos	78.4751	< 3.82E-8	< 0.00032
pnt	ET1	-0.0404946	0.000516103	Ras85D	78.4623	< 3.82E-8	< 0.00032
pnt	ET1	-0.0404894	0.000516087	Rho1	78.4547	< 3.82E-8	< 0.00032
drk	ET1	-0.0397348	0.000506996	Src42A	78.373	< 3.82E-8	< 0.00032
pnt	ET1	-0.0404067	0.000515676	Cka	78.3568	< 3.82E-8	< 0.00032
pnt	ET1	-0.0404064	0.000515674	rl	78.3566	< 3.82E-8	< 0.00032
pnt	ET1	-0.0403991	0.000515624	dome	78.35	< 3.82E-8	< 0.00032
drk	ET1	-0.0396981	0.00050674	alph	78.3402	< 3.82E-8	< 0.00032
drk	ET1	-0.0397163	0.000509604	CG10376	77.9357	< 3.82E-8	< 0.00032
drk	ET1	-0.0400155	0.000513818	Gap1	77.8787	< 3.82E-8	< 0.00032
drk	ET1	-0.0397082	0.000510263	bsk	77.819	< 3.82E-8	< 0.00032
drk	ET1	-0.0399947	0.000514104	Pvr	77.7949	< 3.82E-8	< 0.00032
drk	ET1	-0.0399925	0.000514132	mts	77.7864	< 3.82E-8	< 0.00032
drk	ET1	-0.0396055	0.000510141	Src64B	77.6364	< 3.82E-8	< 0.00032
drk	ET1	-0.039648	0.000510716	aop	77.6321	< 3.82E-8	< 0.00032
drk	ET1	-0.039833	0.00051337	kay	77.5911	< 3.82E-8	< 0.00032
drk	ET1	-0.0396677	0.000511282	lic	77.5848	< 3.82E-8	< 0.00032
drk	ET1	-0.0395961	0.000510525	grk	77.5596	< 3.82E-8	< 0.00032
drk	ET1	-0.0396984	0.00051237	cdc14	77.4799	< 3.82E-8	< 0.00032
drk	ET1	-0.0397411	0.000513097	shark	77.4534	< 3.82E-8	< 0.00032
drk	ET1	-0.0396062	0.000511457	PpD3	77.438	< 3.82E-8	< 0.00032
drk	ET1	-0.039594	0.000511511	phl	77.4061	< 3.82E-8	< 0.00032
drk	ET1	-0.0397142	0.000513291	Krn	77.3716	< 3.82E-8	< 0.00032
drk	ET1	-0.0396611	0.000512615	msn	77.3701	< 3.82E-8	< 0.00032
drk	ET1	-0.0396602	0.00051264	cbt	77.3646	< 3.82E-8	< 0.00032
drk	ET1	-0.0397002	0.000513232	twe	77.3533	< 3.82E-8	< 0.00032
drk	ET1	-0.0397312	0.000513641	Mkp3	77.352	< 3.82E-8	< 0.00032
drk	ET1	-0.0395494	0.000511367	l(1)G0232	77.3406	< 3.82E-8	< 0.00032
drk	ET1	-0.0396306	0.000512659	Ptp10D	77.304	< 3.82E-8	< 0.00032
drk	ET1	-0.0396272	0.00051316	Btk29A	77.222	< 3.82E-8	< 0.00032
drk	ET1	-0.0398177	0.000515735	Jra	77.2057	< 3.82E-8	< 0.00032
drk	ET1	-0.0396612	0.000513967	CG13197	77.1668	< 3.82E-8	< 0.00032
drk	ET1	-0.0396589	0.000514109	Tak1	77.141	< 3.82E-8	< 0.00032
drk	ET1	-0.0397976	0.000516005	Doa	77.1263	< 3.82E-8	< 0.00032
drk	ET1	-0.039669	0.00051434	csw	77.1261	< 3.82E-8	< 0.00032
drk	ET1	-0.039613	0.000513647	Pdp	77.1211	< 3.82E-8	< 0.00032
drk	ET1	-0.0395862	0.000513399	wun	77.1061	< 3.82E-8	< 0.00032
drk	ET1	-0.0396643	0.000514425	Plip	77.1041	< 3.82E-8	< 0.00032
drk	ET1	-0.039693	0.000514829	CG12746	77.0994	< 3.82E-8	< 0.00032
drk	ET1	-0.0395897	0.000513607	Rac2	77.0816	< 3.82E-8	< 0.00032
drk	ET1	-0.0396732	0.000514775	wun2	77.069	< 3.82E-8	< 0.00032
drk	ET1	-0.0397669	0.000516043	mtm	77.0613	< 3.82E-8	< 0.00032
drk	ET1	-0.0396868	0.000515013	CG9391	77.0598	< 3.82E-8	< 0.00032
drk	ET1	-0.0397195	0.000515441	slpr	77.0593	< 3.82E-8	< 0.00032
drk	ET1	-0.0395909	0.000513825	CG3632	77.0513	< 3.82E-8	< 0.00032
drk	ET1	-0.0396675	0.000514841	5PtaseI	77.0481	< 3.82E-8	< 0.00032
drk	ET1	-0.0397486	0.000516105	Ptp69D	77.0165	< 3.82E-8	< 0.00032
drk	ET1	-0.0397479	0.000516142	Ptp61F	77.0096	< 3.82E-8	< 0.00032
drk	ET1	-0.0397443	0.000516117	PTP-ER	77.0064	< 3.82E-8	< 0.00032
drk	ET1	-0.0395942	0.000514278	CG3530	76.99	< 3.82E-8	< 0.00032
drk	ET1	-0.0396346	0.00051482	CG7115	76.9873	< 3.82E-8	< 0.00032
drk	ET1	-0.0396031	0.000514429	Ptp99A	76.9846	< 3.82E-8	< 0.00032
drk	ET1	-0.0396862	0.000515697	Pak	76.9564	< 3.82E-8	< 0.00032
drk	ET1	-0.0397178	0.000516178	mop	76.946	< 3.82E-8	< 0.00032
drk	ET1	-0.0396127	0.000514891	Gadd45	76.9341	< 3.82E-8	< 0.00032
drk	ET1	-0.0397085	0.000516192	Pten	76.9258	< 3.82E-8	< 0.00032
drk	ET1	-0.0396719	0.000515776	CG42327	76.917	< 3.82E-8	< 0.00032
drk	ET1	-0.0396704	0.000515765	Mekk1	76.9157	< 3.82E-8	< 0.00032
drk	ET1	-0.0397071	0.000516291	CG17746	76.9085	< 3.82E-8	< 0.00032
drk	ET1	-0.0396912	0.000516209	puc	76.8898	< 3.82E-8	< 0.00032
drk	ET1	-0.0396889	0.00051621	pnt	76.8852	< 3.82E-8	< 0.00032
drk	ET1	-0.0396884	0.000516211	Cka	76.8841	< 3.82E-8	< 0.00032
drk	ET1	-0.0396493	0.000515716	mbt	76.882	< 3.82E-8	< 0.00032
drk	ET1	-0.0396618	0.000515955	Mkk4	76.8707	< 3.82E-8	< 0.00032
drk	ET1	-0.0396617	0.000516094	CG10089	76.8497	< 3.82E-8	< 0.00032
drk	ET1	-0.0396701	0.000516213	Ras85D	76.8484	< 3.82E-8	< 0.00032
drk	ET1	-0.0396693	0.000516209	CG17029	76.8475	< 3.82E-8	< 0.00032
drk	ET1	-0.0396486	0.000515964	synj	76.8437	< 3.82E-8	< 0.00032
drk	ET1	-0.0396758	0.000516323	Ptp4E	76.843	< 3.82E-8	< 0.00032
drk	ET1	-0.0396699	0.000516253	Lar	76.842	< 3.82E-8	< 0.00032
drk	ET1	-0.0396667	0.000516212	PpV	76.842	< 3.82E-8	< 0.00032
drk	ET1	-0.0396606	0.000516145	egr	76.84	< 3.82E-8	< 0.00032
drk	ET1	-0.0396488	0.000516005	p38b	76.8379	< 3.82E-8	< 0.00032
drk	ET1	-0.039661	0.000516209	stg	76.8313	< 3.82E-8	< 0.00032
drk	ET1	-0.039646	0.000516023	Mtl	76.8299	< 3.82E-8	< 0.00032
drk	ET1	-0.0396601	0.0005163	CG6805	76.816	< 3.82E-8	< 0.00032
drk	ET1	-0.0396508	0.0005162	pyd	76.8129	< 3.82E-8	< 0.00032
drk	ET1	-0.0396521	0.000516303	Pp2C1	76.7999	< 3.82E-8	< 0.00032
drk	ET1	-0.0396137	0.000515824	PRL-1	76.7969	< 3.82E-8	< 0.00032
drk	ET1	-0.0396408	0.000516187	Pp1alpha-96A	76.7953	< 3.82E-8	< 0.00032
drk	ET1	-0.0396368	0.000516181	Dsor1	76.7886	< 3.82E-8	< 0.00032
drk	ET1	-0.039643	0.000516294	Pez	76.7838	< 3.82E-8	< 0.00032
drk	ET1	-0.0396348	0.000516202	Ptpmeg	76.7816	< 3.82E-8	< 0.00032
drk	ET1	-0.0396029	0.000515805	CG9784	76.7789	< 3.82E-8	< 0.00032
drk	ET1	-0.0396227	0.000516078	MKP-4	76.7766	< 3.82E-8	< 0.00032
drk	ET1	-0.0396009	0.00051584	CG3573	76.7697	< 3.82E-8	< 0.00032
drk	ET1	-0.039633	0.000516278	CG10426	76.7669	< 3.82E-8	< 0.00032
drk	ET1	-0.0396283	0.000516254	CG17598	76.7613	< 3.82E-8	< 0.00032
drk	ET1	-0.0396192	0.000516146	Sos	76.7597	< 3.82E-8	< 0.00032
drk	ET1	-0.0396088	0.000516061	CanA-14F	76.7521	< 3.82E-8	< 0.00032
drk	ET1	-0.0396237	0.000516262	CG10417	76.751	< 3.82E-8	< 0.00032
drk	ET1	-0.0395971	0.000516081	ssh	76.7266	< 3.82E-8	< 0.00032
drk	ET1	-0.0395973	0.000516084	dome	76.7265	< 3.82E-8	< 0.00032
drk	ET1	-0.0396044	0.000516215	Gef26	76.7207	< 3.82E-8	< 0.00032
drk	ET1	-0.0395717	0.000515986	Rho1	76.6914	< 3.82E-8	< 0.00032
drk	ET1	-0.039536	0.000515804	rl	76.6492	< 3.82E-8	< 0.00032
mts	ET1	-0.028218	0.000487389	msk	57.8963	< 3.82E-8	< 0.00032
mts	ET1	-0.0282174	0.000489438	mRNA-capping-enzyme	57.6527	< 3.82E-8	< 0.00032
mts	ET1	-0.0281227	0.000506953	Src42A	55.4741	< 3.82E-8	< 0.00032
mts	ET1	-0.0284072	0.000512421	Pvr	55.4371	< 3.82E-8	< 0.00032
mts	ET1	-0.0280127	0.000506766	alph	55.2773	< 3.82E-8	< 0.00032
mts	ET1	-0.0282969	0.000514132	drk	55.0381	< 3.82E-8	< 0.00032
mts	ET1	-0.0280271	0.000509612	CG10376	54.9969	< 3.82E-8	< 0.00032
mts	ET1	-0.0280516	0.000511936	phl	54.7952	< 3.82E-8	< 0.00032
mts	ET1	-0.0280419	0.000512396	cdc14	54.727	< 3.82E-8	< 0.00032
mts	ET1	-0.0280381	0.000512745	cbt	54.6824	< 3.82E-8	< 0.00032
mts	ET1	-0.0278638	0.000510098	Src64B	54.6243	< 3.82E-8	< 0.00032
mts	ET1	-0.0278834	0.000510465	bsk	54.6236	< 3.82E-8	< 0.00032
mts	ET1	-0.0278901	0.000510739	aop	54.6073	< 3.82E-8	< 0.00032
mts	ET1	-0.0278699	0.000510492	grk	54.5942	< 3.82E-8	< 0.00032
mts	ET1	-0.0280223	0.000513293	Krn	54.5932	< 3.82E-8	< 0.00032
mts	ET1	-0.0280399	0.000513616	kay	54.593	< 3.82E-8	< 0.00032
mts	ET1	-0.0281455	0.000515649	pnt	54.5826	< 3.82E-8	< 0.00032
mts	ET1	-0.0279097	0.000511346	lic	54.5808	< 3.82E-8	< 0.00032
mts	ET1	-0.0280101	0.000513238	twe	54.5753	< 3.82E-8	< 0.00032
mts	ET1	-0.0280226	0.000513642	Mkp3	54.5566	< 3.82E-8	< 0.00032
mts	ET1	-0.0278814	0.000511424	l(1)G0232	54.5173	< 3.82E-8	< 0.00032
mts	ET1	-0.0280404	0.000514379	csw	54.513	< 3.82E-8	< 0.00032
mts	ET1	-0.0280188	0.000514039	CG13197	54.5072	< 3.82E-8	< 0.00032
mts	ET1	-0.028116	0.000515833	dome	54.5061	< 3.82E-8	< 0.00032
mts	ET1	-0.0278646	0.0005114	PpD3	54.4868	< 3.82E-8	< 0.00032
mts	ET1	-0.028018	0.00051448	Plip	54.4589	< 3.82E-8	< 0.00032
mts	ET1	-0.0280894	0.000515968	stg	54.4401	< 3.82E-8	< 0.00032
mts	ET1	-0.0279027	0.000512638	msn	54.4297	< 3.82E-8	< 0.00032
mts	ET1	-0.0280832	0.000515995	Ras85D	54.4253	< 3.82E-8	< 0.00032
mts	ET1	-0.0280827	0.000515997	Dsor1	54.4242	< 3.82E-8	< 0.00032
mts	ET1	-0.0280787	0.000516014	Sos	54.4145	< 3.82E-8	< 0.00032
mts	ET1	-0.0280127	0.000514806	wun2	54.4141	< 3.82E-8	< 0.00032
mts	ET1	-0.0279153	0.000513156	Btk29A	54.3992	< 3.82E-8	< 0.00032
mts	ET1	-0.0278852	0.000512627	Ptp10D	54.3966	< 3.82E-8	< 0.00032
mts	ET1	-0.0280077	0.000515023	CG9391	54.3814	< 3.82E-8	< 0.00032
mts	ET1	-0.0279925	0.000514825	CG12746	54.3728	< 3.82E-8	< 0.00032
mts	ET1	-0.0279947	0.000514872	5PtaseI	54.3722	< 3.82E-8	< 0.00032
mts	ET1	-0.0279082	0.00051336	shark	54.3637	< 3.82E-8	< 0.00032
mts	ET1	-0.0279097	0.000513628	Rac2	54.3385	< 3.82E-8	< 0.00032
mts	ET1	-0.028019	0.000515695	Pak	54.3324	< 3.82E-8	< 0.00032
mts	ET1	-0.0279048	0.000513635	Pdp	54.328	< 3.82E-8	< 0.00032
mts	ET1	-0.0280365	0.000516149	mop	54.3187	< 3.82E-8	< 0.00032
mts	ET1	-0.0280344	0.000516154	PpV	54.314	< 3.82E-8	< 0.00032
mts	ET1	-0.02802	0.000516181	Cka	54.2832	< 3.82E-8	< 0.00032
mts	ET1	-0.0280199	0.000516182	puc	54.283	< 3.82E-8	< 0.00032
mts	ET1	-0.0278898	0.000513815	CG3632	54.2798	< 3.82E-8	< 0.00032
mts	ET1	-0.0279038	0.000514098	Tak1	54.2771	< 3.82E-8	< 0.00032
mts	ET1	-0.0278584	0.000513322	wun	54.2707	< 3.82E-8	< 0.00032
mts	ET1	-0.0280131	0.000516192	rl	54.2688	< 3.82E-8	< 0.00032
mts	ET1	-0.0279123	0.000514435	Ptp99A	54.2582	< 3.82E-8	< 0.00032
mts	ET1	-0.0279819	0.000515781	CG42327	54.2516	< 3.82E-8	< 0.00032
mts	ET1	-0.0280031	0.000516188	Jra	54.2498	< 3.82E-8	< 0.00032
mts	ET1	-0.027899	0.000514278	CG3530	54.2489	< 3.82E-8	< 0.00032
mts	ET1	-0.0279133	0.000514886	Gadd45	54.2126	< 3.82E-8	< 0.00032
mts	ET1	-0.027908	0.000514792	CG7115	54.2123	< 3.82E-8	< 0.00032
mts	ET1	-0.0279712	0.000515991	synj	54.2087	< 3.82E-8	< 0.00032
mts	ET1	-0.0279855	0.000516282	Doa	54.2059	< 3.82E-8	< 0.00032
mts	ET1	-0.0279747	0.000516154	egr	54.1984	< 3.82E-8	< 0.00032
mts	ET1	-0.0279529	0.000515769	Mekk1	54.1965	< 3.82E-8	< 0.00032
mts	ET1	-0.0279726	0.000516177	ssh	54.1919	< 3.82E-8	< 0.00032
mts	ET1	-0.0279749	0.00051627	Ptp61F	54.1866	< 3.82E-8	< 0.00032
mts	ET1	-0.0279653	0.000516093	CG10089	54.1865	< 3.82E-8	< 0.00032
mts	ET1	-0.0279657	0.000516202	CG17029	54.176	< 3.82E-8	< 0.00032
mts	ET1	-0.027928	0.000515524	slpr	54.174	< 3.82E-8	< 0.00032
mts	ET1	-0.0279658	0.000516247	Lar	54.1714	< 3.82E-8	< 0.00032
mts	ET1	-0.0279629	0.000516214	Pp1alpha-96A	54.1692	< 3.82E-8	< 0.00032
mts	ET1	-0.0279613	0.000516206	mtm	54.167	< 3.82E-8	< 0.00032
mts	ET1	-0.0279668	0.000516309	CG10426	54.1668	< 3.82E-8	< 0.00032
mts	ET1	-0.0279412	0.000515854	PRL-1	54.1648	< 3.82E-8	< 0.00032
mts	ET1	-0.0279651	0.0005163	CG6805	54.1644	< 3.82E-8	< 0.00032
mts	ET1	-0.027962	0.000516299	CG17598	54.1585	< 3.82E-8	< 0.00032
mts	ET1	-0.0279449	0.000516101	MKP-4	54.1462	< 3.82E-8	< 0.00032
mts	ET1	-0.0279308	0.000515846	CG9784	54.1457	< 3.82E-8	< 0.00032
mts	ET1	-0.027956	0.000516311	Ptp4E	54.1457	< 3.82E-8	< 0.00032
mts	ET1	-0.0279204	0.000515687	mbt	54.1422	< 3.82E-8	< 0.00032
mts	ET1	-0.0279526	0.0005163	Pp2C1	54.1403	< 3.82E-8	< 0.00032
mts	ET1	-0.0279515	0.0005163	Gef26	54.138	< 3.82E-8	< 0.00032
mts	ET1	-0.0279313	0.000515934	Mkk4	54.1374	< 3.82E-8	< 0.00032
mts	ET1	-0.0279339	0.000516007	Mtl	54.1347	< 3.82E-8	< 0.00032
mts	ET1	-0.0279432	0.000516184	Gap1	54.1342	< 3.82E-8	< 0.00032
mts	ET1	-0.0279312	0.000515985	p38b	54.1318	< 3.82E-8	< 0.00032
mts	ET1	-0.027943	0.000516209	Ptpmeg	54.1312	< 3.82E-8	< 0.00032
mts	ET1	-0.0279356	0.000516102	CanA-14F	54.128	< 3.82E-8	< 0.00032
mts	ET1	-0.027922	0.000515874	CG3573	54.1255	< 3.82E-8	< 0.00032
mts	ET1	-0.027941	0.000516286	CG10417	54.1193	< 3.82E-8	< 0.00032
mts	ET1	-0.0279406	0.000516285	CG17746	54.1185	< 3.82E-8	< 0.00032
mts	ET1	-0.027932	0.000516164	Ptp69D	54.1146	< 3.82E-8	< 0.00032
mts	ET1	-0.0279258	0.000516151	pyd	54.104	< 3.82E-8	< 0.00032
mts	ET1	-0.027932	0.000516269	Pez	54.1035	< 3.82E-8	< 0.00032
mts	ET1	-0.0279126	0.000516117	PTP-ER	54.0819	< 3.82E-8	< 0.00032
mts	ET1	-0.0279114	0.000516114	Rho1	54.0799	< 3.82E-8	< 0.00032
mts	ET1	-0.0279054	0.000516096	Pten	54.0703	< 3.82E-8	< 0.00032
dome	ET1	-0.0232344	0.000487544	msk	47.6561	< 3.82E-8	< 0.00032
dome	ET1	-0.0232356	0.000489612	mRNA-capping-enzyme	47.4572	< 3.82E-8	< 0.00032
dome	ET1	-0.0231789	0.000506834	alph	45.7327	< 3.82E-8	< 0.00032
dome	ET1	-0.02305	0.000506687	Src42A	45.4916	< 3.82E-8	< 0.00032
dome	ET1	-0.0231409	0.000509621	CG10376	45.408	< 3.82E-8	< 0.00032
dome	ET1	-0.0231072	0.0005113	l(1)G0232	45.193	< 3.82E-8	< 0.00032
dome	ET1	-0.0231435	0.000512396	cdc14	45.1672	< 3.82E-8	< 0.00032
dome	ET1	-0.0231189	0.000511922	phl	45.161	< 3.82E-8	< 0.00032
dome	ET1	-0.0230282	0.000510137	Src64B	45.1411	< 3.82E-8	< 0.00032
dome	ET1	-0.0230534	0.000510723	aop	45.1386	< 3.82E-8	< 0.00032
dome	ET1	-0.0230332	0.000510522	grk	45.1169	< 3.82E-8	< 0.00032
dome	ET1	-0.0230281	0.000510478	bsk	45.1108	< 3.82E-8	< 0.00032
dome	ET1	-0.0231366	0.000513247	twe	45.0788	< 3.82E-8	< 0.00032
dome	ET1	-0.02304	0.00051134	lic	45.0581	< 3.82E-8	< 0.00032
dome	ET1	-0.0231222	0.00051329	Krn	45.0471	< 3.82E-8	< 0.00032
dome	ET1	-0.0230878	0.000512581	msn	45.0423	< 3.82E-8	< 0.00032
dome	ET1	-0.0231313	0.000513619	kay	45.036	< 3.82E-8	< 0.00032
dome	ET1	-0.0231323	0.000513643	Mkp3	45.0358	< 3.82E-8	< 0.00032
dome	ET1	-0.0230278	0.000511457	PpD3	45.0238	< 3.82E-8	< 0.00032
dome	ET1	-0.0232218	0.000515833	mts	45.018	< 3.82E-8	< 0.00032
dome	ET1	-0.023221	0.000515837	Gap1	45.0162	< 3.82E-8	< 0.00032
dome	ET1	-0.0230707	0.000512641	cbt	45.0036	< 3.82E-8	< 0.00032
dome	ET1	-0.0232139	0.000515896	Ptp61F	44.9972	< 3.82E-8	< 0.00032
dome	ET1	-0.0231076	0.000514029	CG13197	44.954	< 3.82E-8	< 0.00032
dome	ET1	-0.0230438	0.000512658	Ptp10D	44.9497	< 3.82E-8	< 0.00032
dome	ET1	-0.0231853	0.00051601	Pten	44.9319	< 3.82E-8	< 0.00032
dome	ET1	-0.0230683	0.000513414	wun	44.9312	< 3.82E-8	< 0.00032
dome	ET1	-0.0230966	0.000514064	Tak1	44.9295	< 3.82E-8	< 0.00032
dome	ET1	-0.0231824	0.000516022	mtm	44.9251	< 3.82E-8	< 0.00032
dome	ET1	-0.0231107	0.000514475	Plip	44.9208	< 3.82E-8	< 0.00032
dome	ET1	-0.0231153	0.00051488	5PtaseI	44.8945	< 3.82E-8	< 0.00032
dome	ET1	-0.0231687	0.000516073	Ptp69D	44.8943	< 3.82E-8	< 0.00032
dome	ET1	-0.0230581	0.000513644	Pdp	44.8913	< 3.82E-8	< 0.00032
dome	ET1	-0.023107	0.000514802	wun2	44.8853	< 3.82E-8	< 0.00032
dome	ET1	-0.0231075	0.000514832	CG12746	44.8836	< 3.82E-8	< 0.00032
dome	ET1	-0.0230535	0.000513635	Rac2	44.8831	< 3.82E-8	< 0.00032
dome	ET1	-0.0231437	0.000515676	Pak	44.8802	< 3.82E-8	< 0.00032
dome	ET1	-0.0230254	0.000513158	Btk29A	44.87	< 3.82E-8	< 0.00032
dome	ET1	-0.0230328	0.000513371	shark	44.8658	< 3.82E-8	< 0.00032
dome	ET1	-0.023051	0.000513856	CG3632	44.8589	< 3.82E-8	< 0.00032
dome	ET1	-0.0231463	0.000516139	PTP-ER	44.8451	< 3.82E-8	< 0.00032
dome	ET1	-0.0230951	0.000515012	CG9391	44.8438	< 3.82E-8	< 0.00032
dome	ET1	-0.0230512	0.000514268	csw	44.8233	< 3.82E-8	< 0.00032
dome	ET1	-0.0230576	0.00051445	Ptp99A	44.82	< 3.82E-8	< 0.00032
dome	ET1	-0.0230423	0.000514312	CG3530	44.8022	< 3.82E-8	< 0.00032
dome	ET1	-0.0231233	0.000516185	mop	44.7965	< 3.82E-8	< 0.00032
dome	ET1	-0.0230637	0.000514906	Gadd45	44.792	< 3.82E-8	< 0.00032
dome	ET1	-0.0231145	0.000516106	CG10089	44.7864	< 3.82E-8	< 0.00032
dome	ET1	-0.0230551	0.00051482	CG7115	44.7829	< 3.82E-8	< 0.00032
dome	ET1	-0.0230942	0.000515786	CG42327	44.7749	< 3.82E-8	< 0.00032
dome	ET1	-0.0231123	0.0005162	stg	44.7739	< 3.82E-8	< 0.00032
dome	ET1	-0.0231079	0.0005163	Pez	44.7566	< 3.82E-8	< 0.00032
dome	ET1	-0.0231065	0.000516303	CG17746	44.7538	< 3.82E-8	< 0.00032
dome	ET1	-0.0230903	0.000515946	Mkk4	44.7532	< 3.82E-8	< 0.00032
dome	ET1	-0.0231017	0.000516209	Pvr	44.7527	< 3.82E-8	< 0.00032
dome	ET1	-0.0231006	0.000516198	Jra	44.7514	< 3.82E-8	< 0.00032
dome	ET1	-0.0230898	0.000516001	synj	44.7476	< 3.82E-8	< 0.00032
dome	ET1	-0.0230998	0.000516228	Pp1alpha-96A	44.7472	< 3.82E-8	< 0.00032
dome	ET1	-0.0231005	0.000516251	Ptpmeg	44.7466	< 3.82E-8	< 0.00032
dome	ET1	-0.0231013	0.000516318	Ptp4E	44.7424	< 3.82E-8	< 0.00032
dome	ET1	-0.0230963	0.000516212	pyd	44.7419	< 3.82E-8	< 0.00032
dome	ET1	-0.0230978	0.000516257	Lar	44.7408	< 3.82E-8	< 0.00032
dome	ET1	-0.0230934	0.000516214	CG17029	44.7361	< 3.82E-8	< 0.00032
dome	ET1	-0.0230825	0.000516024	Mtl	44.7314	< 3.82E-8	< 0.00032
dome	ET1	-0.0230686	0.000515716	mbt	44.7311	< 3.82E-8	< 0.00032
dome	ET1	-0.0230919	0.000516282	Doa	44.7274	< 3.82E-8	< 0.00032
dome	ET1	-0.0230687	0.00051577	Mekk1	44.7268	< 3.82E-8	< 0.00032
dome	ET1	-0.0230815	0.00051611	MKP-4	44.722	< 3.82E-8	< 0.00032
dome	ET1	-0.0230813	0.000516122	CanA-14F	44.7206	< 3.82E-8	< 0.00032
dome	ET1	-0.0230884	0.000516313	CG10417	44.7178	< 3.82E-8	< 0.00032
dome	ET1	-0.0230858	0.000516308	CG6805	44.7133	< 3.82E-8	< 0.00032
dome	ET1	-0.0230512	0.000515538	slpr	44.7129	< 3.82E-8	< 0.00032
dome	ET1	-0.0230801	0.000516213	puc	44.7105	< 3.82E-8	< 0.00032
dome	ET1	-0.0230768	0.000516212	PpV	44.7042	< 3.82E-8	< 0.00032
dome	ET1	-0.0230802	0.000516307	CG17598	44.7025	< 3.82E-8	< 0.00032
dome	ET1	-0.0230653	0.000516138	egr	44.6883	< 3.82E-8	< 0.00032
dome	ET1	-0.0230723	0.000516309	CG10426	44.6871	< 3.82E-8	< 0.00032
dome	ET1	-0.0230508	0.000515859	CG9784	44.6843	< 3.82E-8	< 0.00032
dome	ET1	-0.023066	0.000516205	Dsor1	44.6838	< 3.82E-8	< 0.00032
dome	ET1	-0.0230646	0.000516175	ssh	44.6837	< 3.82E-8	< 0.00032
dome	ET1	-0.0230558	0.000516003	p38b	44.6816	< 3.82E-8	< 0.00032
dome	ET1	-0.0230689	0.000516308	Pp2C1	44.6805	< 3.82E-8	< 0.00032
dome	ET1	-0.0230448	0.000515852	PRL-1	44.6732	< 3.82E-8	< 0.00032
dome	ET1	-0.0230405	0.000515892	CG3573	44.6615	< 3.82E-8	< 0.00032
dome	ET1	-0.0230422	0.000516279	Gef26	44.6313	< 3.82E-8	< 0.00032
dome	ET1	-0.0230238	0.000516132	Rho1	44.6084	< 3.82E-8	< 0.00032
dome	ET1	-0.0230074	0.000516084	drk	44.5808	< 3.82E-8	< 0.00032
dome	ET1	-0.0230025	0.000516067	Ras85D	44.5727	< 3.82E-8	< 0.00032
dome	ET1	-0.0229875	0.00051601	rl	44.5486	< 3.82E-8	< 0.00032
dome	ET1	-0.0229756	0.000515958	Cka	44.5299	< 3.82E-8	< 0.00032
dome	ET1	-0.022973	0.000515946	Sos	44.526	< 3.82E-8	< 0.00032
dome	ET1	-0.022918	0.000515624	pnt	44.4471	< 3.82E-8	< 0.00032
puc	ET1	-0.0180241	0.000487542	msk	36.9692	< 3.82E-8	< 0.00032
puc	ET1	-0.0180535	0.000489598	mRNA-capping-enzyme	36.8742	< 3.82E-8	< 0.00032
puc	ET1	-0.0181411	0.000506385	Src42A	35.8248	< 3.82E-8	< 0.00032
puc	ET1	-0.0181089	0.000512937	kay	35.3043	< 3.82E-8	< 0.00032
puc	ET1	-0.0179418	0.000509625	CG10376	35.2059	< 3.82E-8	< 0.00032
puc	ET1	-0.0179396	0.000510133	bsk	35.1664	< 3.82E-8	< 0.00032
puc	ET1	-0.0177877	0.000506134	alph	35.1442	< 3.82E-8	< 0.00032
puc	ET1	-0.0180833	0.000515361	Pvr	35.0886	< 3.82E-8	< 0.00032
puc	ET1	-0.0178848	0.000511249	lic	34.9825	< 3.82E-8	< 0.00032
puc	ET1	-0.0179234	0.000512392	cdc14	34.98	< 3.82E-8	< 0.00032
puc	ET1	-0.0178432	0.000510117	Src64B	34.9786	< 3.82E-8	< 0.00032
puc	ET1	-0.0180038	0.00051508	slpr	34.9534	< 3.82E-8	< 0.00032
puc	ET1	-0.0179313	0.000513162	shark	34.9427	< 3.82E-8	< 0.00032
puc	ET1	-0.0180188	0.000515756	Jra	34.9366	< 3.82E-8	< 0.00032
puc	ET1	-0.0178813	0.000511863	phl	34.9338	< 3.82E-8	< 0.00032
puc	ET1	-0.0179109	0.000513286	Krn	34.8945	< 3.82E-8	< 0.00032
puc	ET1	-0.0178128	0.000510527	grk	34.8909	< 3.82E-8	< 0.00032
puc	ET1	-0.0179042	0.000513232	twe	34.8853	< 3.82E-8	< 0.00032
puc	ET1	-0.0179116	0.000513637	Mkp3	34.8721	< 3.82E-8	< 0.00032
puc	ET1	-0.0178058	0.000510748	aop	34.8622	< 3.82E-8	< 0.00032
puc	ET1	-0.0179189	0.000514039	CG13197	34.859	< 3.82E-8	< 0.00032
puc	ET1	-0.0178593	0.000512624	cbt	34.839	< 3.82E-8	< 0.00032
puc	ET1	-0.0179731	0.000516036	Gap1	34.8291	< 3.82E-8	< 0.00032
puc	ET1	-0.0178406	0.000512656	Ptp10D	34.8003	< 3.82E-8	< 0.00032
puc	ET1	-0.0178367	0.000512646	msn	34.7935	< 3.82E-8	< 0.00032
puc	ET1	-0.0179138	0.00051488	5PtaseI	34.7922	< 3.82E-8	< 0.00032
puc	ET1	-0.0179041	0.000514834	CG12746	34.7766	< 3.82E-8	< 0.00032
puc	ET1	-0.0179099	0.000515024	CG9391	34.7749	< 3.82E-8	< 0.00032
puc	ET1	-0.0178896	0.000514461	Plip	34.7735	< 3.82E-8	< 0.00032
puc	ET1	-0.0177831	0.000511426	l(1)G0232	34.7717	< 3.82E-8	< 0.00032
puc	ET1	-0.0179001	0.000514801	wun2	34.7709	< 3.82E-8	< 0.00032
puc	ET1	-0.0178591	0.000513625	Rac2	34.7707	< 3.82E-8	< 0.00032
puc	ET1	-0.0177809	0.00051143	PpD3	34.767	< 3.82E-8	< 0.00032
puc	ET1	-0.0178377	0.000513158	Btk29A	34.7607	< 3.82E-8	< 0.00032
puc	ET1	-0.0178534	0.000513644	Pdp	34.7584	< 3.82E-8	< 0.00032
puc	ET1	-0.0179352	0.000516152	Rho1	34.748	< 3.82E-8	< 0.00032
puc	ET1	-0.0179221	0.000515884	Mkk4	34.7405	< 3.82E-8	< 0.00032
puc	ET1	-0.0178344	0.000513434	wun	34.7356	< 3.82E-8	< 0.00032
puc	ET1	-0.017912	0.000515699	Pak	34.7335	< 3.82E-8	< 0.00032
puc	ET1	-0.0178413	0.000513858	CG3632	34.7202	< 3.82E-8	< 0.00032
puc	ET1	-0.0178491	0.00051412	Tak1	34.7178	< 3.82E-8	< 0.00032
puc	ET1	-0.01792	0.000516182	mts	34.7164	< 3.82E-8	< 0.00032
puc	ET1	-0.0179017	0.000515732	Mekk1	34.7112	< 3.82E-8	< 0.00032
puc	ET1	-0.0179168	0.000516282	CG10417	34.7035	< 3.82E-8	< 0.00032
puc	ET1	-0.017908	0.000516198	pnt	34.6921	< 3.82E-8	< 0.00032
puc	ET1	-0.0178594	0.000514816	CG7115	34.6907	< 3.82E-8	< 0.00032
puc	ET1	-0.0179084	0.000516307	Ptp4E	34.6857	< 3.82E-8	< 0.00032
puc	ET1	-0.0178593	0.000514905	Gadd45	34.6847	< 3.82E-8	< 0.00032
puc	ET1	-0.0178903	0.000516003	synj	34.6708	< 3.82E-8	< 0.00032
puc	ET1	-0.0178957	0.000516209	drk	34.6675	< 3.82E-8	< 0.00032
puc	ET1	-0.0178241	0.000514191	csw	34.6643	< 3.82E-8	< 0.00032
puc	ET1	-0.0178943	0.000516228	Pp1alpha-96A	34.6636	< 3.82E-8	< 0.00032
puc	ET1	-0.0178783	0.000515778	CG42327	34.6628	< 3.82E-8	< 0.00032
puc	ET1	-0.0178913	0.000516214	CG17029	34.6586	< 3.82E-8	< 0.00032
puc	ET1	-0.0178908	0.000516211	Pten	34.658	< 3.82E-8	< 0.00032
puc	ET1	-0.0178872	0.00051611	CG10089	34.6577	< 3.82E-8	< 0.00032
puc	ET1	-0.0178922	0.000516257	Lar	34.6575	< 3.82E-8	< 0.00032
puc	ET1	-0.0178939	0.000516307	Pez	34.6574	< 3.82E-8	< 0.00032
puc	ET1	-0.0178227	0.000514445	Ptp99A	34.6444	< 3.82E-8	< 0.00032
puc	ET1	-0.0178867	0.000516308	CG6805	34.6435	< 3.82E-8	< 0.00032
puc	ET1	-0.0178833	0.000516213	Ptp69D	34.6432	< 3.82E-8	< 0.00032
puc	ET1	-0.0178832	0.000516213	pyd	34.643	< 3.82E-8	< 0.00032
puc	ET1	-0.0178656	0.000515716	mbt	34.6424	< 3.82E-8	< 0.00032
puc	ET1	-0.0178862	0.000516311	Pp2C1	34.6423	< 3.82E-8	< 0.00032
puc	ET1	-0.0178714	0.000516007	p38b	34.634	< 3.82E-8	< 0.00032
puc	ET1	-0.0178733	0.000516111	MKP-4	34.6307	< 3.82E-8	< 0.00032
puc	ET1	-0.0178745	0.000516213	dome	34.6262	< 3.82E-8	< 0.00032
puc	ET1	-0.0178077	0.000514291	CG3530	34.6257	< 3.82E-8	< 0.00032
puc	ET1	-0.0178733	0.000516212	PpV	34.624	< 3.82E-8	< 0.00032
puc	ET1	-0.0178677	0.000516148	egr	34.6173	< 3.82E-8	< 0.00032
puc	ET1	-0.0178631	0.000516027	Mtl	34.6167	< 3.82E-8	< 0.00032
puc	ET1	-0.0178722	0.000516314	Gef26	34.6151	< 3.82E-8	< 0.00032
puc	ET1	-0.0178686	0.00051621	PTP-ER	34.6149	< 3.82E-8	< 0.00032
puc	ET1	-0.0178551	0.000515862	PRL-1	34.6122	< 3.82E-8	< 0.00032
puc	ET1	-0.0178636	0.0005163	CG17598	34.5993	< 3.82E-8	< 0.00032
puc	ET1	-0.0178471	0.000515861	CG9784	34.5967	< 3.82E-8	< 0.00032
puc	ET1	-0.0178443	0.000516112	CanA-14F	34.5745	< 3.82E-8	< 0.00032
puc	ET1	-0.0178467	0.000516189	mop	34.5739	< 3.82E-8	< 0.00032
puc	ET1	-0.0178421	0.00051624	Doa	34.5616	< 3.82E-8	< 0.00032
puc	ET1	-0.0178426	0.000516286	CG10426	34.5595	< 3.82E-8	< 0.00032
puc	ET1	-0.0178388	0.000516282	CG17746	34.5524	< 3.82E-8	< 0.00032
puc	ET1	-0.0178324	0.000516165	mtm	34.5479	< 3.82E-8	< 0.00032
puc	ET1	-0.0178278	0.000516175	Ptpmeg	34.5382	< 3.82E-8	< 0.00032
puc	ET1	-0.0178213	0.000516129	ssh	34.5288	< 3.82E-8	< 0.00032
puc	ET1	-0.0178146	0.000516122	Dsor1	34.5162	< 3.82E-8	< 0.00032
puc	ET1	-0.0178043	0.000515838	CG3573	34.5153	< 3.82E-8	< 0.00032
puc	ET1	-0.0178125	0.000516117	Ras85D	34.5126	< 3.82E-8	< 0.00032
puc	ET1	-0.0178106	0.000516111	stg	34.5093	< 3.82E-8	< 0.00032
puc	ET1	-0.0178042	0.000516169	Ptp61F	34.4931	< 3.82E-8	< 0.00032
puc	ET1	-0.0177949	0.00051606	Cka	34.4822	< 3.82E-8	< 0.00032
puc	ET1	-0.0177888	0.000516038	Sos	34.4719	< 3.82E-8	< 0.00032
puc	ET1	-0.0177629	0.000515925	rl	34.4293	< 3.82E-8	< 0.00032
stg	ET2	0.0237055	0.00069999	csw	33.8654	< 3.82E-8	< 0.00032
stg	ET2	0.023684	0.000700077	Pten	33.8306	< 3.82E-8	< 0.00032
stg	ET2	0.0236757	0.000701393	Cka	33.7552	< 3.82E-8	< 0.00032
stg	ET2	0.0239935	0.000711158	Rho1	33.7386	< 3.82E-8	< 0.00032
stg	ET2	0.0236072	0.000701345	ssh	33.6599	< 3.82E-8	< 0.00032
mts	ET2	0.0237651	0.000707047	Rho1	33.6118	< 3.82E-8	< 0.00032
stg	ET2	0.0237018	0.000705524	kay	33.5946	< 3.82E-8	< 0.00032
stg	ET2	0.0236368	0.00070545	Ptp61F	33.506	< 3.82E-8	< 0.00032
stg	ET2	0.0238244	0.000712947	drk	33.4168	< 3.82E-8	< 0.00032
stg	ET2	0.0236319	0.000707218	PpV	33.4153	< 3.82E-8	< 0.00032
stg	ET2	0.0236561	0.000708275	phl	33.3996	< 3.82E-8	< 0.00032
stg	ET2	0.0236653	0.000708566	wun	33.3989	< 3.82E-8	< 0.00032
stg	ET2	0.0237787	0.000713283	Pvr	33.3369	< 3.82E-8	< 0.00032
stg	ET2	0.0236486	0.000709597	mop	33.3269	< 3.82E-8	< 0.00032
mts	ET2	0.0233569	0.000701031	ssh	33.3179	< 3.82E-8	< 0.00032
stg	ET2	0.0237653	0.000713369	pnt	33.3142	< 3.82E-8	< 0.00032
stg	ET2	0.0236193	0.000709834	Doa	33.2743	< 3.82E-8	< 0.00032
stg	ET2	0.0236185	0.000709893	Pp2C1	33.2705	< 3.82E-8	< 0.00032
stg	ET2	0.0236017	0.000709928	mtm	33.2452	< 3.82E-8	< 0.00032
mts	ET2	0.0232959	0.000701252	Cka	33.2204	< 3.82E-8	< 0.00032
mts	ET2	0.0232433	0.00069998	csw	33.2057	< 3.82E-8	< 0.00032
stg	ET2	0.0235176	0.000708519	msn	33.1926	< 3.82E-8	< 0.00032
stg	ET2	0.0236909	0.00071375	Dsor1	33.1922	< 3.82E-8	< 0.00032
mts	ET2	0.0232337	0.000700065	Pten	33.188	< 3.82E-8	< 0.00032
stg	ET2	0.0235953	0.000710975	cbt	33.1872	< 3.82E-8	< 0.00032
mts	ET2	0.0233841	0.000704925	kay	33.1725	< 3.82E-8	< 0.00032
stg	ET2	0.023676	0.000713807	CG3573	33.1685	< 3.82E-8	< 0.00032
stg	ET2	0.0236738	0.000713815	puc	33.1652	< 3.82E-8	< 0.00032
stg	ET2	0.0235913	0.000711402	CG17746	33.1617	< 3.82E-8	< 0.00032
stg	ET2	0.0236493	0.000713892	Ras85D	33.1273	< 3.82E-8	< 0.00032
stg	ET2	0.0236243	0.00071325	Jra	33.122	< 3.82E-8	< 0.00032
stg	ET2	0.0236384	0.00071392	mts	33.1107	< 3.82E-8	< 0.00032
stg	ET2	0.023637	0.000713923	Sos	33.1087	< 3.82E-8	< 0.00032
stg	ET2	0.0235797	0.000712298	Pak	33.1037	< 3.82E-8	< 0.00032
stg	ET2	0.0236214	0.000713957	rl	33.0851	< 3.82E-8	< 0.00032
stg	ET2	0.0235902	0.00071322	dome	33.0756	< 3.82E-8	< 0.00032
stg	ET2	0.0236089	0.000713979	lic	33.0666	< 3.82E-8	< 0.00032
stg	ET2	0.0234281	0.000709127	mRNA-capping-enzyme	33.038	< 3.82E-8	< 0.00032
stg	ET2	0.0235673	0.000713543	Pez	33.0285	< 3.82E-8	< 0.00032
stg	ET2	0.0234464	0.000710079	slpr	33.0194	< 3.82E-8	< 0.00032
stg	ET2	0.0235242	0.000712458	shark	33.0184	< 3.82E-8	< 0.00032
stg	ET2	0.0234803	0.000711133	PpD3	33.0182	< 3.82E-8	< 0.00032
stg	ET2	0.0235182	0.000712448	Ptp10D	33.0104	< 3.82E-8	< 0.00032
stg	ET2	0.0234244	0.000709739	Mekk1	33.0042	< 3.82E-8	< 0.00032
stg	ET2	0.0235634	0.000714019	alph	33.0012	< 3.82E-8	< 0.00032
stg	ET2	0.0235541	0.000713745	CG10417	33.0008	< 3.82E-8	< 0.00032
stg	ET2	0.0235379	0.000713379	Src64B	32.995	< 3.82E-8	< 0.00032
stg	ET2	0.0235458	0.000713638	Krn	32.9941	< 3.82E-8	< 0.00032
stg	ET2	0.023471	0.000711438	p38b	32.9909	< 3.82E-8	< 0.00032
stg	ET2	0.0234692	0.000711388	Ptp69D	32.9907	< 3.82E-8	< 0.00032
stg	ET2	0.0235318	0.000713288	CG3530	32.9906	< 3.82E-8	< 0.00032
stg	ET2	0.0235556	0.000714138	MKP-4	32.9846	< 3.82E-8	< 0.00032
stg	ET2	0.0235253	0.000713227	CG42327	32.9844	< 3.82E-8	< 0.00032
stg	ET2	0.0235544	0.00071414	Gadd45	32.9829	< 3.82E-8	< 0.00032
stg	ET2	0.0235323	0.000713507	Pdp	32.9811	< 3.82E-8	< 0.00032
stg	ET2	0.0235007	0.000712607	5PtaseI	32.9784	< 3.82E-8	< 0.00032
stg	ET2	0.0235515	0.000714163	l(1)G0232	32.9778	< 3.82E-8	< 0.00032
stg	ET2	0.0234436	0.000710898	Rac2	32.9775	< 3.82E-8	< 0.00032
stg	ET2	0.023544	0.000713972	CG17029	32.9761	< 3.82E-8	< 0.00032
stg	ET2	0.0235077	0.000712884	wun2	32.9755	< 3.82E-8	< 0.00032
stg	ET2	0.0235398	0.000714015	Gap1	32.9683	< 3.82E-8	< 0.00032
stg	ET2	0.0235406	0.000714071	CG9391	32.9667	< 3.82E-8	< 0.00032
stg	ET2	0.0234544	0.000711469	bsk	32.9662	< 3.82E-8	< 0.00032
mts	ET2	0.0233042	0.000706946	PpV	32.9647	< 3.82E-8	< 0.00032
stg	ET2	0.0235126	0.000713325	Lar	32.962	< 3.82E-8	< 0.00032
stg	ET2	0.0234568	0.000711637	aop	32.9617	< 3.82E-8	< 0.00032
stg	ET2	0.0234468	0.000711489	CG10376	32.9546	< 3.82E-8	< 0.00032
stg	ET2	0.0235172	0.000713684	CG6805	32.9518	< 3.82E-8	< 0.00032
stg	ET2	0.0235254	0.000713967	PRL-1	32.9503	< 3.82E-8	< 0.00032
stg	ET2	0.0235093	0.000713482	CG13197	32.95	< 3.82E-8	< 0.00032
stg	ET2	0.0235011	0.000713246	grk	32.9495	< 3.82E-8	< 0.00032
stg	ET2	0.0235258	0.000714004	Src42A	32.9491	< 3.82E-8	< 0.00032
stg	ET2	0.023494	0.000713049	Mkk4	32.9486	< 3.82E-8	< 0.00032
stg	ET2	0.0235254	0.000714014	Btk29A	32.9482	< 3.82E-8	< 0.00032
stg	ET2	0.0235254	0.000714135	CG17598	32.9426	< 3.82E-8	< 0.00032
stg	ET2	0.0235249	0.000714136	CG10089	32.9418	< 3.82E-8	< 0.00032
stg	ET2	0.0235237	0.000714121	CanA-14F	32.9408	< 3.82E-8	< 0.00032
stg	ET2	0.0235128	0.000713861	Tak1	32.9376	< 3.82E-8	< 0.00032
stg	ET2	0.0235074	0.000713707	Mtl	32.937	< 3.82E-8	< 0.00032
stg	ET2	0.0235119	0.000713903	Ptp99A	32.9343	< 3.82E-8	< 0.00032
stg	ET2	0.0235113	0.000713946	Gef26	32.9315	< 3.82E-8	< 0.00032
stg	ET2	0.0234985	0.000713562	Plip	32.9313	< 3.82E-8	< 0.00032
stg	ET2	0.0235084	0.000713937	pyd	32.9278	< 3.82E-8	< 0.00032
stg	ET2	0.0235149	0.000714137	CG9784	32.9277	< 3.82E-8	< 0.00032
stg	ET2	0.0234952	0.000713556	CG3632	32.9269	< 3.82E-8	< 0.00032
stg	ET2	0.0235046	0.000713875	Ptp4E	32.9254	< 3.82E-8	< 0.00032
stg	ET2	0.0234896	0.000713453	mbt	32.9238	< 3.82E-8	< 0.00032
stg	ET2	0.0235098	0.000714129	egr	32.921	< 3.82E-8	< 0.00032
stg	ET2	0.0234871	0.000713445	CG10426	32.9207	< 3.82E-8	< 0.00032
stg	ET2	0.023498	0.000713907	cdc14	32.9146	< 3.82E-8	< 0.00032
stg	ET2	0.0234689	0.000713028	Pp1alpha-96A	32.9144	< 3.82E-8	< 0.00032
stg	ET2	0.0234838	0.000713525	CG7115	32.9123	< 3.82E-8	< 0.00032
stg	ET2	0.0234594	0.000712822	CG12746	32.9105	< 3.82E-8	< 0.00032
stg	ET2	0.0234834	0.000713573	twe	32.9096	< 3.82E-8	< 0.00032
mts	ET2	0.0232153	0.000705434	Ptp61F	32.9093	< 3.82E-8	< 0.00032
stg	ET2	0.0234821	0.000713635	synj	32.9048	< 3.82E-8	< 0.00032
stg	ET2	0.0234944	0.000714055	PTP-ER	32.9027	< 3.82E-8	< 0.00032
stg	ET2	0.0234904	0.000714092	Mkp3	32.8955	< 3.82E-8	< 0.00032
stg	ET2	0.0234506	0.000712891	Ptpmeg	32.895	< 3.82E-8	< 0.00032
stg	ET2	0.0234799	0.00071393	msk	32.8883	< 3.82E-8	< 0.00032
mts	ET2	0.0233758	0.000712748	CG3573	32.7967	< 3.82E-8	< 0.00032
mts	ET2	0.0232577	0.000709441	mop	32.7831	< 3.82E-8	< 0.00032
mts	ET2	0.0232174	0.000708237	phl	32.782	< 3.82E-8	< 0.00032
mts	ET2	0.0231504	0.00070858	wun	32.6716	< 3.82E-8	< 0.00032
mts	ET2	0.0231786	0.000709883	Pp2C1	32.6513	< 3.82E-8	< 0.00032
mts	ET2	0.0232882	0.000713399	puc	32.6439	< 3.82E-8	< 0.00032
mts	ET2	0.0232773	0.000713463	pnt	32.6258	< 3.82E-8	< 0.00032
mts	ET2	0.0231864	0.000710951	cbt	32.6132	< 3.82E-8	< 0.00032
mts	ET2	0.0231388	0.000709832	Doa	32.5976	< 3.82E-8	< 0.00032
mts	ET2	0.0232563	0.000713578	Dsor1	32.5911	< 3.82E-8	< 0.00032
mts	ET2	0.0232542	0.000713589	rl	32.5876	< 3.82E-8	< 0.00032
mts	ET2	0.0232322	0.000713693	alph	32.5521	< 3.82E-8	< 0.00032
mts	ET2	0.0232132	0.000713772	Ras85D	32.5219	< 3.82E-8	< 0.00032
mts	ET2	0.0231849	0.000713198	Jra	32.5084	< 3.82E-8	< 0.00032
mts	ET2	0.0230705	0.000709837	mtm	32.5012	< 3.82E-8	< 0.00032
mts	ET2	0.0231932	0.000713843	drk	32.4905	< 3.82E-8	< 0.00032
mts	ET2	0.0231381	0.000712303	Pak	32.4835	< 3.82E-8	< 0.00032
mts	ET2	0.023107	0.000711393	CG17746	32.4813	< 3.82E-8	< 0.00032
mts	ET2	0.02318	0.000713883	Sos	32.4702	< 3.82E-8	< 0.00032
Dsor1	ET2	0.0227528	0.000701019	Cka	32.4568	< 3.82E-8	< 0.00032
mts	ET2	0.0231469	0.000713206	dome	32.4548	< 3.82E-8	< 0.00032
mts	ET2	0.0230142	0.000709176	mRNA-capping-enzyme	32.452	< 3.82E-8	< 0.00032
mts	ET2	0.0231661	0.00071392	stg	32.4492	< 3.82E-8	< 0.00032
mts	ET2	0.023136	0.000713644	Krn	32.4196	< 3.82E-8	< 0.00032
mts	ET2	0.023128	0.000713399	CG10426	32.4195	< 3.82E-8	< 0.00032
mts	ET2	0.0231292	0.000713541	Pez	32.4146	< 3.82E-8	< 0.00032
mts	ET2	0.0230422	0.000711538	CG10376	32.3836	< 3.82E-8	< 0.00032
mts	ET2	0.0229684	0.000709767	Mekk1	32.3605	< 3.82E-8	< 0.00032
mts	ET2	0.022923	0.00070843	msn	32.3575	< 3.82E-8	< 0.00032
mts	ET2	0.0229722	0.000710076	slpr	32.3517	< 3.82E-8	< 0.00032
Dsor1	ET2	0.022638	0.000699982	csw	32.3408	< 3.82E-8	< 0.00032
mts	ET2	0.0230758	0.000713606	twe	32.3368	< 3.82E-8	< 0.00032
mts	ET2	0.0230879	0.000714141	Gadd45	32.3296	< 3.82E-8	< 0.00032
mts	ET2	0.0229962	0.000711436	p38b	32.3236	< 3.82E-8	< 0.00032
mts	ET2	0.0230552	0.000713281	CG3530	32.3228	< 3.82E-8	< 0.00032
mts	ET2	0.023077	0.000713991	Gef26	32.3212	< 3.82E-8	< 0.00032
mts	ET2	0.0230802	0.000714151	Mkp3	32.3184	< 3.82E-8	< 0.00032
mts	ET2	0.0230624	0.000714132	CanA-14F	32.2943	< 3.82E-8	< 0.00032
mts	ET2	0.0230126	0.000712595	5PtaseI	32.294	< 3.82E-8	< 0.00032
mts	ET2	0.0229751	0.000711457	bsk	32.2931	< 3.82E-8	< 0.00032
mts	ET2	0.0229551	0.000710866	Rac2	32.2917	< 3.82E-8	< 0.00032
mts	ET2	0.0230552	0.000714137	CG17598	32.2841	< 3.82E-8	< 0.00032
mts	ET2	0.0230528	0.000714136	CG10089	32.2807	< 3.82E-8	< 0.00032
mts	ET2	0.0230112	0.000712858	CG12746	32.2802	< 3.82E-8	< 0.00032
mts	ET2	0.023047	0.000713998	Pvr	32.2789	< 3.82E-8	< 0.00032
mts	ET2	0.0230464	0.00071406	CG9391	32.2752	< 3.82E-8	< 0.00032
mts	ET2	0.0230074	0.000712861	wun2	32.2748	< 3.82E-8	< 0.00032
mts	ET2	0.0230123	0.00071305	Pp1alpha-96A	32.273	< 3.82E-8	< 0.00032
mts	ET2	0.0230085	0.000713034	Mkk4	32.2684	< 3.82E-8	< 0.00032
mts	ET2	0.0230346	0.000713877	Ptp4E	32.2668	< 3.82E-8	< 0.00032
mts	ET2	0.0229869	0.000712412	shark	32.2663	< 3.82E-8	< 0.00032
mts	ET2	0.0230331	0.000713854	Tak1	32.2659	< 3.82E-8	< 0.00032
mts	ET2	0.0230119	0.000713201	CG42327	32.2657	< 3.82E-8	< 0.00032
mts	ET2	0.0230031	0.000712935	Ptpmeg	32.2653	< 3.82E-8	< 0.00032
mts	ET2	0.023039	0.000714079	PTP-ER	32.2639	< 3.82E-8	< 0.00032
mts	ET2	0.0230231	0.000713665	CG6805	32.2603	< 3.82E-8	< 0.00032
mts	ET2	0.0230155	0.000713461	CG13197	32.2589	< 3.82E-8	< 0.00032
mts	ET2	0.0229352	0.000711007	PpD3	32.2574	< 3.82E-8	< 0.00032
mts	ET2	0.0230284	0.000713911	cdc14	32.2567	< 3.82E-8	< 0.00032
mts	ET2	0.0230279	0.000713944	PRL-1	32.2545	< 3.82E-8	< 0.00032
mts	ET2	0.0230149	0.000713548	Plip	32.2541	< 3.82E-8	< 0.00032
mts	ET2	0.0229501	0.000711568	aop	32.2529	< 3.82E-8	< 0.00032
mts	ET2	0.0230071	0.000713344	Src64B	32.2525	< 3.82E-8	< 0.00032
mts	ET2	0.0230313	0.000714121	CG9784	32.2513	< 3.82E-8	< 0.00032
mts	ET2	0.0230031	0.000713288	Lar	32.2494	< 3.82E-8	< 0.00032
mts	ET2	0.0230284	0.000714099	MKP-4	32.2481	< 3.82E-8	< 0.00032
mts	ET2	0.0230274	0.000714113	egr	32.2462	< 3.82E-8	< 0.00032
mts	ET2	0.0230223	0.000713959	Btk29A	32.2459	< 3.82E-8	< 0.00032
mts	ET2	0.0229966	0.000713206	grk	32.2439	< 3.82E-8	< 0.00032
mts	ET2	0.0230184	0.000713931	CG17029	32.2417	< 3.82E-8	< 0.00032
mts	ET2	0.0230076	0.000713672	Mtl	32.2383	< 3.82E-8	< 0.00032
mts	ET2	0.0229992	0.000713426	mbt	32.2377	< 3.82E-8	< 0.00032
mts	ET2	0.023014	0.000713907	pyd	32.2366	< 3.82E-8	< 0.00032
mts	ET2	0.0230054	0.000713698	CG10417	32.234	< 3.82E-8	< 0.00032
Dsor1	ET2	0.0225656	0.000700058	Pten	32.2339	< 3.82E-8	< 0.00032
mts	ET2	0.0229898	0.000713503	CG3632	32.221	< 3.82E-8	< 0.00032
mts	ET2	0.0229922	0.000713603	synj	32.2198	< 3.82E-8	< 0.00032
mts	ET2	0.0229985	0.000713841	Ptp99A	32.2179	< 3.82E-8	< 0.00032
mts	ET2	0.0230054	0.000714068	l(1)G0232	32.2173	< 3.82E-8	< 0.00032
mts	ET2	0.0229465	0.00071231	Ptp10D	32.2143	< 3.82E-8	< 0.00032
mts	ET2	0.0229748	0.000713452	CG7115	32.2024	< 3.82E-8	< 0.00032
mts	ET2	0.0229843	0.000713868	msk	32.1969	< 3.82E-8	< 0.00032
mts	ET2	0.0229591	0.000713358	Pdp	32.1846	< 3.82E-8	< 0.00032
mts	ET2	0.0228826	0.000711073	Ptp69D	32.1804	< 3.82E-8	< 0.00032
mts	ET2	0.0229695	0.00071382	lic	32.1783	< 3.82E-8	< 0.00032
Dsor1	ET2	0.0228921	0.000711484	drk	32.1751	< 3.82E-8	< 0.00032
mts	ET2	0.022953	0.000713759	Gap1	32.1579	< 3.82E-8	< 0.00032
Dsor1	ET2	0.0225457	0.00070137	ssh	32.1453	< 3.82E-8	< 0.00032
mts	ET2	0.0229398	0.000713704	Src42A	32.1419	< 3.82E-8	< 0.00032
Dsor1	ET2	0.0228722	0.000711724	Rho1	32.1364	< 3.82E-8	< 0.00032
Dsor1	ET2	0.0226178	0.000705536	kay	32.0576	< 3.82E-8	< 0.00032
Dsor1	ET2	0.022798	0.000712514	pnt	31.9965	< 3.82E-8	< 0.00032
Dsor1	ET2	0.0227894	0.000712595	Pvr	31.9808	< 3.82E-8	< 0.00032
Dsor1	ET2	0.0226104	0.00070719	PpV	31.9722	< 3.82E-8	< 0.00032
Dsor1	ET2	0.0225313	0.000705423	Ptp61F	31.9401	< 3.82E-8	< 0.00032
Dsor1	ET2	0.0225963	0.000708261	phl	31.9039	< 3.82E-8	< 0.00032
Dsor1	ET2	0.022716	0.000713193	rl	31.851	< 3.82E-8	< 0.00032
Dsor1	ET2	0.0225995	0.000709568	mop	31.8497	< 3.82E-8	< 0.00032
Dsor1	ET2	0.0225435	0.000708579	wun	31.8152	< 3.82E-8	< 0.00032
Dsor1	ET2	0.0226539	0.000712921	dome	31.7762	< 3.82E-8	< 0.00032
Dsor1	ET2	0.022671	0.00071348	Sos	31.7752	< 3.82E-8	< 0.00032
Cka	ET1	-0.0154874	0.000487501	msk	31.7689	< 3.82E-8	< 0.00032
Dsor1	ET2	0.0225523	0.000709893	Pp2C1	31.7685	< 3.82E-8	< 0.00032
Dsor1	ET2	0.0226581	0.00071355	Ras85D	31.754	< 3.82E-8	< 0.00032
Dsor1	ET2	0.0226528	0.000713578	mts	31.7454	< 3.82E-8	< 0.00032
Dsor1	ET2	0.0225313	0.00070983	Doa	31.7418	< 3.82E-8	< 0.00032
Dsor1	ET2	0.0225365	0.000710981	cbt	31.6977	< 3.82E-8	< 0.00032
Dsor1	ET2	0.0226166	0.000713745	puc	31.6873	< 3.82E-8	< 0.00032
Dsor1	ET2	0.0226162	0.000713746	CG3573	31.6865	< 3.82E-8	< 0.00032
Dsor1	ET2	0.0226152	0.00071375	stg	31.685	< 3.82E-8	< 0.00032
Dsor1	ET2	0.0224885	0.000709882	mtm	31.6791	< 3.82E-8	< 0.00032
Dsor1	ET2	0.0225216	0.000711405	CG17746	31.658	< 3.82E-8	< 0.00032
Cka	ET1	-0.0154972	0.000489533	mRNA-capping-enzyme	31.6571	< 3.82E-8	< 0.00032
Dsor1	ET2	0.0224447	0.000709157	mRNA-capping-enzyme	31.6499	< 3.82E-8	< 0.00032
Dsor1	ET2	0.0225077	0.0007123	Pak	31.5986	< 3.82E-8	< 0.00032
Dsor1	ET2	0.0223831	0.000708533	msn	31.5907	< 3.82E-8	< 0.00032
Dsor1	ET2	0.0225375	0.000713972	Src42A	31.5664	< 3.82E-8	< 0.00032
Dsor1	ET2	0.0224937	0.000713266	Jra	31.5362	< 3.82E-8	< 0.00032
Dsor1	ET2	0.0225106	0.000714006	alph	31.5271	< 3.82E-8	< 0.00032
Dsor1	ET2	0.0223849	0.000710095	slpr	31.5238	< 3.82E-8	< 0.00032
Dsor1	ET2	0.0224799	0.000713536	Pez	31.505	< 3.82E-8	< 0.00032
Dsor1	ET2	0.022481	0.000713647	Krn	31.5015	< 3.82E-8	< 0.00032
Dsor1	ET2	0.0224884	0.000714018	Gap1	31.4956	< 3.82E-8	< 0.00032
Dsor1	ET2	0.0224013	0.000711495	bsk	31.4849	< 3.82E-8	< 0.00032
Dsor1	ET2	0.0224315	0.000712458	shark	31.4846	< 3.82E-8	< 0.00032
Dsor1	ET2	0.0223446	0.000709731	Mekk1	31.4832	< 3.82E-8	< 0.00032
Dsor1	ET2	0.0223978	0.000711525	CG10376	31.4786	< 3.82E-8	< 0.00032
Dsor1	ET2	0.0224392	0.000713256	CG3530	31.4603	< 3.82E-8	< 0.00032
Dsor1	ET2	0.022433	0.000713058	Mkk4	31.4602	< 3.82E-8	< 0.00032
Dsor1	ET2	0.0224588	0.000713979	Gef26	31.4558	< 3.82E-8	< 0.00032
Dsor1	ET2	0.0223677	0.000711089	PpD3	31.4555	< 3.82E-8	< 0.00032
Dsor1	ET2	0.0224398	0.000713485	CG13197	31.451	< 3.82E-8	< 0.00032
Dsor1	ET2	0.0223576	0.000710879	Rac2	31.4507	< 3.82E-8	< 0.00032
Dsor1	ET2	0.0224532	0.000714067	CG9391	31.4442	< 3.82E-8	< 0.00032
Dsor1	ET2	0.0224057	0.000712592	5PtaseI	31.4425	< 3.82E-8	< 0.00032
Dsor1	ET2	0.0223989	0.000712424	Ptp10D	31.4404	< 3.82E-8	< 0.00032
Dsor1	ET2	0.0224128	0.000712871	wun2	31.4402	< 3.82E-8	< 0.00032
Dsor1	ET2	0.0224506	0.000714122	Gadd45	31.4381	< 3.82E-8	< 0.00032
Dsor1	ET2	0.0224433	0.000713997	msk	31.4333	< 3.82E-8	< 0.00032
Dsor1	ET2	0.0224462	0.000714133	CG10089	31.4315	< 3.82E-8	< 0.00032
Dsor1	ET2	0.0224405	0.000713994	lic	31.4296	< 3.82E-8	< 0.00032
Dsor1	ET2	0.0224442	0.000714134	Mkp3	31.4286	< 3.82E-8	< 0.00032
Dsor1	ET2	0.0224316	0.000713737	CG10417	31.4283	< 3.82E-8	< 0.00032
Dsor1	ET2	0.0223563	0.000711377	p38b	31.4268	< 3.82E-8	< 0.00032
Dsor1	ET2	0.0224239	0.000713563	Plip	31.4252	< 3.82E-8	< 0.00032
Dsor1	ET2	0.0223609	0.000711601	aop	31.4234	< 3.82E-8	< 0.00032
Dsor1	ET2	0.0224251	0.000713671	CG6805	31.4221	< 3.82E-8	< 0.00032
Dsor1	ET2	0.0224338	0.000713989	Btk29A	31.4204	< 3.82E-8	< 0.00032
Dsor1	ET2	0.0224095	0.000713352	Src64B	31.4144	< 3.82E-8	< 0.00032
Dsor1	ET2	0.0224062	0.000713297	Lar	31.4121	< 3.82E-8	< 0.00032
Dsor1	ET2	0.0224302	0.000714072	PTP-ER	31.4117	< 3.82E-8	< 0.00032
Dsor1	ET2	0.0224024	0.000713193	CG42327	31.4114	< 3.82E-8	< 0.00032
Dsor1	ET2	0.0224225	0.000713868	Ptp4E	31.4098	< 3.82E-8	< 0.00032
Dsor1	ET2	0.0224289	0.000714121	egr	31.4077	< 3.82E-8	< 0.00032
Dsor1	ET2	0.0224273	0.000714103	MKP-4	31.4063	< 3.82E-8	< 0.00032
Dsor1	ET2	0.0224091	0.00071364	synj	31.4011	< 3.82E-8	< 0.00032
Dsor1	ET2	0.0223896	0.000713022	Pp1alpha-96A	31.401	< 3.82E-8	< 0.00032
Dsor1	ET2	0.0224232	0.000714096	CG17598	31.4008	< 3.82E-8	< 0.00032
Dsor1	ET2	0.0224171	0.000713934	CG17029	31.3993	< 3.82E-8	< 0.00032
Dsor1	ET2	0.0224207	0.000714079	CanA-14F	31.398	< 3.82E-8	< 0.00032
Dsor1	ET2	0.0223797	0.000712815	CG12746	31.3962	< 3.82E-8	< 0.00032
Dsor1	ET2	0.0224094	0.000713827	Tak1	31.3934	< 3.82E-8	< 0.00032
Dsor1	ET2	0.0224008	0.000713562	twe	31.3929	< 3.82E-8	< 0.00032
Dsor1	ET2	0.0223962	0.000713427	mbt	31.3925	< 3.82E-8	< 0.00032
Dsor1	ET2	0.022415	0.000714098	CG9784	31.3893	< 3.82E-8	< 0.00032
Dsor1	ET2	0.0224069	0.000713884	cdc14	31.3873	< 3.82E-8	< 0.00032
Dsor1	ET2	0.0223849	0.000713191	grk	31.387	< 3.82E-8	< 0.00032
Dsor1	ET2	0.0224056	0.000713915	PRL-1	31.3842	< 3.82E-8	< 0.00032
Dsor1	ET2	0.0223971	0.00071366	Mtl	31.3835	< 3.82E-8	< 0.00032
Dsor1	ET2	0.0223864	0.000713403	CG10426	31.3797	< 3.82E-8	< 0.00032
Dsor1	ET2	0.0224015	0.000713891	pyd	31.3794	< 3.82E-8	< 0.00032
Dsor1	ET2	0.0223165	0.000711219	Ptp69D	31.3778	< 3.82E-8	< 0.00032
Dsor1	ET2	0.0223872	0.000713489	CG7115	31.3771	< 3.82E-8	< 0.00032
Dsor1	ET2	0.0224037	0.000714073	l(1)G0232	31.3746	< 3.82E-8	< 0.00032
Dsor1	ET2	0.0223659	0.000712871	Ptpmeg	31.3745	< 3.82E-8	< 0.00032
Dsor1	ET2	0.0223945	0.000713841	Ptp99A	31.3719	< 3.82E-8	< 0.00032
Dsor1	ET2	0.0223768	0.000713481	CG3632	31.3629	< 3.82E-8	< 0.00032
Dsor1	ET2	0.0223736	0.000713407	Pdp	31.3616	< 3.82E-8	< 0.00032
stg	ET1	-0.01504	0.000487537	msk	30.8489	< 3.82E-8	< 0.00032
stg	ET1	-0.0150485	0.000489611	mRNA-capping-enzyme	30.7356	< 3.82E-8	< 0.00032
Cka	ET1	-0.0153939	0.000507009	Src42A	30.3622	< 3.82E-8	< 0.00032
Cka	ET1	-0.0153744	0.000509627	CG10376	30.1679	< 3.82E-8	< 0.00032
Cka	ET1	-0.0152637	0.000506556	alph	30.1323	< 3.82E-8	< 0.00032
Cka	ET1	-0.0153903	0.000512139	msn	30.0511	< 3.82E-8	< 0.00032
Cka	ET1	-0.0154182	0.000513482	kay	30.0268	< 3.82E-8	< 0.00032
Cka	ET1	-0.0153308	0.000512391	cdc14	29.9201	< 3.82E-8	< 0.00032
Cka	ET1	-0.0153509	0.000513245	twe	29.9095	< 3.82E-8	< 0.00032
Cka	ET1	-0.0152547	0.000510455	bsk	29.8845	< 3.82E-8	< 0.00032
Cka	ET1	-0.015293	0.00051187	phl	29.8768	< 3.82E-8	< 0.00032
Cka	ET1	-0.0154106	0.00051591	Gap1	29.8707	< 3.82E-8	< 0.00032
Cka	ET1	-0.0153313	0.000513293	Krn	29.8685	< 3.82E-8	< 0.00032
Cka	ET1	-0.0153407	0.000513642	Mkp3	29.8665	< 3.82E-8	< 0.00032
Cka	ET1	-0.0152478	0.000510735	aop	29.8547	< 3.82E-8	< 0.00032
Cka	ET1	-0.0153042	0.000512711	cbt	29.8495	< 3.82E-8	< 0.00032
Cka	ET1	-0.0152272	0.000510139	Src64B	29.849	< 3.82E-8	< 0.00032
Cka	ET1	-0.0152582	0.000511428	l(1)G0232	29.8345	< 3.82E-8	< 0.00032
Cka	ET1	-0.0153897	0.000516006	Rho1	29.8246	< 3.82E-8	< 0.00032
Cka	ET1	-0.0152235	0.000510527	grk	29.8191	< 3.82E-8	< 0.00032
Cka	ET1	-0.0153218	0.000514036	CG13197	29.8069	< 3.82E-8	< 0.00032
Cka	ET1	-0.0152394	0.000511343	lic	29.8027	< 3.82E-8	< 0.00032
Cka	ET1	-0.0153172	0.000514477	Plip	29.7724	< 3.82E-8	< 0.00032
Cka	ET1	-0.0152239	0.000511458	PpD3	29.7656	< 3.82E-8	< 0.00032
Cka	ET1	-0.0153467	0.000515676	Pak	29.7604	< 3.82E-8	< 0.00032
Cka	ET1	-0.0153187	0.000514836	CG12746	29.7546	< 3.82E-8	< 0.00032
Cka	ET1	-0.0153196	0.00051488	5PtaseI	29.7538	< 3.82E-8	< 0.00032
Cka	ET1	-0.0153167	0.000514805	wun2	29.7525	< 3.82E-8	< 0.00032
Cka	ET1	-0.0152703	0.000513415	wun	29.7427	< 3.82E-8	< 0.00032
Cka	ET1	-0.0153169	0.000515023	CG9391	29.7402	< 3.82E-8	< 0.00032
Cka	ET1	-0.0153494	0.000516139	Pvr	29.7388	< 3.82E-8	< 0.00032
Cka	ET1	-0.0152871	0.000514089	Tak1	29.7362	< 3.82E-8	< 0.00032
Cka	ET1	-0.015244	0.000512659	Ptp10D	29.7352	< 3.82E-8	< 0.00032
Cka	ET1	-0.0153435	0.000516126	Jra	29.7282	< 3.82E-8	< 0.00032
Cka	ET1	-0.0152539	0.000513155	Btk29A	29.7257	< 3.82E-8	< 0.00032
Cka	ET1	-0.015338	0.000516165	Ptp69D	29.7154	< 3.82E-8	< 0.00032
Cka	ET1	-0.0152581	0.000513647	Pdp	29.7053	< 3.82E-8	< 0.00032
Cka	ET1	-0.0152752	0.000514325	csw	29.6996	< 3.82E-8	< 0.00032
Cka	ET1	-0.015329	0.000516181	mts	29.6969	< 3.82E-8	< 0.00032
Cka	ET1	-0.0152452	0.000513371	shark	29.6962	< 3.82E-8	< 0.00032
Cka	ET1	-0.0152545	0.000513856	CG3632	29.6862	< 3.82E-8	< 0.00032
Cka	ET1	-0.0153094	0.00051579	CG42327	29.6814	< 3.82E-8	< 0.00032
Cka	ET1	-0.0152449	0.000513639	Rac2	29.6802	< 3.82E-8	< 0.00032
Cka	ET1	-0.0153194	0.000516195	Pten	29.6776	< 3.82E-8	< 0.00032
Cka	ET1	-0.0152765	0.00051481	CG7115	29.674	< 3.82E-8	< 0.00032
Cka	ET1	-0.0152611	0.000514309	CG3530	29.673	< 3.82E-8	< 0.00032
Cka	ET1	-0.0153172	0.000516246	Ptp61F	29.6704	< 3.82E-8	< 0.00032
Cka	ET1	-0.0153086	0.000516004	synj	29.6676	< 3.82E-8	< 0.00032
Cka	ET1	-0.0153113	0.000516204	PTP-ER	29.6614	< 3.82E-8	< 0.00032
Cka	ET1	-0.015312	0.000516312	Ptp4E	29.6565	< 3.82E-8	< 0.00032
Cka	ET1	-0.0153107	0.000516277	Doa	29.656	< 3.82E-8	< 0.00032
Cka	ET1	-0.0152507	0.000514453	Ptp99A	29.6446	< 3.82E-8	< 0.00032
Cka	ET1	-0.0153032	0.000516251	Ptpmeg	29.643	< 3.82E-8	< 0.00032
Cka	ET1	-0.0153018	0.000516211	drk	29.6425	< 3.82E-8	< 0.00032
Cka	ET1	-0.0153016	0.000516211	pyd	29.6422	< 3.82E-8	< 0.00032
Cka	ET1	-0.0152948	0.000516109	CG10089	29.6348	< 3.82E-8	< 0.00032
Cka	ET1	-0.0152584	0.000514909	Gadd45	29.6332	< 3.82E-8	< 0.00032
Cka	ET1	-0.0152832	0.000515765	Mekk1	29.6322	< 3.82E-8	< 0.00032
Cka	ET1	-0.0152955	0.000516257	Lar	29.6277	< 3.82E-8	< 0.00032
Cka	ET1	-0.0152847	0.000515903	CG3573	29.627	< 3.82E-8	< 0.00032
Cka	ET1	-0.0152961	0.000516312	CG10417	29.6256	< 3.82E-8	< 0.00032
Cka	ET1	-0.0152915	0.000516158	egr	29.6256	< 3.82E-8	< 0.00032
Cka	ET1	-0.0152725	0.000515538	slpr	29.6244	< 3.82E-8	< 0.00032
Cka	ET1	-0.0152922	0.000516213	CG17029	29.6238	< 3.82E-8	< 0.00032
Cka	ET1	-0.0152911	0.000516213	mtm	29.6218	< 3.82E-8	< 0.00032
Cka	ET1	-0.015276	0.000515715	mbt	29.6211	< 3.82E-8	< 0.00032
Cka	ET1	-0.0152911	0.000516308	CG6805	29.6163	< 3.82E-8	< 0.00032
Cka	ET1	-0.0152867	0.000516226	Pp1alpha-96A	29.6125	< 3.82E-8	< 0.00032
Cka	ET1	-0.015286	0.000516308	CG17598	29.6063	< 3.82E-8	< 0.00032
Cka	ET1	-0.0152853	0.000516313	Pez	29.6047	< 3.82E-8	< 0.00032
Cka	ET1	-0.0152815	0.000516212	PpV	29.6032	< 3.82E-8	< 0.00032
stg	ET1	-0.0150067	0.000507011	Src42A	29.5985	< 3.82E-8	< 0.00032
Cka	ET1	-0.0152723	0.000516008	p38b	29.597	< 3.82E-8	< 0.00032
Cka	ET1	-0.0152715	0.000516027	Mtl	29.5944	< 3.82E-8	< 0.00032
Cka	ET1	-0.0152661	0.000515864	CG9784	29.5933	< 3.82E-8	< 0.00032
Cka	ET1	-0.0152716	0.000516111	MKP-4	29.5898	< 3.82E-8	< 0.00032
Cka	ET1	-0.0152639	0.000515862	PRL-1	29.589	< 3.82E-8	< 0.00032
Cka	ET1	-0.0152749	0.000516308	CG10426	29.5849	< 3.82E-8	< 0.00032
Cka	ET1	-0.0152653	0.000516121	CanA-14F	29.577	< 3.82E-8	< 0.00032
Cka	ET1	-0.0152705	0.000516307	Pp2C1	29.5764	< 3.82E-8	< 0.00032
Cka	ET1	-0.0152676	0.000516307	Gef26	29.5708	< 3.82E-8	< 0.00032
Cka	ET1	-0.0152561	0.00051595	Mkk4	29.569	< 3.82E-8	< 0.00032
Cka	ET1	-0.0152596	0.000516195	stg	29.5617	< 3.82E-8	< 0.00032
Cka	ET1	-0.0152614	0.000516301	CG17746	29.5591	< 3.82E-8	< 0.00032
Cka	ET1	-0.015248	0.000516158	ssh	29.5413	< 3.82E-8	< 0.00032
Cka	ET1	-0.0152242	0.000516124	Dsor1	29.4971	< 3.82E-8	< 0.00032
Cka	ET1	-0.0152196	0.000516112	rl	29.489	< 3.82E-8	< 0.00032
Cka	ET1	-0.0152129	0.000516091	Ras85D	29.4772	< 3.82E-8	< 0.00032
Cka	ET1	-0.0152038	0.00051606	puc	29.4613	< 3.82E-8	< 0.00032
Cka	ET1	-0.0151922	0.000516016	Sos	29.4413	< 3.82E-8	< 0.00032
Cka	ET1	-0.0151895	0.000516005	mop	29.4367	< 3.82E-8	< 0.00032
Cka	ET1	-0.0151788	0.000515958	dome	29.4187	< 3.82E-8	< 0.00032
stg	ET1	-0.0148822	0.000506571	alph	29.3783	< 3.82E-8	< 0.00032
stg	ET1	-0.0149543	0.000509616	CG10376	29.3444	< 3.82E-8	< 0.00032
Cka	ET1	-0.0151288	0.000515676	pnt	29.3378	< 3.82E-8	< 0.00032
stg	ET1	-0.0150221	0.000513518	kay	29.2533	< 3.82E-8	< 0.00032
stg	ET1	-0.0149449	0.000511929	phl	29.1933	< 3.82E-8	< 0.00032
stg	ET1	-0.0149089	0.000511249	lic	29.1617	< 3.82E-8	< 0.00032
stg	ET1	-0.0149666	0.000513292	Krn	29.1581	< 3.82E-8	< 0.00032
stg	ET1	-0.014935	0.00051238	cdc14	29.1482	< 3.82E-8	< 0.00032
stg	ET1	-0.0148583	0.000510128	Src64B	29.1265	< 3.82E-8	< 0.00032
stg	ET1	-0.0148624	0.000510512	grk	29.1126	< 3.82E-8	< 0.00032
stg	ET1	-0.0149392	0.000513241	twe	29.1075	< 3.82E-8	< 0.00032
stg	ET1	-0.0148627	0.000510735	aop	29.1006	< 3.82E-8	< 0.00032
stg	ET1	-0.0149582	0.000514037	CG13197	29.0995	< 3.82E-8	< 0.00032
stg	ET1	-0.0150137	0.000515968	mts	29.0981	< 3.82E-8	< 0.00032
stg	ET1	-0.0149149	0.000512703	cbt	29.0906	< 3.82E-8	< 0.00032
stg	ET1	-0.0149661	0.000514793	wun2	29.072	< 3.82E-8	< 0.00032
stg	ET1	-0.0148394	0.00051048	bsk	29.0694	< 3.82E-8	< 0.00032
stg	ET1	-0.0149568	0.000514874	5PtaseI	29.0494	< 3.82E-8	< 0.00032
stg	ET1	-0.0149506	0.000514834	CG12746	29.0396	< 3.82E-8	< 0.00032
stg	ET1	-0.0149395	0.00051448	Plip	29.0381	< 3.82E-8	< 0.00032
stg	ET1	-0.0149548	0.000515018	CG9391	29.0375	< 3.82E-8	< 0.00032
stg	ET1	-0.0149128	0.00051361	Mkp3	29.0352	< 3.82E-8	< 0.00032
stg	ET1	-0.0149721	0.00051566	Pak	29.0349	< 3.82E-8	< 0.00032
stg	ET1	-0.0148489	0.000511457	PpD3	29.0327	< 3.82E-8	< 0.00032
stg	ET1	-0.0148466	0.00051145	l(1)G0232	29.0285	< 3.82E-8	< 0.00032
stg	ET1	-0.0148802	0.000512629	msn	29.0273	< 3.82E-8	< 0.00032
stg	ET1	-0.0148761	0.000512647	Ptp10D	29.0181	< 3.82E-8	< 0.00032
stg	ET1	-0.0149742	0.00051608	Jra	29.0153	< 3.82E-8	< 0.00032
stg	ET1	-0.0148856	0.000513352	shark	28.9969	< 3.82E-8	< 0.00032
stg	ET1	-0.014964	0.000516141	Pvr	28.9921	< 3.82E-8	< 0.00032
stg	ET1	-0.0149052	0.000514353	csw	28.9784	< 3.82E-8	< 0.00032
stg	ET1	-0.0148843	0.000513637	Pdp	28.9783	< 3.82E-8	< 0.00032
stg	ET1	-0.0149422	0.000515784	CG42327	28.9698	< 3.82E-8	< 0.00032
stg	ET1	-0.0149443	0.000516181	Gap1	28.9517	< 3.82E-8	< 0.00032
stg	ET1	-0.0149404	0.000516241	Lar	28.9408	< 3.82E-8	< 0.00032
stg	ET1	-0.0149413	0.000516282	CG10417	28.9401	< 3.82E-8	< 0.00032
stg	ET1	-0.01487	0.000513856	CG3632	28.9381	< 3.82E-8	< 0.00032
stg	ET1	-0.0148445	0.000513158	Btk29A	28.9277	< 3.82E-8	< 0.00032
stg	ET1	-0.0149309	0.0005162	dome	28.9246	< 3.82E-8	< 0.00032
stg	ET1	-0.0149287	0.00051621	CG17029	28.9198	< 3.82E-8	< 0.00032
stg	ET1	-0.0148533	0.000513639	Rac2	28.9178	< 3.82E-8	< 0.00032
stg	ET1	-0.0148869	0.000514814	CG7115	28.9171	< 3.82E-8	< 0.00032
stg	ET1	-0.0148871	0.000514903	Gadd45	28.9125	< 3.82E-8	< 0.00032
stg	ET1	-0.0149202	0.000516095	MKP-4	28.9098	< 3.82E-8	< 0.00032
stg	ET1	-0.0149231	0.000516207	Pten	28.9091	< 3.82E-8	< 0.00032
stg	ET1	-0.0148427	0.00051343	wun	28.909	< 3.82E-8	< 0.00032
stg	ET1	-0.0149255	0.000516302	CG6805	28.9085	< 3.82E-8	< 0.00032
stg	ET1	-0.0149021	0.000515529	slpr	28.9065	< 3.82E-8	< 0.00032
stg	ET1	-0.0149236	0.000516303	Pp2C1	28.9046	< 3.82E-8	< 0.00032
stg	ET1	-0.0149135	0.000516003	synj	28.902	< 3.82E-8	< 0.00032
stg	ET1	-0.0149177	0.00051621	pyd	28.8985	< 3.82E-8	< 0.00032
stg	ET1	-0.0149163	0.000516211	Ptp69D	28.8957	< 3.82E-8	< 0.00032
stg	ET1	-0.0149127	0.00051611	CG10089	28.8943	< 3.82E-8	< 0.00032
stg	ET1	-0.0149176	0.000516308	Pez	28.8928	< 3.82E-8	< 0.00032
stg	ET1	-0.0149138	0.000516282	Doa	28.8869	< 3.82E-8	< 0.00032
stg	ET1	-0.014905	0.000516022	Mtl	28.8845	< 3.82E-8	< 0.00032
stg	ET1	-0.0149127	0.000516312	Gef26	28.8832	< 3.82E-8	< 0.00032
stg	ET1	-0.0149021	0.000515951	Mkk4	28.8828	< 3.82E-8	< 0.00032
stg	ET1	-0.0149028	0.000516004	p38b	28.8811	< 3.82E-8	< 0.00032
stg	ET1	-0.0148943	0.000515714	mbt	28.8809	< 3.82E-8	< 0.00032
stg	ET1	-0.0148476	0.000514118	Tak1	28.8798	< 3.82E-8	< 0.00032
stg	ET1	-0.0149084	0.000516228	Pp1alpha-96A	28.8795	< 3.82E-8	< 0.00032
stg	ET1	-0.0149024	0.000516156	egr	28.872	< 3.82E-8	< 0.00032
stg	ET1	-0.0149066	0.000516311	CG10426	28.8713	< 3.82E-8	< 0.00032
stg	ET1	-0.014852	0.000514449	Ptp99A	28.8698	< 3.82E-8	< 0.00032
stg	ET1	-0.014902	0.000516213	mop	28.8678	< 3.82E-8	< 0.00032
stg	ET1	-0.0149019	0.000516213	PpV	28.8678	< 3.82E-8	< 0.00032
stg	ET1	-0.0149013	0.000516213	mtm	28.8665	< 3.82E-8	< 0.00032
stg	ET1	-0.014904	0.000516314	CG17746	28.8662	< 3.82E-8	< 0.00032
stg	ET1	-0.0148862	0.000515862	PRL-1	28.8569	< 3.82E-8	< 0.00032
stg	ET1	-0.0148402	0.000514301	CG3530	28.855	< 3.82E-8	< 0.00032
stg	ET1	-0.0148967	0.000516306	CG17598	28.8524	< 3.82E-8	< 0.00032
stg	ET1	-0.0148787	0.000515769	Mekk1	28.8477	< 3.82E-8	< 0.00032
stg	ET1	-0.0148897	0.000516209	drk	28.8444	< 3.82E-8	< 0.00032
stg	ET1	-0.014875	0.000515863	CG9784	28.8352	< 3.82E-8	< 0.00032
stg	ET1	-0.0148856	0.000516237	Ptpmeg	28.8348	< 3.82E-8	< 0.00032
stg	ET1	-0.0148846	0.000516205	pnt	28.8347	< 3.82E-8	< 0.00032
stg	ET1	-0.0148831	0.000516204	Ras85D	28.8319	< 3.82E-8	< 0.00032
stg	ET1	-0.0148798	0.0005162	PTP-ER	28.8257	< 3.82E-8	< 0.00032
stg	ET1	-0.0148749	0.000516195	Cka	28.8165	< 3.82E-8	< 0.00032
stg	ET1	-0.0148734	0.000516257	Ptp61F	28.81	< 3.82E-8	< 0.00032
stg	ET1	-0.0148697	0.000516298	Ptp4E	28.8005	< 3.82E-8	< 0.00032
stg	ET1	-0.0148653	0.000516181	Dsor1	28.7986	< 3.82E-8	< 0.00032
stg	ET1	-0.0148573	0.000516166	Sos	28.784	< 3.82E-8	< 0.00032
stg	ET1	-0.014842	0.000515866	CG3573	28.771	< 3.82E-8	< 0.00032
stg	ET1	-0.0148492	0.000516136	ssh	28.77	< 3.82E-8	< 0.00032
stg	ET1	-0.0148455	0.000516078	CanA-14F	28.7661	< 3.82E-8	< 0.00032
stg	ET1	-0.0148349	0.000516111	puc	28.7436	< 3.82E-8	< 0.00032
stg	ET1	-0.014823	0.000516074	rl	28.7227	< 3.82E-8	< 0.00032
stg	ET1	-0.014812	0.000516034	Rho1	28.7036	< 3.82E-8	< 0.00032
rl	ET1	-0.0133798	0.000487544	msk	27.4432	< 3.82E-8	< 0.00032
rl	ET1	-0.0133701	0.00048961	mRNA-capping-enzyme	27.3078	< 3.82E-8	< 0.00032
Sos	ET1	-0.0133162	0.000489521	mRNA-capping-enzyme	27.2025	< 3.82E-8	< 0.00032
Sos	ET1	-0.0132444	0.000487541	msk	27.1658	< 3.82E-8	< 0.00032
Ras85D	ET1	-0.0129905	0.000487541	msk	26.6449	< 3.82E-8	< 0.00032
Ras85D	ET1	-0.013034	0.000489528	mRNA-capping-enzyme	26.6255	< 3.82E-8	< 0.00032
PpV	ET1	-0.0129173	0.000487537	msk	26.495	< 3.82E-8	< 0.00032
PpV	ET1	-0.0129371	0.00048957	mRNA-capping-enzyme	26.4254	< 3.82E-8	< 0.00032
rl	ET1	-0.0132955	0.000506821	alph	26.2331	< 3.82E-8	< 0.00032
rl	ET1	-0.0132313	0.000506849	Src42A	26.1049	< 3.82E-8	< 0.00032
rl	ET1	-0.0133026	0.000509629	CG10376	26.1024	< 3.82E-8	< 0.00032
Sos	ET1	-0.0131353	0.000506764	alph	25.9199	< 3.82E-8	< 0.00032
rl	ET1	-0.0132976	0.000513242	twe	25.909	< 3.82E-8	< 0.00032
rl	ET1	-0.0132846	0.000512745	cbt	25.9087	< 3.82E-8	< 0.00032
rl	ET1	-0.013306	0.000513628	Mkp3	25.906	< 3.82E-8	< 0.00032
rl	ET1	-0.0132696	0.000512388	cdc14	25.8976	< 3.82E-8	< 0.00032
rl	ET1	-0.0131956	0.000510115	Src64B	25.8678	< 3.82E-8	< 0.00032
rl	ET1	-0.0132723	0.000513292	Krn	25.8572	< 3.82E-8	< 0.00032
rl	ET1	-0.013216	0.000511298	lic	25.8479	< 3.82E-8	< 0.00032
rl	ET1	-0.0131944	0.000510506	grk	25.8457	< 3.82E-8	< 0.00032
rl	ET1	-0.0131993	0.000510723	aop	25.8444	< 3.82E-8	< 0.00032
rl	ET1	-0.0132155	0.000511411	PpD3	25.8413	< 3.82E-8	< 0.00032
rl	ET1	-0.0132826	0.000514038	CG13197	25.8397	< 3.82E-8	< 0.00032
rl	ET1	-0.0131896	0.000510465	bsk	25.8385	< 3.82E-8	< 0.00032
Sos	ET1	-0.0131637	0.000509624	CG10376	25.8302	< 3.82E-8	< 0.00032
rl	ET1	-0.0132031	0.000511425	l(1)G0232	25.8164	< 3.82E-8	< 0.00032
rl	ET1	-0.0132881	0.000514827	CG12746	25.8108	< 3.82E-8	< 0.00032
rl	ET1	-0.0132889	0.00051487	5PtaseI	25.8102	< 3.82E-8	< 0.00032
rl	ET1	-0.0132764	0.00051448	Plip	25.8056	< 3.82E-8	< 0.00032
Sos	ET1	-0.0130734	0.000506716	Src42A	25.8002	< 3.82E-8	< 0.00032
rl	ET1	-0.0132497	0.0005136	kay	25.7977	< 3.82E-8	< 0.00032
rl	ET1	-0.0132782	0.000514804	wun2	25.7927	< 3.82E-8	< 0.00032
rl	ET1	-0.0132791	0.00051502	CG9391	25.7837	< 3.82E-8	< 0.00032
rl	ET1	-0.0133033	0.000516108	Gap1	25.7763	< 3.82E-8	< 0.00032
rl	ET1	-0.0132107	0.000512624	msn	25.7708	< 3.82E-8	< 0.00032
rl	ET1	-0.0132828	0.000515771	CG42327	25.7532	< 3.82E-8	< 0.00032
rl	ET1	-0.0132921	0.000516138	Ptp69D	25.7529	< 3.82E-8	< 0.00032
rl	ET1	-0.0132884	0.000516147	Pten	25.7454	< 3.82E-8	< 0.00032
rl	ET1	-0.0132221	0.00051361	Rac2	25.7434	< 3.82E-8	< 0.00032
rl	ET1	-0.0132133	0.000513351	shark	25.7394	< 3.82E-8	< 0.00032
rl	ET1	-0.0132074	0.000513145	Btk29A	25.7381	< 3.82E-8	< 0.00032
rl	ET1	-0.0131941	0.000512655	Ptp10D	25.7368	< 3.82E-8	< 0.00032
rl	ET1	-0.0132283	0.00051409	Tak1	25.7315	< 3.82E-8	< 0.00032
rl	ET1	-0.0132664	0.000515698	Pak	25.7252	< 3.82E-8	< 0.00032
rl	ET1	-0.0132112	0.000513637	Pdp	25.721	< 3.82E-8	< 0.00032
rl	ET1	-0.0132042	0.000513424	wun	25.718	< 3.82E-8	< 0.00032
rl	ET1	-0.0132745	0.000516176	mtm	25.7169	< 3.82E-8	< 0.00032
rl	ET1	-0.0132142	0.000513842	CG3632	25.7165	< 3.82E-8	< 0.00032
rl	ET1	-0.0132742	0.000516176	pyd	25.7165	< 3.82E-8	< 0.00032
rl	ET1	-0.0132674	0.000516187	PTP-ER	25.7027	< 3.82E-8	< 0.00032
rl	ET1	-0.0132653	0.000516151	egr	25.7004	< 3.82E-8	< 0.00032
rl	ET1	-0.0132295	0.000514798	CG7115	25.6984	< 3.82E-8	< 0.00032
rl	ET1	-0.0132648	0.000516203	CG17029	25.6968	< 3.82E-8	< 0.00032
rl	ET1	-0.0132643	0.000516192	mts	25.6965	< 3.82E-8	< 0.00032
rl	ET1	-0.0132581	0.000516002	synj	25.6938	< 3.82E-8	< 0.00032
rl	ET1	-0.0131401	0.000511452	phl	25.6917	< 3.82E-8	< 0.00032
rl	ET1	-0.0132622	0.000516246	Lar	25.6897	< 3.82E-8	< 0.00032
rl	ET1	-0.0132149	0.000514442	Ptp99A	25.6877	< 3.82E-8	< 0.00032
rl	ET1	-0.0132258	0.000514892	Gadd45	25.6865	< 3.82E-8	< 0.00032
rl	ET1	-0.0132106	0.000514305	CG3530	25.6863	< 3.82E-8	< 0.00032
rl	ET1	-0.0132615	0.000516294	CG6805	25.686	< 3.82E-8	< 0.00032
rl	ET1	-0.0132594	0.000516272	Doa	25.683	< 3.82E-8	< 0.00032
rl	ET1	-0.0132387	0.000515518	slpr	25.6805	< 3.82E-8	< 0.00032
rl	ET1	-0.0132551	0.000516247	Ptpmeg	25.6759	< 3.82E-8	< 0.00032
rl	ET1	-0.0132532	0.000516225	Pp1alpha-96A	25.6733	< 3.82E-8	< 0.00032
rl	ET1	-0.0132402	0.000515751	Mekk1	25.6718	< 3.82E-8	< 0.00032
rl	ET1	-0.0132459	0.000515989	p38b	25.671	< 3.82E-8	< 0.00032
rl	ET1	-0.0132385	0.000515699	mbt	25.671	< 3.82E-8	< 0.00032
rl	ET1	-0.0132479	0.00051611	CG10089	25.6688	< 3.82E-8	< 0.00032
rl	ET1	-0.0132524	0.000516303	CG17598	25.6679	< 3.82E-8	< 0.00032
rl	ET1	-0.0132446	0.000516011	Mtl	25.6673	< 3.82E-8	< 0.00032
rl	ET1	-0.0132517	0.0005163	CG10426	25.6667	< 3.82E-8	< 0.00032
rl	ET1	-0.013249	0.000516258	Ptp61F	25.6636	< 3.82E-8	< 0.00032
rl	ET1	-0.0132494	0.000516306	CG17746	25.6619	< 3.82E-8	< 0.00032
rl	ET1	-0.0132379	0.000515944	Mkk4	25.6577	< 3.82E-8	< 0.00032
rl	ET1	-0.0132448	0.00051632	Ptp4E	25.6524	< 3.82E-8	< 0.00032
rl	ET1	-0.013238	0.000516104	MKP-4	25.65	< 3.82E-8	< 0.00032
Sos	ET1	-0.0131717	0.000513611	kay	25.6453	< 3.82E-8	< 0.00032
rl	ET1	-0.0132409	0.000516311	Gef26	25.6452	< 3.82E-8	< 0.00032
rl	ET1	-0.013228	0.00051586	CG9784	25.6426	< 3.82E-8	< 0.00032
rl	ET1	-0.0132337	0.000516207	Jra	25.6364	< 3.82E-8	< 0.00032
rl	ET1	-0.0132356	0.000516312	Pez	25.6348	< 3.82E-8	< 0.00032
Sos	ET1	-0.0131347	0.000512381	cdc14	25.6346	< 3.82E-8	< 0.00032
rl	ET1	-0.0131794	0.000514208	csw	25.6306	< 3.82E-8	< 0.00032
rl	ET1	-0.0132284	0.000516121	CanA-14F	25.6305	< 3.82E-8	< 0.00032
rl	ET1	-0.0132313	0.000516313	Pp2C1	25.6266	< 3.82E-8	< 0.00032
rl	ET1	-0.0132272	0.000516176	ssh	25.6253	< 3.82E-8	< 0.00032
rl	ET1	-0.0132179	0.000515862	PRL-1	25.6229	< 3.82E-8	< 0.00032
Sos	ET1	-0.0130825	0.000510704	aop	25.6165	< 3.82E-8	< 0.00032
Sos	ET1	-0.0131327	0.000512731	cbt	25.6133	< 3.82E-8	< 0.00032
rl	ET1	-0.013223	0.000516313	CG10417	25.6104	< 3.82E-8	< 0.00032
Sos	ET1	-0.0131539	0.000513642	Mkp3	25.609	< 3.82E-8	< 0.00032
rl	ET1	-0.013218	0.00051621	PpV	25.6058	< 3.82E-8	< 0.00032
Sos	ET1	-0.0131419	0.000513243	twe	25.6056	< 3.82E-8	< 0.00032
rl	ET1	-0.0132168	0.000516209	mop	25.6037	< 3.82E-8	< 0.00032
Sos	ET1	-0.0131409	0.00051329	Krn	25.6012	< 3.82E-8	< 0.00032
rl	ET1	-0.0132154	0.000516208	Rho1	25.601	< 3.82E-8	< 0.00032
Sos	ET1	-0.0132081	0.000515989	Gap1	25.5977	< 3.82E-8	< 0.00032
rl	ET1	-0.0132044	0.000515906	CG3573	25.5946	< 3.82E-8	< 0.00032
Sos	ET1	-0.013056	0.00051013	Src64B	25.5935	< 3.82E-8	< 0.00032
Sos	ET1	-0.0130634	0.000510463	bsk	25.5912	< 3.82E-8	< 0.00032
Sos	ET1	-0.0132022	0.000516014	mts	25.585	< 3.82E-8	< 0.00032
Sos	ET1	-0.0131505	0.000514039	CG13197	25.5828	< 3.82E-8	< 0.00032
Sos	ET1	-0.0130772	0.000511318	lic	25.5755	< 3.82E-8	< 0.00032
Sos	ET1	-0.0131072	0.000512578	msn	25.5711	< 3.82E-8	< 0.00032
Sos	ET1	-0.0130505	0.000510522	grk	25.563	< 3.82E-8	< 0.00032
Sos	ET1	-0.0130823	0.000511796	phl	25.5616	< 3.82E-8	< 0.00032
Sos	ET1	-0.013068	0.000511434	l(1)G0232	25.5516	< 3.82E-8	< 0.00032
rl	ET1	-0.0131886	0.000516175	Pvr	25.5506	< 3.82E-8	< 0.00032
Sos	ET1	-0.0131532	0.000514833	CG12746	25.5485	< 3.82E-8	< 0.00032
Sos	ET1	-0.0130665	0.000511444	PpD3	25.5483	< 3.82E-8	< 0.00032
Sos	ET1	-0.0131383	0.00051448	Plip	25.537	< 3.82E-8	< 0.00032
Sos	ET1	-0.0131463	0.000514805	wun2	25.5365	< 3.82E-8	< 0.00032
Sos	ET1	-0.0131482	0.000515021	CG9391	25.5295	< 3.82E-8	< 0.00032
Sos	ET1	-0.0131748	0.00051611	Ptp69D	25.5272	< 3.82E-8	< 0.00032
Sos	ET1	-0.0131701	0.000516123	mtm	25.5174	< 3.82E-8	< 0.00032
Sos	ET1	-0.0131699	0.000516124	Pten	25.517	< 3.82E-8	< 0.00032
Sos	ET1	-0.013125	0.000514379	csw	25.5162	< 3.82E-8	< 0.00032
Sos	ET1	-0.0131339	0.00051488	5PtaseI	25.5087	< 3.82E-8	< 0.00032
rl	ET1	-0.0131618	0.000516112	Cka	25.5019	< 3.82E-8	< 0.00032
Sos	ET1	-0.0130696	0.000512652	Ptp10D	25.4941	< 3.82E-8	< 0.00032
Sos	ET1	-0.0131584	0.000516153	Pvr	25.4933	< 3.82E-8	< 0.00032
Sos	ET1	-0.0131423	0.000515696	Pak	25.4846	< 3.82E-8	< 0.00032
rl	ET1	-0.0131499	0.000516074	stg	25.4806	< 3.82E-8	< 0.00032
Sos	ET1	-0.0130979	0.000514095	Tak1	25.4776	< 3.82E-8	< 0.00032
Sos	ET1	-0.0130817	0.000513639	Pdp	25.4686	< 3.82E-8	< 0.00032
Sos	ET1	-0.0131478	0.000516252	Doa	25.4678	< 3.82E-8	< 0.00032
Sos	ET1	-0.0131291	0.000515789	CG42327	25.4545	< 3.82E-8	< 0.00032
Sos	ET1	-0.013068	0.00051343	wun	25.4523	< 3.82E-8	< 0.00032
Sos	ET1	-0.0130782	0.000513851	CG3632	25.4513	< 3.82E-8	< 0.00032
Sos	ET1	-0.0131387	0.000516235	Ptp61F	25.4511	< 3.82E-8	< 0.00032
rl	ET1	-0.013133	0.00051601	dome	25.451	< 3.82E-8	< 0.00032
Sos	ET1	-0.0131369	0.000516301	Ptp4E	25.4443	< 3.82E-8	< 0.00032
Sos	ET1	-0.0131333	0.000516178	Jra	25.4434	< 3.82E-8	< 0.00032
Sos	ET1	-0.0131314	0.000516198	PTP-ER	25.4386	< 3.82E-8	< 0.00032
Sos	ET1	-0.0131309	0.000516199	pyd	25.4376	< 3.82E-8	< 0.00032
Sos	ET1	-0.0130588	0.000513371	shark	25.4373	< 3.82E-8	< 0.00032
Sos	ET1	-0.0130943	0.000514807	CG7115	25.4353	< 3.82E-8	< 0.00032
Sos	ET1	-0.013052	0.00051316	Btk29A	25.4345	< 3.82E-8	< 0.00032
Sos	ET1	-0.0131116	0.000515698	mbt	25.425	< 3.82E-8	< 0.00032
Sos	ET1	-0.0131256	0.000516302	CG17746	25.4223	< 3.82E-8	< 0.00032
rl	ET1	-0.013114	0.000515925	puc	25.4185	< 3.82E-8	< 0.00032
Sos	ET1	-0.0130726	0.000514311	CG3530	25.4178	< 3.82E-8	< 0.00032
Sos	ET1	-0.0130544	0.000513639	Rac2	25.4155	< 3.82E-8	< 0.00032
Sos	ET1	-0.0131193	0.000516214	CG17029	25.4146	< 3.82E-8	< 0.00032
Sos	ET1	-0.0130854	0.000514904	Gadd45	25.4132	< 3.82E-8	< 0.00032
Sos	ET1	-0.0131205	0.000516305	Pez	25.4124	< 3.82E-8	< 0.00032
Sos	ET1	-0.0131201	0.000516305	CG6805	25.4116	< 3.82E-8	< 0.00032
rl	ET1	-0.0131095	0.000515902	Ras85D	25.4108	< 3.82E-8	< 0.00032
Sos	ET1	-0.0131184	0.000516256	Lar	25.4106	< 3.82E-8	< 0.00032
Sos	ET1	-0.0131141	0.00051611	CG10089	25.4095	< 3.82E-8	< 0.00032
Sos	ET1	-0.0131175	0.000516251	Ptpmeg	25.4091	< 3.82E-8	< 0.00032
Sos	ET1	-0.0131112	0.000516003	synj	25.4091	< 3.82E-8	< 0.00032
Sos	ET1	-0.0130703	0.000514452	Ptp99A	25.4062	< 3.82E-8	< 0.00032
Sos	ET1	-0.0131141	0.000516228	Pp1alpha-96A	25.4036	< 3.82E-8	< 0.00032
Ras85D	ET1	-0.012873	0.0005068	alph	25.4006	< 3.82E-8	< 0.00032
Sos	ET1	-0.0131136	0.000516308	CG10426	25.3988	< 3.82E-8	< 0.00032
rl	ET1	-0.0130955	0.000515827	Sos	25.3873	< 3.82E-8	< 0.00032
Sos	ET1	-0.0130985	0.000516005	p38b	25.3843	< 3.82E-8	< 0.00032
rl	ET1	-0.0130915	0.000515804	drk	25.3808	< 3.82E-8	< 0.00032
Sos	ET1	-0.0130922	0.000515906	CG3573	25.3772	< 3.82E-8	< 0.00032
Sos	ET1	-0.0130984	0.000516154	egr	25.377	< 3.82E-8	< 0.00032
Sos	ET1	-0.0131017	0.000516314	CG10417	25.3754	< 3.82E-8	< 0.00032
Sos	ET1	-0.0130963	0.000516111	MKP-4	25.375	< 3.82E-8	< 0.00032
Sos	ET1	-0.0130891	0.000515864	CG9784	25.3731	< 3.82E-8	< 0.00032
Sos	ET1	-0.0130902	0.000515955	Mkk4	25.3708	< 3.82E-8	< 0.00032
Sos	ET1	-0.013077	0.000515539	slpr	25.3657	< 3.82E-8	< 0.00032
Sos	ET1	-0.0130814	0.00051577	Mekk1	25.3629	< 3.82E-8	< 0.00032
Sos	ET1	-0.0130935	0.000516311	Pp2C1	25.3597	< 3.82E-8	< 0.00032
Sos	ET1	-0.0130923	0.000516313	Gef26	25.3574	< 3.82E-8	< 0.00032
Sos	ET1	-0.0130837	0.000516027	Mtl	25.3547	< 3.82E-8	< 0.00032
Sos	ET1	-0.0130832	0.000516122	CanA-14F	25.3491	< 3.82E-8	< 0.00032
rl	ET1	-0.0130707	0.000515674	pnt	25.3469	< 3.82E-8	< 0.00032
Sos	ET1	-0.0130848	0.000516298	CG17598	25.3435	< 3.82E-8	< 0.00032
Sos	ET1	-0.0130727	0.000515859	PRL-1	25.3416	< 3.82E-8	< 0.00032
Sos	ET1	-0.0130806	0.000516202	PpV	25.3401	< 3.82E-8	< 0.00032
Ras85D	ET1	-0.0129106	0.000509626	CG10376	25.3334	< 3.82E-8	< 0.00032
Sos	ET1	-0.0130757	0.000516171	ssh	25.3321	< 3.82E-8	< 0.00032
rl	ET1	-0.013055	0.000515563	Dsor1	25.3219	< 3.82E-8	< 0.00032
Sos	ET1	-0.0130566	0.000516166	Rho1	25.2953	< 3.82E-8	< 0.00032
Sos	ET1	-0.0130565	0.000516166	stg	25.2952	< 3.82E-8	< 0.00032
Sos	ET1	-0.0130559	0.000516165	mop	25.2941	< 3.82E-8	< 0.00032
PpV	ET1	-0.0128198	0.00050701	Src42A	25.2852	< 3.82E-8	< 0.00032
Sos	ET1	-0.0130471	0.000516146	drk	25.278	< 3.82E-8	< 0.00032
Sos	ET1	-0.0130398	0.000516127	pnt	25.2647	< 3.82E-8	< 0.00032
Sos	ET1	-0.0130386	0.000516124	Ras85D	25.2625	< 3.82E-8	< 0.00032
PpV	ET1	-0.0127916	0.000506795	alph	25.2402	< 3.82E-8	< 0.00032
Sos	ET1	-0.0130257	0.000516085	Dsor1	25.2394	< 3.82E-8	< 0.00032
Sos	ET1	-0.0130123	0.000516038	puc	25.2158	< 3.82E-8	< 0.00032
Ras85D	ET1	-0.0127727	0.000506601	Src42A	25.2125	< 3.82E-8	< 0.00032
Sos	ET1	-0.0130067	0.000516016	Cka	25.206	< 3.82E-8	< 0.00032
Sos	ET1	-0.0129908	0.000515946	dome	25.1786	< 3.82E-8	< 0.00032
PpV	ET1	-0.0128297	0.000509627	CG10376	25.1746	< 3.82E-8	< 0.00032
Sos	ET1	-0.0129678	0.000515827	rl	25.1398	< 3.82E-8	< 0.00032
Ras85D	ET1	-0.0128604	0.000512386	cdc14	25.099	< 3.82E-8	< 0.00032
Ras85D	ET1	-0.0128717	0.000513247	twe	25.079	< 3.82E-8	< 0.00032
Ras85D	ET1	-0.0129386	0.000515943	Pvr	25.0776	< 3.82E-8	< 0.00032
Ras85D	ET1	-0.0128568	0.000512735	cbt	25.0751	< 3.82E-8	< 0.00032
Ras85D	ET1	-0.012879	0.000513618	kay	25.075	< 3.82E-8	< 0.00032
Ras85D	ET1	-0.0128793	0.000513641	Mkp3	25.0744	< 3.82E-8	< 0.00032
Ras85D	ET1	-0.0128674	0.000513293	Krn	25.0682	< 3.82E-8	< 0.00032
Ras85D	ET1	-0.0129271	0.000515995	mts	25.0527	< 3.82E-8	< 0.00032
Ras85D	ET1	-0.0127768	0.000510129	Src64B	25.0462	< 3.82E-8	< 0.00032
Ras85D	ET1	-0.0127822	0.000510465	bsk	25.0402	< 3.82E-8	< 0.00032
Ras85D	ET1	-0.0127868	0.00051073	aop	25.0363	< 3.82E-8	< 0.00032
Ras85D	ET1	-0.0128642	0.000514039	CG13197	25.0257	< 3.82E-8	< 0.00032
PpV	ET1	-0.0128061	0.000511938	phl	25.0148	< 3.82E-8	< 0.00032
Ras85D	ET1	-0.0128751	0.000514832	CG12746	25.0083	< 3.82E-8	< 0.00032
Ras85D	ET1	-0.0127867	0.000511332	lic	25.0066	< 3.82E-8	< 0.00032
Ras85D	ET1	-0.0127658	0.000510525	grk	25.0053	< 3.82E-8	< 0.00032
Ras85D	ET1	-0.0127855	0.000511445	PpD3	24.9988	< 3.82E-8	< 0.00032
Ras85D	ET1	-0.0127921	0.000511757	phl	24.9964	< 3.82E-8	< 0.00032
Ras85D	ET1	-0.0127817	0.000511441	l(1)G0232	24.9914	< 3.82E-8	< 0.00032
Ras85D	ET1	-0.0128104	0.000512613	msn	24.9903	< 3.82E-8	< 0.00032
Ras85D	ET1	-0.0128557	0.000514479	Plip	24.9879	< 3.82E-8	< 0.00032
PpV	ET1	-0.0128123	0.000512742	cbt	24.9878	< 3.82E-8	< 0.00032
Ras85D	ET1	-0.0128628	0.000514806	wun2	24.9858	< 3.82E-8	< 0.00032
Ras85D	ET1	-0.0128895	0.000516126	Gap1	24.9736	< 3.82E-8	< 0.00032
Ras85D	ET1	-0.0128554	0.00051488	5PtaseI	24.9677	< 3.82E-8	< 0.00032
Ras85D	ET1	-0.012886	0.000516135	Ptp69D	24.9664	< 3.82E-8	< 0.00032
PpV	ET1	-0.0127892	0.000512392	cdc14	24.9598	< 3.82E-8	< 0.00032
Ras85D	ET1	-0.0128519	0.000515023	CG9391	24.954	< 3.82E-8	< 0.00032
Ras85D	ET1	-0.0128769	0.000516157	Pten	24.9477	< 3.82E-8	< 0.00032
PpV	ET1	-0.0128015	0.000513247	twe	24.9423	< 3.82E-8	< 0.00032
Ras85D	ET1	-0.0127863	0.000512655	Ptp10D	24.9413	< 3.82E-8	< 0.00032
Ras85D	ET1	-0.0128276	0.000514358	csw	24.9391	< 3.82E-8	< 0.00032
Ras85D	ET1	-0.0128721	0.000516167	PTP-ER	24.9378	< 3.82E-8	< 0.00032
Ras85D	ET1	-0.0128173	0.000514096	Tak1	24.9317	< 3.82E-8	< 0.00032
PpV	ET1	-0.0127962	0.000513294	Krn	24.9295	< 3.82E-8	< 0.00032
Ras85D	ET1	-0.0128649	0.00051618	mtm	24.9232	< 3.82E-8	< 0.00032
Ras85D	ET1	-0.0128663	0.000516255	Doa	24.9224	< 3.82E-8	< 0.00032
Ras85D	ET1	-0.0127823	0.000513158	Btk29A	24.909	< 3.82E-8	< 0.00032
Ras85D	ET1	-0.0128453	0.0005157	Pak	24.9084	< 3.82E-8	< 0.00032
Ras85D	ET1	-0.0127886	0.00051343	wun	24.9082	< 3.82E-8	< 0.00032
Ras85D	ET1	-0.0127914	0.000513648	Pdp	24.9031	< 3.82E-8	< 0.00032
Ras85D	ET1	-0.012857	0.000516289	CG17746	24.9028	< 3.82E-8	< 0.00032
Ras85D	ET1	-0.0128532	0.000516197	pyd	24.8998	< 3.82E-8	< 0.00032
PpV	ET1	-0.0127889	0.000513642	Mkp3	24.8984	< 3.82E-8	< 0.00032
Ras85D	ET1	-0.0128173	0.000514804	CG7115	24.8974	< 3.82E-8	< 0.00032
Ras85D	ET1	-0.0128411	0.000515789	CG42327	24.896	< 3.82E-8	< 0.00032
Ras85D	ET1	-0.0127807	0.000513371	shark	24.8957	< 3.82E-8	< 0.00032
Ras85D	ET1	-0.0128506	0.000516309	Ptp4E	24.8893	< 3.82E-8	< 0.00032
Ras85D	ET1	-0.012789	0.000513856	CG3632	24.8883	< 3.82E-8	< 0.00032
Ras85D	ET1	-0.0128427	0.000516227	Pp1alpha-96A	24.878	< 3.82E-8	< 0.00032
Ras85D	ET1	-0.0128416	0.000516255	Lar	24.8745	< 3.82E-8	< 0.00032
Ras85D	ET1	-0.0128376	0.000516111	CG10089	24.8737	< 3.82E-8	< 0.00032
PpV	ET1	-0.0126884	0.000510137	Src64B	24.8726	< 3.82E-8	< 0.00032
Ras85D	ET1	-0.0128395	0.00051626	Ptp61F	24.8702	< 3.82E-8	< 0.00032
Ras85D	ET1	-0.0128326	0.000516003	synj	24.8692	< 3.82E-8	< 0.00032
PpV	ET1	-0.0127833	0.000514038	CG13197	24.8684	< 3.82E-8	< 0.00032
Ras85D	ET1	-0.0128374	0.000516252	Ptpmeg	24.8665	< 3.82E-8	< 0.00032
Ras85D	ET1	-0.0127704	0.000513638	Rac2	24.8626	< 3.82E-8	< 0.00032
Ras85D	ET1	-0.0128212	0.000515709	mbt	24.8614	< 3.82E-8	< 0.00032
Ras85D	ET1	-0.0128337	0.000516214	CG17029	24.8612	< 3.82E-8	< 0.00032
Ras85D	ET1	-0.0128331	0.000516203	Jra	24.8605	< 3.82E-8	< 0.00032
PpV	ET1	-0.0127899	0.00051448	Plip	24.8599	< 3.82E-8	< 0.00032
Ras85D	ET1	-0.0128292	0.000516159	egr	24.8551	< 3.82E-8	< 0.00032
PpV	ET1	-0.0127091	0.000511331	lic	24.855	< 3.82E-8	< 0.00032
Ras85D	ET1	-0.0127972	0.000514908	Gadd45	24.8533	< 3.82E-8	< 0.00032
Ras85D	ET1	-0.0128318	0.000516311	Pez	24.8529	< 3.82E-8	< 0.00032
Ras85D	ET1	-0.0128309	0.000516309	CG10426	24.8513	< 3.82E-8	< 0.00032
Ras85D	ET1	-0.0128205	0.000515952	Mkk4	24.8482	< 3.82E-8	< 0.00032
Ras85D	ET1	-0.0128278	0.000516308	CG6805	24.8452	< 3.82E-8	< 0.00032
PpV	ET1	-0.0126839	0.000510526	grk	24.8448	< 3.82E-8	< 0.00032
Ras85D	ET1	-0.012808	0.000515538	slpr	24.8439	< 3.82E-8	< 0.00032
Ras85D	ET1	-0.0127771	0.000514312	CG3530	24.8431	< 3.82E-8	< 0.00032
Ras85D	ET1	-0.0128268	0.000516314	Gef26	24.843	< 3.82E-8	< 0.00032
Ras85D	ET1	-0.0127769	0.000514451	Ptp99A	24.836	< 3.82E-8	< 0.00032
PpV	ET1	-0.0127864	0.000514836	CG12746	24.8358	< 3.82E-8	< 0.00032
Ras85D	ET1	-0.0128084	0.000515769	Mekk1	24.8336	< 3.82E-8	< 0.00032
Ras85D	ET1	-0.0128184	0.000516213	drk	24.8317	< 3.82E-8	< 0.00032
Ras85D	ET1	-0.0128209	0.000516314	CG10417	24.8316	< 3.82E-8	< 0.00032
PpV	ET1	-0.0127722	0.000514383	csw	24.8302	< 3.82E-8	< 0.00032
PpV	ET1	-0.0127808	0.000514806	wun2	24.8264	< 3.82E-8	< 0.00032
PpV	ET1	-0.0127822	0.00051488	5PtaseI	24.8256	< 3.82E-8	< 0.00032
Ras85D	ET1	-0.01281	0.000516008	p38b	24.8253	< 3.82E-8	< 0.00032
Ras85D	ET1	-0.0128174	0.000516312	Pp2C1	24.8249	< 3.82E-8	< 0.00032
Ras85D	ET1	-0.0128144	0.000516211	PpV	24.824	< 3.82E-8	< 0.00032
Ras85D	ET1	-0.0128085	0.000516112	MKP-4	24.8172	< 3.82E-8	< 0.00032
PpV	ET1	-0.0126752	0.000510749	aop	24.8168	< 3.82E-8	< 0.00032
Ras85D	ET1	-0.0128068	0.000516123	CanA-14F	24.8136	< 3.82E-8	< 0.00032
Ras85D	ET1	-0.0128107	0.000516303	CG17598	24.8124	< 3.82E-8	< 0.00032
PpV	ET1	-0.0126902	0.000511457	PpD3	24.8119	< 3.82E-8	< 0.00032
Ras85D	ET1	-0.0127985	0.000515864	CG9784	24.8098	< 3.82E-8	< 0.00032
PpV	ET1	-0.0126622	0.000510477	bsk	24.8047	< 3.82E-8	< 0.00032
Ras85D	ET1	-0.0127949	0.00051586	PRL-1	24.8031	< 3.82E-8	< 0.00032
PpV	ET1	-0.0126853	0.00051145	l(1)G0232	24.8026	< 3.82E-8	< 0.00032
Ras85D	ET1	-0.0128024	0.000516175	ssh	24.8024	< 3.82E-8	< 0.00032
PpV	ET1	-0.0127736	0.000515023	CG9391	24.802	< 3.82E-8	< 0.00032
Ras85D	ET1	-0.0128027	0.000516204	stg	24.8016	< 3.82E-8	< 0.00032
Ras85D	ET1	-0.0127977	0.000516025	Mtl	24.8005	< 3.82E-8	< 0.00032
PpV	ET1	-0.0127997	0.000516154	mts	24.7982	< 3.82E-8	< 0.00032
PpV	ET1	-0.0127348	0.000513547	kay	24.7977	< 3.82E-8	< 0.00032
Gap1	ET1	0.0121381	0.000489606	mRNA-capping-enzyme	24.7916	< 3.82E-8	< 0.00032
PpV	ET1	-0.0127945	0.000516165	Pvr	24.7876	< 3.82E-8	< 0.00032
Ras85D	ET1	-0.0127858	0.000515899	CG3573	24.7836	< 3.82E-8	< 0.00032
PpV	ET1	-0.0127045	0.000512657	Ptp10D	24.7817	< 3.82E-8	< 0.00032
Ras85D	ET1	-0.0127898	0.000516188	mop	24.7774	< 3.82E-8	< 0.00032
Gap1	ET1	0.0120769	0.000487511	msk	24.7725	< 3.82E-8	< 0.00032
PpV	ET1	-0.0127761	0.000515788	CG42327	24.77	< 3.82E-8	< 0.00032
PpV	ET1	-0.0127717	0.0005157	Pak	24.7658	< 3.82E-8	< 0.00032
PpV	ET1	-0.0126908	0.000512649	msn	24.7554	< 3.82E-8	< 0.00032
PpV	ET1	-0.0127781	0.000516268	Doa	24.7509	< 3.82E-8	< 0.00032
PpV	ET1	-0.0127078	0.000513431	wun	24.7507	< 3.82E-8	< 0.00032
PpV	ET1	-0.0127088	0.00051365	Pdp	24.7421	< 3.82E-8	< 0.00032
PpV	ET1	-0.0127714	0.0005162	Pten	24.7411	< 3.82E-8	< 0.00032
Ras85D	ET1	-0.0127698	0.000516151	Rho1	24.7405	< 3.82E-8	< 0.00032
PpV	ET1	-0.0127704	0.000516201	mtm	24.7393	< 3.82E-8	< 0.00032
PpV	ET1	-0.0127	0.000513371	shark	24.7385	< 3.82E-8	< 0.00032
PpV	ET1	-0.012767	0.000516253	Lar	24.7302	< 3.82E-8	< 0.00032
PpV	ET1	-0.0127627	0.00051611	CG10089	24.7287	< 3.82E-8	< 0.00032
PpV	ET1	-0.0126888	0.000513159	Btk29A	24.7269	< 3.82E-8	< 0.00032
PpV	ET1	-0.0127618	0.000516208	Gap1	24.7223	< 3.82E-8	< 0.00032
Ras85D	ET1	-0.012759	0.000516124	Sos	24.7207	< 3.82E-8	< 0.00032
PpV	ET1	-0.0127094	0.000514122	Tak1	24.7206	< 3.82E-8	< 0.00032
PpV	ET1	-0.0127022	0.000513858	CG3632	24.7193	< 3.82E-8	< 0.00032
PpV	ET1	-0.0127598	0.000516214	CG17029	24.718	< 3.82E-8	< 0.00032
PpV	ET1	-0.0127537	0.000516003	synj	24.7163	< 3.82E-8	< 0.00032
Ras85D	ET1	-0.0127564	0.000516117	puc	24.716	< 3.82E-8	< 0.00032
PpV	ET1	-0.0126949	0.000513639	Rac2	24.7156	< 3.82E-8	< 0.00032
Ras85D	ET1	-0.0127555	0.000516114	Dsor1	24.7144	< 3.82E-8	< 0.00032
PpV	ET1	-0.0127565	0.000516211	mop	24.7117	< 3.82E-8	< 0.00032
PpV	ET1	-0.0127542	0.00051616	egr	24.7097	< 3.82E-8	< 0.00032
PpV	ET1	-0.012755	0.000516212	Ptp69D	24.7089	< 3.82E-8	< 0.00032
Ras85D	ET1	-0.0127517	0.000516103	pnt	24.7076	< 3.82E-8	< 0.00032
PpV	ET1	-0.0127195	0.000514908	Gadd45	24.7025	< 3.82E-8	< 0.00032
PpV	ET1	-0.0127533	0.00051631	Pp2C1	24.7009	< 3.82E-8	< 0.00032
Ras85D	ET1	-0.0127478	0.000516091	Cka	24.7007	< 3.82E-8	< 0.00032
PpV	ET1	-0.0127526	0.000516308	CG6805	24.6996	< 3.82E-8	< 0.00032
PpV	ET1	-0.012706	0.000514453	Ptp99A	24.6981	< 3.82E-8	< 0.00032
PpV	ET1	-0.0127489	0.000516213	Dsor1	24.6969	< 3.82E-8	< 0.00032
PpV	ET1	-0.0127475	0.000516213	pyd	24.6943	< 3.82E-8	< 0.00032
PpV	ET1	-0.0127423	0.000516004	p38b	24.6942	< 3.82E-8	< 0.00032
PpV	ET1	-0.0127483	0.000516251	Ptpmeg	24.694	< 3.82E-8	< 0.00032
PpV	ET1	-0.0126997	0.000514312	CG3530	24.6926	< 3.82E-8	< 0.00032
PpV	ET1	-0.012748	0.000516313	CG10417	24.6905	< 3.82E-8	< 0.00032
PpV	ET1	-0.0127451	0.000516214	PTP-ER	24.6896	< 3.82E-8	< 0.00032
PpV	ET1	-0.0127422	0.00051611	MKP-4	24.6889	< 3.82E-8	< 0.00032
Ras85D	ET1	-0.0127407	0.000516067	dome	24.688	< 3.82E-8	< 0.00032
PpV	ET1	-0.0127464	0.000516311	CG10426	24.6875	< 3.82E-8	< 0.00032
PpV	ET1	-0.0127094	0.00051482	CG7115	24.6871	< 3.82E-8	< 0.00032
PpV	ET1	-0.0127327	0.000515768	Mekk1	24.6868	< 3.82E-8	< 0.00032
PpV	ET1	-0.0127429	0.000516213	stg	24.6854	< 3.82E-8	< 0.00032
PpV	ET1	-0.0127431	0.000516314	Gef26	24.6808	< 3.82E-8	< 0.00032
PpV	ET1	-0.0127394	0.000516223	Pp1alpha-96A	24.6781	< 3.82E-8	< 0.00032
PpV	ET1	-0.0127385	0.000516212	puc	24.6769	< 3.82E-8	< 0.00032
PpV	ET1	-0.0127379	0.000516212	Cka	24.6756	< 3.82E-8	< 0.00032
PpV	ET1	-0.0127392	0.000516307	CG17598	24.6738	< 3.82E-8	< 0.00032
PpV	ET1	-0.0127364	0.000516212	drk	24.6729	< 3.82E-8	< 0.00032
PpV	ET1	-0.0127364	0.000516212	dome	24.6728	< 3.82E-8	< 0.00032
PpV	ET1	-0.0127358	0.000516211	Ras85D	24.6718	< 3.82E-8	< 0.00032
PpV	ET1	-0.0127382	0.000516312	Pez	24.6716	< 3.82E-8	< 0.00032
PpV	ET1	-0.0127271	0.000515862	PRL-1	24.6715	< 3.82E-8	< 0.00032
PpV	ET1	-0.0127381	0.000516314	CG17746	24.6713	< 3.82E-8	< 0.00032
PpV	ET1	-0.0127292	0.000515956	Mkk4	24.6711	< 3.82E-8	< 0.00032
PpV	ET1	-0.0127271	0.000515907	CG3573	24.6693	< 3.82E-8	< 0.00032
PpV	ET1	-0.0127212	0.000515717	mbt	24.6671	< 3.82E-8	< 0.00032
PpV	ET1	-0.0127167	0.000515539	slpr	24.6669	< 3.82E-8	< 0.00032
PpV	ET1	-0.0127246	0.000515865	CG9784	24.6665	< 3.82E-8	< 0.00032
PpV	ET1	-0.0127321	0.00051621	rl	24.6646	< 3.82E-8	< 0.00032
PpV	ET1	-0.0127325	0.000516269	Ptp61F	24.6626	< 3.82E-8	< 0.00032
PpV	ET1	-0.012727	0.000516122	CanA-14F	24.6588	< 3.82E-8	< 0.00032
PpV	ET1	-0.0127262	0.000516205	Rho1	24.6533	< 3.82E-8	< 0.00032
PpV	ET1	-0.0127283	0.000516317	Ptp4E	24.6521	< 3.82E-8	< 0.00032
PpV	ET1	-0.0127224	0.000516202	Sos	24.6461	< 3.82E-8	< 0.00032
PpV	ET1	-0.012717	0.000516024	Mtl	24.6443	< 3.82E-8	< 0.00032
PpV	ET1	-0.0127195	0.000516172	ssh	24.642	< 3.82E-8	< 0.00032
Ras85D	ET1	-0.0127022	0.000515902	rl	24.6214	< 3.82E-8	< 0.00032
PpV	ET1	-0.0127047	0.000516178	pnt	24.613	< 3.82E-8	< 0.00032
PpV	ET1	-0.0126821	0.000516149	Jra	24.5707	< 3.82E-8	< 0.00032
Pvr	ET2	-0.0174026	0.000709956	Gap1	24.5122	< 3.82E-8	< 0.00032
msk	ET1	-0.0112023	0.000458378	mRNA-capping-enzyme	24.4389	< 3.82E-8	< 0.00032
Pvr	ET2	-0.0171762	0.000707828	msn	24.2661	< 3.82E-8	< 0.00032
Gap1	ET1	0.0123756	0.000510116	Src64B	24.2603	< 3.82E-8	< 0.00032
Pvr	ET2	-0.0171656	0.000708094	mtm	24.2419	< 3.82E-8	< 0.00032
Gap1	ET1	0.0123734	0.000510456	bsk	24.24	< 3.82E-8	< 0.00032
Gap1	ET1	0.0123726	0.000510723	aop	24.2257	< 3.82E-8	< 0.00032
Gap1	ET1	0.0123671	0.00051051	grk	24.2249	< 3.82E-8	< 0.00032
Gap1	ET1	0.0123768	0.000511308	lic	24.2062	< 3.82E-8	< 0.00032
Gap1	ET1	0.012379	0.000511406	l(1)G0232	24.2057	< 3.82E-8	< 0.00032
Gap1	ET1	0.0123709	0.000511427	PpD3	24.189	< 3.82E-8	< 0.00032
Gap1	ET1	0.0123682	0.000512609	msn	24.128	< 3.82E-8	< 0.00032
Gap1	ET1	0.0123583	0.000512637	Ptp10D	24.1073	< 3.82E-8	< 0.00032
Pvr	ET2	-0.0169884	0.000704843	Ptp61F	24.1024	< 3.82E-8	< 0.00032
Pvr	ET2	-0.0171269	0.000711112	aop	24.0846	< 3.82E-8	< 0.00032
Gap1	ET1	0.0123522	0.000513139	Btk29A	24.0719	< 3.82E-8	< 0.00032
Gap1	ET1	0.012355	0.000513405	wun	24.0648	< 3.82E-8	< 0.00032
Gap1	ET1	0.0123531	0.000513347	shark	24.0638	< 3.82E-8	< 0.00032
Pvr	ET2	-0.0168401	0.000699985	Pten	24.0579	< 3.82E-8	< 0.00032
Gap1	ET1	0.012347	0.000513632	Pdp	24.0385	< 3.82E-8	< 0.00032
Gap1	ET1	0.0123547	0.000514084	Tak1	24.0324	< 3.82E-8	< 0.00032
Gap1	ET1	0.0123424	0.000513625	Rac2	24.03	< 3.82E-8	< 0.00032
mop	ET1	-0.0117143	0.000487536	msk	24.0276	< 3.82E-8	< 0.00032
Gap1	ET1	0.0123452	0.000513839	CG3632	24.0254	< 3.82E-8	< 0.00032
Pvr	ET2	-0.0170805	0.000711189	bsk	24.0168	< 3.82E-8	< 0.00032
Gap1	ET1	0.0121708	0.000506833	alph	24.0134	< 3.82E-8	< 0.00032
Pvr	ET2	-0.017068	0.000711145	Ptp69D	24.0008	< 3.82E-8	< 0.00032
Pvr	ET2	-0.0170165	0.000709119	mRNA-capping-enzyme	23.9967	< 3.82E-8	< 0.00032
Pvr	ET2	-0.0170366	0.000709991	slpr	23.9955	< 3.82E-8	< 0.00032
Pvr	ET2	-0.0170287	0.00070971	Mekk1	23.9938	< 3.82E-8	< 0.00032
Gap1	ET1	0.012335	0.0005143	CG3530	23.9841	< 3.82E-8	< 0.00032
Gap1	ET1	0.0123334	0.00051444	Ptp99A	23.9744	< 3.82E-8	< 0.00032
Pvr	ET2	-0.0169996	0.000709324	Doa	23.9659	< 3.82E-8	< 0.00032
Pvr	ET2	-0.0170972	0.000713462	PTP-ER	23.9637	< 3.82E-8	< 0.00032
mop	ET1	-0.0117317	0.000489571	mRNA-capping-enzyme	23.9632	< 3.82E-8	< 0.00032
Pvr	ET2	-0.0170692	0.000712564	Jra	23.9547	< 3.82E-8	< 0.00032
Gap1	ET1	0.012329	0.000514808	CG7115	23.9487	< 3.82E-8	< 0.00032
Gap1	ET1	0.01233	0.000514894	Gadd45	23.9466	< 3.82E-8	< 0.00032
Pvr	ET2	-0.0170494	0.000712216	Ptp10D	23.9385	< 3.82E-8	< 0.00032
Pvr	ET2	-0.0170168	0.000711048	PpD3	23.932	< 3.82E-8	< 0.00032
Gap1	ET1	0.0123496	0.000516079	Pten	23.9296	< 3.82E-8	< 0.00032
Gap1	ET1	0.01219	0.000509629	CG10376	23.9193	< 3.82E-8	< 0.00032
Gap1	ET1	0.0121241	0.000506946	Src42A	23.916	< 3.82E-8	< 0.00032
Pvr	ET2	-0.0170111	0.000711369	p38b	23.9132	< 3.82E-8	< 0.00032
Gap1	ET1	0.0123389	0.000516112	Ptp69D	23.9073	< 3.82E-8	< 0.00032
Pvr	ET2	-0.0170546	0.000713514	Tak1	23.9023	< 3.82E-8	< 0.00032
Gap1	ET1	0.0123198	0.000515526	slpr	23.8974	< 3.82E-8	< 0.00032
Gap1	ET1	0.0123228	0.000515696	mbt	23.8955	< 3.82E-8	< 0.00032
Gap1	ET1	0.0123198	0.000515752	Mekk1	23.8871	< 3.82E-8	< 0.00032
Pvr	ET2	-0.0169766	0.000710925	Rac2	23.8795	< 3.82E-8	< 0.00032
Gap1	ET1	0.012325	0.000516148	PTP-ER	23.8789	< 3.82E-8	< 0.00032
Gap1	ET1	0.0123247	0.000516149	mtm	23.8783	< 3.82E-8	< 0.00032
Pvr	ET2	-0.0167111	0.000699962	csw	23.8743	< 3.82E-8	< 0.00032
Gap1	ET1	0.0123091	0.000515945	Mkk4	23.8574	< 3.82E-8	< 0.00032
Gap1	ET1	0.0123123	0.000516093	MKP-4	23.8568	< 3.82E-8	< 0.00032
Gap1	ET1	0.0123051	0.000515859	CG9784	23.8537	< 3.82E-8	< 0.00032
Gap1	ET1	0.0123064	0.000515999	p38b	23.8497	< 3.82E-8	< 0.00032
Gap1	ET1	0.01231	0.000516179	pyd	23.8483	< 3.82E-8	< 0.00032
Gap1	ET1	0.0123061	0.000516018	Mtl	23.8482	< 3.82E-8	< 0.00032
Pvr	ET2	-0.0170064	0.000713126	grk	23.8476	< 3.82E-8	< 0.00032
Pvr	ET2	-0.017009	0.00071333	mbt	23.8445	< 3.82E-8	< 0.00032
Gap1	ET1	0.0123092	0.000516247	Ptp61F	23.8436	< 3.82E-8	< 0.00032
Gap1	ET1	0.0122996	0.00051586	PRL-1	23.8429	< 3.82E-8	< 0.00032
Gap1	ET1	0.0123065	0.000516184	mts	23.8414	< 3.82E-8	< 0.00032
Pvr	ET2	-0.0169985	0.000713266	Src64B	23.832	< 3.82E-8	< 0.00032
Gap1	ET1	0.0122987	0.000516117	CanA-14F	23.8293	< 3.82E-8	< 0.00032
Gap1	ET1	0.012299	0.000516201	Jra	23.8259	< 3.82E-8	< 0.00032
Gap1	ET1	0.0122915	0.000515907	CG3573	23.825	< 3.82E-8	< 0.00032
Gap1	ET1	0.0122356	0.000513639	Mkp3	23.8215	< 3.82E-8	< 0.00032
Pvr	ET2	-0.016991	0.000713406	Pdp	23.8167	< 3.82E-8	< 0.00032
Gap1	ET1	0.0122965	0.000516302	CG17746	23.8165	< 3.82E-8	< 0.00032
Gap1	ET1	0.0122958	0.0005163	CG10426	23.8152	< 3.82E-8	< 0.00032
Pvr	ET2	-0.0168029	0.00070556	kay	23.8149	< 3.82E-8	< 0.00032
Gap1	ET1	0.0122235	0.000513294	Krn	23.8139	< 3.82E-8	< 0.00032
Gap1	ET1	0.0122932	0.000516263	Doa	23.8118	< 3.82E-8	< 0.00032
Gap1	ET1	0.0122585	0.000514824	CG12746	23.8111	< 3.82E-8	< 0.00032
Gap1	ET1	0.0122934	0.000516303	Pez	23.8105	< 3.82E-8	< 0.00032
Gap1	ET1	0.0122588	0.000514868	5PtaseI	23.8096	< 3.82E-8	< 0.00032
Gap1	ET1	0.0122196	0.000513247	twe	23.8084	< 3.82E-8	< 0.00032
Gap1	ET1	0.0121986	0.000512392	cdc14	23.8072	< 3.82E-8	< 0.00032
Gap1	ET1	0.0122479	0.000514473	Plip	23.8067	< 3.82E-8	< 0.00032
Pvr	ET2	-0.0169836	0.000713474	CG7115	23.8041	< 3.82E-8	< 0.00032
Pvr	ET2	-0.0169903	0.000713826	pyd	23.8018	< 3.82E-8	< 0.00032
Gap1	ET1	0.0122887	0.000516308	CG10417	23.8011	< 3.82E-8	< 0.00032
Gap1	ET1	0.0122885	0.000516307	Pp2C1	23.8008	< 3.82E-8	< 0.00032
Pvr	ET2	-0.0169685	0.000713021	Mkk4	23.7981	< 3.82E-8	< 0.00032
Gap1	ET1	0.0122742	0.000515775	CG42327	23.7976	< 3.82E-8	< 0.00032
Gap1	ET1	0.0122865	0.000516299	CG6805	23.7972	< 3.82E-8	< 0.00032
Gap1	ET1	0.0122859	0.00051631	Gef26	23.7957	< 3.82E-8	< 0.00032
Gap1	ET1	0.0122826	0.000516177	ssh	23.7954	< 3.82E-8	< 0.00032
Gap1	ET1	0.0122838	0.000516242	Ptpmeg	23.7947	< 3.82E-8	< 0.00032
Gap1	ET1	0.0122308	0.000514039	CG13197	23.7935	< 3.82E-8	< 0.00032
Gap1	ET1	0.0122817	0.000516249	Lar	23.7903	< 3.82E-8	< 0.00032
Gap1	ET1	0.0122676	0.000515691	Pak	23.7886	< 3.82E-8	< 0.00032
Gap1	ET1	0.0122793	0.000516221	Pp1alpha-96A	23.7869	< 3.82E-8	< 0.00032
Gap1	ET1	0.0122452	0.000514803	wun2	23.7861	< 3.82E-8	< 0.00032
Gap1	ET1	0.0122766	0.000516208	CG17029	23.7822	< 3.82E-8	< 0.00032
Gap1	ET1	0.012278	0.000516306	CG17598	23.7805	< 3.82E-8	< 0.00032
Gap1	ET1	0.0122737	0.000516155	egr	23.7791	< 3.82E-8	< 0.00032
Gap1	ET1	0.0122467	0.000515022	CG9391	23.779	< 3.82E-8	< 0.00032
Gap1	ET1	0.0121922	0.000512735	cbt	23.7788	< 3.82E-8	< 0.00032
Pvr	ET2	-0.0169711	0.000713837	Ptp99A	23.7744	< 3.82E-8	< 0.00032
Gap1	ET1	0.0122109	0.000513616	kay	23.7744	< 3.82E-8	< 0.00032
Pvr	ET2	-0.0169092	0.000711312	CG17746	23.7719	< 3.82E-8	< 0.00032
Pvr	ET2	-0.0169451	0.000712868	CG12746	23.7703	< 3.82E-8	< 0.00032
Gap1	ET1	0.0122672	0.000516108	CG10089	23.7687	< 3.82E-8	< 0.00032
Gap1	ET1	0.0122717	0.000516323	Ptp4E	23.7676	< 3.82E-8	< 0.00032
Gap1	ET1	0.0121666	0.000511901	phl	23.7675	< 3.82E-8	< 0.00032
Pvr	ET2	-0.0169611	0.00071363	synj	23.7673	< 3.82E-8	< 0.00032
Pvr	ET2	-0.0169323	0.000712458	shark	23.766	< 3.82E-8	< 0.00032
Pvr	ET2	-0.0169655	0.000713917	lic	23.764	< 3.82E-8	< 0.00032
Gap1	ET1	0.0122548	0.000516004	synj	23.7494	< 3.82E-8	< 0.00032
Pvr	ET2	-0.0169266	0.000712967	Ptpmeg	23.7411	< 3.82E-8	< 0.00032
Pvr	ET2	-0.0169167	0.00071261	5PtaseI	23.739	< 3.82E-8	< 0.00032
Pvr	ET2	-0.0169423	0.000713727	CG10417	23.7378	< 3.82E-8	< 0.00032
Gap1	ET1	0.0122533	0.000516208	PpV	23.737	< 3.82E-8	< 0.00032
Pvr	ET2	-0.0169469	0.000714028	CG9391	23.7343	< 3.82E-8	< 0.00032
Pvr	ET2	-0.0169323	0.000713568	CG3632	23.729	< 3.82E-8	< 0.00032
Pvr	ET2	-0.0168139	0.000708581	wun	23.729	< 3.82E-8	< 0.00032
Gap1	ET1	0.012249	0.000516205	mop	23.7289	< 3.82E-8	< 0.00032
Pvr	ET2	-0.016944	0.000714107	l(1)G0232	23.7276	< 3.82E-8	< 0.00032
Gap1	ET1	0.0122397	0.000516196	Rho1	23.7113	< 3.82E-8	< 0.00032
Pvr	ET2	-0.016929	0.000713992	Btk29A	23.7104	< 3.82E-8	< 0.00032
Gap1	ET1	0.0121957	0.000514364	csw	23.7102	< 3.82E-8	< 0.00032
Pvr	ET2	-0.0169197	0.000713686	CG6805	23.7075	< 3.82E-8	< 0.00032
Pvr	ET2	-0.0169078	0.000713226	CG42327	23.7061	< 3.82E-8	< 0.00032
Pvr	ET2	-0.016903	0.00071307	Pp1alpha-96A	23.7046	< 3.82E-8	< 0.00032
Pvr	ET2	-0.0169085	0.000713328	Lar	23.7036	< 3.82E-8	< 0.00032
Pvr	ET2	-0.0169206	0.000713998	mts	23.6983	< 3.82E-8	< 0.00032
Pvr	ET2	-0.0169115	0.000713718	Mtl	23.695	< 3.82E-8	< 0.00032
Gap1	ET1	0.0122298	0.000516181	stg	23.6929	< 3.82E-8	< 0.00032
Pvr	ET2	-0.0169151	0.000714003	puc	23.6905	< 3.82E-8	< 0.00032
Pvr	ET2	-0.0169148	0.000714128	MKP-4	23.6859	< 3.82E-8	< 0.00032
Gap1	ET1	0.0122251	0.000516173	Dsor1	23.6841	< 3.82E-8	< 0.00032
Pvr	ET2	-0.0169067	0.00071397	CG17029	23.6798	< 3.82E-8	< 0.00032
Pvr	ET2	-0.016598	0.000700967	ssh	23.6787	< 3.82E-8	< 0.00032
Pvr	ET2	-0.0168938	0.000713576	Plip	23.6748	< 3.82E-8	< 0.00032
Pvr	ET2	-0.0168963	0.000713894	Ptp4E	23.6678	< 3.82E-8	< 0.00032
Pvr	ET2	-0.0168979	0.000713972	PRL-1	23.6675	< 3.82E-8	< 0.00032
Pvr	ET2	-0.0168863	0.000713481	CG13197	23.6675	< 3.82E-8	< 0.00032
Pvr	ET2	-0.016871	0.000712851	wun2	23.6669	< 3.82E-8	< 0.00032
Pvr	ET2	-0.0169015	0.000714148	Mkp3	23.6667	< 3.82E-8	< 0.00032
Pvr	ET2	-0.0168819	0.000713321	CG3530	23.6667	< 3.82E-8	< 0.00032
Pvr	ET2	-0.0168941	0.000713936	cdc14	23.6633	< 3.82E-8	< 0.00032
Pvr	ET2	-0.0168976	0.00071415	CG10089	23.6612	< 3.82E-8	< 0.00032
Pvr	ET2	-0.0168942	0.000714017	alph	23.6607	< 3.82E-8	< 0.00032
Pvr	ET2	-0.0168928	0.000714018	Src42A	23.6589	< 3.82E-8	< 0.00032
Pvr	ET2	-0.0168257	0.000711359	CG10376	23.6529	< 3.82E-8	< 0.00032
Pvr	ET2	-0.0168914	0.000714151	CG17598	23.6524	< 3.82E-8	< 0.00032
Pvr	ET2	-0.016874	0.000713543	Pez	23.6482	< 3.82E-8	< 0.00032
Pvr	ET2	-0.0168744	0.000713594	twe	23.6471	< 3.82E-8	< 0.00032
Gap1	ET1	0.0122042	0.000516126	Ras85D	23.6457	< 3.82E-8	< 0.00032
Pvr	ET2	-0.0167818	0.000709876	Pp2C1	23.6405	< 3.82E-8	< 0.00032
Pvr	ET2	-0.0168819	0.000714164	CG9784	23.6387	< 3.82E-8	< 0.00032
Pvr	ET2	-0.016881	0.000714143	CanA-14F	23.6381	< 3.82E-8	< 0.00032
Pvr	ET2	-0.0168628	0.00071344	CG10426	23.636	< 3.82E-8	< 0.00032
Gap1	ET1	0.0121977	0.000516108	rl	23.634	< 3.82E-8	< 0.00032
Pvr	ET2	-0.0168734	0.000714018	msk	23.6316	< 3.82E-8	< 0.00032
Pvr	ET2	-0.0168704	0.000714162	egr	23.6227	< 3.82E-8	< 0.00032
Pvr	ET2	-0.0168453	0.000713653	Krn	23.6043	< 3.82E-8	< 0.00032
Pvr	ET2	-0.0165366	0.000700576	Cka	23.6043	< 3.82E-8	< 0.00032
Gap1	ET1	0.0121768	0.000516036	puc	23.5967	< 3.82E-8	< 0.00032
Pvr	ET2	-0.0167424	0.000709527	mop	23.5966	< 3.82E-8	< 0.00032
mRNA-capping-enzyme	ET1	-0.0108153	0.000458378	msk	23.5947	< 3.82E-8	< 0.00032
Pvr	ET2	-0.0168451	0.000713989	Gef26	23.593	< 3.82E-8	< 0.00032
Pvr	ET2	-0.0166764	0.000706996	PpV	23.5877	< 3.82E-8	< 0.00032
Gap1	ET1	0.0121652	0.000515989	Sos	23.5765	< 3.82E-8	< 0.00032
Pvr	ET2	-0.0167548	0.000710906	cbt	23.5683	< 3.82E-8	< 0.00032
Pvr	ET2	-0.0167718	0.000712237	Pak	23.5481	< 3.82E-8	< 0.00032
Gap1	ET1	0.0121482	0.00051591	Cka	23.5471	< 3.82E-8	< 0.00032
Gap1	ET1	0.0121345	0.000515837	dome	23.5239	< 3.82E-8	< 0.00032
Pvr	ET2	-0.0167962	0.000714041	Gadd45	23.5227	< 3.82E-8	< 0.00032
Pvr	ET2	-0.0167674	0.000713819	pnt	23.4897	< 3.82E-8	< 0.00032
Pvr	ET2	-0.0166114	0.000707716	phl	23.4718	< 3.82E-8	< 0.00032
Gap1	ET1	0.0120674	0.000515367	pnt	23.4151	< 3.82E-8	< 0.00032
Pvr	ET2	-0.0167019	0.000713529	Ras85D	23.4075	< 3.82E-8	< 0.00032
Pvr	ET2	-0.016675	0.000713371	drk	23.3749	< 3.82E-8	< 0.00032
Pvr	ET2	-0.0166612	0.000713283	stg	23.3585	< 3.82E-8	< 0.00032
Pvr	ET2	-0.0166488	0.000713198	CG3573	23.3439	< 3.82E-8	< 0.00032
Gap1	ET1	0.0120127	0.000514846	Pvr	23.3326	< 3.82E-8	< 0.00032
Pvr	ET2	-0.0165981	0.000712803	Sos	23.2857	< 3.82E-8	< 0.00032
Pvr	ET2	-0.0165812	0.000712123	dome	23.2842	< 3.82E-8	< 0.00032
msk	ET1	-0.011112	0.00047728	Src42A	23.2819	< 3.82E-8	< 0.00032
Pvr	ET2	-0.0165747	0.000712595	Dsor1	23.2597	< 3.82E-8	< 0.00032
msk	ET1	-0.011092	0.00047707	alph	23.2503	< 3.82E-8	< 0.00032
Pvr	ET2	-0.0165438	0.000712294	rl	23.2261	< 3.82E-8	< 0.00032
Gap1	ET1	0.0119299	0.000513818	drk	23.2181	< 3.82E-8	< 0.00032
msk	ET1	-0.0111017	0.000480132	CG10376	23.1223	< 3.82E-8	< 0.00032
Dsor1	ET1	-0.0112575	0.000487542	msk	23.0903	< 3.82E-8	< 0.00032
Dsor1	ET1	-0.0112866	0.000489566	mRNA-capping-enzyme	23.0542	< 3.82E-8	< 0.00032
mop	ET1	-0.0116476	0.000507007	Src42A	22.9733	< 3.82E-8	< 0.00032
msk	ET1	-0.0110822	0.000482661	phl	22.9605	< 3.82E-8	< 0.00032
msk	ET1	-0.0110849	0.000483166	cdc14	22.9422	< 3.82E-8	< 0.00032
mop	ET1	-0.0116022	0.000506819	alph	22.8922	< 3.82E-8	< 0.00032
msk	ET1	-0.0110669	0.000483545	cbt	22.8871	< 3.82E-8	< 0.00032
msk	ET1	-0.0110748	0.000484157	Krn	22.8743	< 3.82E-8	< 0.00032
msk	ET1	-0.0110799	0.000484516	kay	22.868	< 3.82E-8	< 0.00032
msk	ET1	-0.011068	0.000484102	twe	22.8629	< 3.82E-8	< 0.00032
msk	ET1	-0.0110751	0.000484543	Mkp3	22.8568	< 3.82E-8	< 0.00032
msk	ET1	-0.0110638	0.000484982	CG13197	22.8129	< 3.82E-8	< 0.00032
msk	ET1	-0.011068	0.000485475	Plip	22.7982	< 3.82E-8	< 0.00032
msk	ET1	-0.0111093	0.000487389	mts	22.7935	< 3.82E-8	< 0.00032
msk	ET1	-0.0110712	0.000485874	CG12746	22.7862	< 3.82E-8	< 0.00032
msk	ET1	-0.0110552	0.000485368	csw	22.777	< 3.82E-8	< 0.00032
mop	ET1	-0.0116058	0.000509627	CG10376	22.7731	< 3.82E-8	< 0.00032
msk	ET1	-0.0110665	0.000486086	CG9391	22.7666	< 3.82E-8	< 0.00032
msk	ET1	-0.0110596	0.000485841	wun2	22.7638	< 3.82E-8	< 0.00032
Pvr	ET2	-0.015953	0.000700937	Rho1	22.7595	< 3.82E-8	< 0.00032
msk	ET1	-0.0109529	0.000481486	Src64B	22.7482	< 3.82E-8	< 0.00032
msk	ET1	-0.0109596	0.000481882	grk	22.7434	< 3.82E-8	< 0.00032
msk	ET1	-0.0109584	0.000481834	bsk	22.7432	< 3.82E-8	< 0.00032
msk	ET1	-0.011051	0.000485922	5PtaseI	22.7423	< 3.82E-8	< 0.00032
msk	ET1	-0.010975	0.000482826	l(1)G0232	22.7308	< 3.82E-8	< 0.00032
msk	ET1	-0.0109542	0.00048211	aop	22.7214	< 3.82E-8	< 0.00032
msk	ET1	-0.0109619	0.000482723	lic	22.7085	< 3.82E-8	< 0.00032
msk	ET1	-0.0109641	0.000482837	PpD3	22.7076	< 3.82E-8	< 0.00032
msk	ET1	-0.0110696	0.000487501	Cka	22.7069	< 3.82E-8	< 0.00032
CG3573	ET2	0.0158946	0.000700049	Pten	22.705	< 3.82E-8	< 0.00032
msk	ET1	-0.0109882	0.000484047	msn	22.7007	< 3.82E-8	< 0.00032
msk	ET1	-0.0110642	0.000487511	Gap1	22.6953	< 3.82E-8	< 0.00032
msk	ET1	-0.0109791	0.000484064	Ptp10D	22.681	< 3.82E-8	< 0.00032
msk	ET1	-0.0110424	0.000486858	Pak	22.681	< 3.82E-8	< 0.00032
mop	ET1	-0.0116079	0.000511937	phl	22.6745	< 3.82E-8	< 0.00032
CG3573	ET2	0.0158699	0.000699997	csw	22.6714	< 3.82E-8	< 0.00032
msk	ET1	-0.0110526	0.000487528	Pvr	22.6707	< 3.82E-8	< 0.00032
msk	ET1	-0.0110421	0.000487217	synj	22.6637	< 3.82E-8	< 0.00032
msk	ET1	-0.0110356	0.000486959	CG42327	22.6622	< 3.82E-8	< 0.00032
msk	ET1	-0.0110482	0.000487563	Doa	22.6601	< 3.82E-8	< 0.00032
msk	ET1	-0.0110022	0.000485539	Tak1	22.6599	< 3.82E-8	< 0.00032
msk	ET1	-0.0110435	0.000487407	egr	22.6576	< 3.82E-8	< 0.00032
msk	ET1	-0.0110461	0.000487535	drk	22.657	< 3.82E-8	< 0.00032
msk	ET1	-0.0110452	0.000487536	mop	22.6551	< 3.82E-8	< 0.00032
msk	ET1	-0.0110434	0.000487537	mtm	22.6514	< 3.82E-8	< 0.00032
msk	ET1	-0.0110433	0.000487537	PpV	22.6511	< 3.82E-8	< 0.00032
msk	ET1	-0.0109759	0.000484787	shark	22.6407	< 3.82E-8	< 0.00032
msk	ET1	-0.011038	0.000487541	Ptp69D	22.6401	< 3.82E-8	< 0.00032
msk	ET1	-0.0110378	0.000487541	Ras85D	22.6398	< 3.82E-8	< 0.00032
msk	ET1	-0.0110359	0.000487533	Lar	22.6363	< 3.82E-8	< 0.00032
msk	ET1	-0.0110361	0.000487542	Dsor1	22.6362	< 3.82E-8	< 0.00032
msk	ET1	-0.0109786	0.000485072	Pdp	22.633	< 3.82E-8	< 0.00032
msk	ET1	-0.0110291	0.000487342	CG10089	22.6311	< 3.82E-8	< 0.00032
msk	ET1	-0.010977	0.000485059	Rac2	22.6303	< 3.82E-8	< 0.00032
mop	ET1	-0.0116219	0.000513596	kay	22.6285	< 3.82E-8	< 0.00032
msk	ET1	-0.0109641	0.00048457	Btk29A	22.6265	< 3.82E-8	< 0.00032
msk	ET1	-0.011031	0.000487572	Jra	22.6244	< 3.82E-8	< 0.00032
msk	ET1	-0.0110276	0.000487474	CG17029	22.6219	< 3.82E-8	< 0.00032
msk	ET1	-0.0110275	0.000487493	Pp1alpha-96A	22.6208	< 3.82E-8	< 0.00032
msk	ET1	-0.0109677	0.000484849	wun	22.6208	< 3.82E-8	< 0.00032
msk	ET1	-0.01103	0.000487622	Ptp61F	22.6199	< 3.82E-8	< 0.00032
msk	ET1	-0.0110218	0.000487301	CG3573	22.6181	< 3.82E-8	< 0.00032
msk	ET1	-0.0110259	0.000487524	Ptpmeg	22.6161	< 3.82E-8	< 0.00032
mop	ET1	-0.0115883	0.000512394	cdc14	22.616	< 3.82E-8	< 0.00032
msk	ET1	-0.0110252	0.000487545	Pten	22.6138	< 3.82E-8	< 0.00032
msk	ET1	-0.0110202	0.000487414	Mtl	22.6096	< 3.82E-8	< 0.00032
CG3573	ET2	0.0158578	0.000701406	ssh	22.6085	< 3.82E-8	< 0.00032
msk	ET1	-0.0109931	0.000486245	CG7115	22.6082	< 3.82E-8	< 0.00032
msk	ET1	-0.011023	0.000487607	CG6805	22.6064	< 3.82E-8	< 0.00032
CG3573	ET2	0.0158546	0.000701392	Cka	22.6044	< 3.82E-8	< 0.00032
msk	ET1	-0.0110204	0.000487544	pnt	22.6039	< 3.82E-8	< 0.00032
msk	ET1	-0.01102	0.000487544	dome	22.603	< 3.82E-8	< 0.00032
msk	ET1	-0.0110198	0.000487544	rl	22.6027	< 3.82E-8	< 0.00032
msk	ET1	-0.0110221	0.000487645	Ptp4E	22.6027	< 3.82E-8	< 0.00032
msk	ET1	-0.0109781	0.000485736	CG3530	22.6009	< 3.82E-8	< 0.00032
msk	ET1	-0.0110198	0.000487649	CG17746	22.5979	< 3.82E-8	< 0.00032
msk	ET1	-0.0109897	0.000486333	Gadd45	22.5972	< 3.82E-8	< 0.00032
msk	ET1	-0.0110181	0.000487606	CG17598	22.5964	< 3.82E-8	< 0.00032
msk	ET1	-0.0109654	0.000485275	CG3632	22.5962	< 3.82E-8	< 0.00032
msk	ET1	-0.0110155	0.000487543	Rho1	22.594	< 3.82E-8	< 0.00032
msk	ET1	-0.0110155	0.000487543	pyd	22.5939	< 3.82E-8	< 0.00032
msk	ET1	-0.0110152	0.000487542	puc	22.5934	< 3.82E-8	< 0.00032
msk	ET1	-0.0110057	0.000487124	mbt	22.5932	< 3.82E-8	< 0.00032
msk	ET1	-0.0110175	0.000487648	Gef26	22.5931	< 3.82E-8	< 0.00032
msk	ET1	-0.0110162	0.000487647	Pez	22.5906	< 3.82E-8	< 0.00032
msk	ET1	-0.0109757	0.000485875	Ptp99A	22.5895	< 3.82E-8	< 0.00032
msk	ET1	-0.0109991	0.000486953	slpr	22.5875	< 3.82E-8	< 0.00032
msk	ET1	-0.0110121	0.000487541	Sos	22.5871	< 3.82E-8	< 0.00032
msk	ET1	-0.0110106	0.000487492	MKP-4	22.5861	< 3.82E-8	< 0.00032
msk	ET1	-0.011006	0.00048735	Mkk4	22.5834	< 3.82E-8	< 0.00032
msk	ET1	-0.0110101	0.00048754	PTP-ER	22.583	< 3.82E-8	< 0.00032
msk	ET1	-0.0110063	0.000487398	p38b	22.5818	< 3.82E-8	< 0.00032
mop	ET1	-0.0115906	0.000513294	Krn	22.5809	< 3.82E-8	< 0.00032
msk	ET1	-0.0110112	0.000487645	CG10417	22.5803	< 3.82E-8	< 0.00032
msk	ET1	-0.0110104	0.000487645	Pp2C1	22.5788	< 3.82E-8	< 0.00032
msk	ET1	-0.0110069	0.000487537	stg	22.5765	< 3.82E-8	< 0.00032
msk	ET1	-0.0109981	0.000487174	Mekk1	22.5754	< 3.82E-8	< 0.00032
msk	ET1	-0.0110083	0.000487643	CG10426	22.5746	< 3.82E-8	< 0.00032
msk	ET1	-0.0109996	0.000487261	PRL-1	22.5744	< 3.82E-8	< 0.00032
msk	ET1	-0.0110051	0.000487547	ssh	22.5724	< 3.82E-8	< 0.00032
mop	ET1	-0.0115848	0.000513246	twe	22.5716	< 3.82E-8	< 0.00032
msk	ET1	-0.0109973	0.000487496	CanA-14F	22.5588	< 3.82E-8	< 0.00032
mop	ET1	-0.0115642	0.000512724	cbt	22.5544	< 3.82E-8	< 0.00032
msk	ET1	-0.0109898	0.000487258	CG9784	22.5543	< 3.82E-8	< 0.00032
mop	ET1	-0.0116328	0.000516039	Pvr	22.5426	< 3.82E-8	< 0.00032
mop	ET1	-0.0114946	0.000510128	Src64B	22.5328	< 3.82E-8	< 0.00032
mop	ET1	-0.01157	0.000513636	Mkp3	22.5257	< 3.82E-8	< 0.00032
mop	ET1	-0.0115131	0.000511319	lic	22.5164	< 3.82E-8	< 0.00032
CG3573	ET2	0.0158825	0.000705404	Ptp61F	22.5155	< 3.82E-8	< 0.00032
mop	ET1	-0.0115732	0.000514036	CG13197	22.5143	< 3.82E-8	< 0.00032
CG3573	ET2	0.0158821	0.000705513	kay	22.5114	< 3.82E-8	< 0.00032
mop	ET1	-0.0115802	0.000514836	CG12746	22.493	< 3.82E-8	< 0.00032
mop	ET1	-0.011579	0.00051488	5PtaseI	22.4887	< 3.82E-8	< 0.00032
mop	ET1	-0.0114799	0.000510479	bsk	22.4884	< 3.82E-8	< 0.00032
mop	ET1	-0.0114988	0.000511441	l(1)G0232	22.4831	< 3.82E-8	< 0.00032
CG3573	ET2	0.0160215	0.000712748	mts	22.4785	< 3.82E-8	< 0.00032
mop	ET1	-0.0115703	0.000514805	wun2	22.4751	< 3.82E-8	< 0.00032
mop	ET1	-0.0114733	0.000510527	grk	22.4734	< 3.82E-8	< 0.00032
mop	ET1	-0.0115614	0.000514473	Plip	22.4723	< 3.82E-8	< 0.00032
mop	ET1	-0.0115969	0.000516149	mts	22.4681	< 3.82E-8	< 0.00032
mop	ET1	-0.0115123	0.000512634	msn	22.4572	< 3.82E-8	< 0.00032
mop	ET1	-0.0114812	0.000511458	PpD3	22.4481	< 3.82E-8	< 0.00032
mop	ET1	-0.0115741	0.000515698	Pak	22.4435	< 3.82E-8	< 0.00032
mop	ET1	-0.0115826	0.000516178	drk	22.4391	< 3.82E-8	< 0.00032
mop	ET1	-0.0115553	0.000515017	CG9391	22.4368	< 3.82E-8	< 0.00032
mop	ET1	-0.0114593	0.000510745	aop	22.4364	< 3.82E-8	< 0.00032
mop	ET1	-0.0115371	0.000514346	csw	22.4306	< 3.82E-8	< 0.00032
mop	ET1	-0.0115779	0.000516185	dome	22.4297	< 3.82E-8	< 0.00032
mop	ET1	-0.0115648	0.000515789	CG42327	22.4216	< 3.82E-8	< 0.00032
mop	ET1	-0.0114922	0.00051266	Ptp10D	22.4167	< 3.82E-8	< 0.00032
mop	ET1	-0.0115705	0.000516247	Lar	22.4128	< 3.82E-8	< 0.00032
mop	ET1	-0.0115612	0.000516205	Gap1	22.3964	< 3.82E-8	< 0.00032
mop	ET1	-0.0114974	0.000513371	shark	22.3959	< 3.82E-8	< 0.00032
mop	ET1	-0.0115036	0.00051365	Pdp	22.3958	< 3.82E-8	< 0.00032
mop	ET1	-0.0115589	0.000516207	mtm	22.3919	< 3.82E-8	< 0.00032
mop	ET1	-0.0115589	0.000516207	Dsor1	22.3919	< 3.82E-8	< 0.00032
CG3573	ET2	0.0159677	0.000713175	Rho1	22.3897	< 3.82E-8	< 0.00032
mop	ET1	-0.0115101	0.000514119	Tak1	22.388	< 3.82E-8	< 0.00032
mop	ET1	-0.0114873	0.00051316	Btk29A	22.3855	< 3.82E-8	< 0.00032
mop	ET1	-0.0115559	0.000516228	Pp1alpha-96A	22.3853	< 3.82E-8	< 0.00032
CG3573	ET2	0.0159645	0.000713198	Pvr	22.3844	< 3.82E-8	< 0.00032
CG3573	ET2	0.0159639	0.000713202	drk	22.3834	< 3.82E-8	< 0.00032
mop	ET1	-0.0115527	0.00051616	egr	22.382	< 3.82E-8	< 0.00032
mop	ET1	-0.0115509	0.00051611	CG10089	22.3807	< 3.82E-8	< 0.00032
mop	ET1	-0.0114954	0.000513639	Rac2	22.3802	< 3.82E-8	< 0.00032
mop	ET1	-0.0115515	0.000516211	PpV	22.3775	< 3.82E-8	< 0.00032
mop	ET1	-0.0115508	0.000516212	Pten	22.376	< 3.82E-8	< 0.00032
mop	ET1	-0.0114966	0.000513858	CG3632	22.3731	< 3.82E-8	< 0.00032
mop	ET1	-0.011548	0.000516204	Jra	22.3709	< 3.82E-8	< 0.00032
mop	ET1	-0.0115486	0.000516252	Ptpmeg	22.3701	< 3.82E-8	< 0.00032
CG3573	ET2	0.0158203	0.000707219	PpV	22.3697	< 3.82E-8	< 0.00032
mop	ET1	-0.0114848	0.000513433	wun	22.3687	< 3.82E-8	< 0.00032
mop	ET1	-0.011544	0.000516106	MKP-4	22.3675	< 3.82E-8	< 0.00032
mop	ET1	-0.0115464	0.000516213	PTP-ER	22.3675	< 3.82E-8	< 0.00032
mop	ET1	-0.011546	0.000516213	Ptp69D	22.3667	< 3.82E-8	< 0.00032
mop	ET1	-0.0115468	0.000516308	CG6805	22.3642	< 3.82E-8	< 0.00032
mop	ET1	-0.0115451	0.000516282	Doa	22.362	< 3.82E-8	< 0.00032
mop	ET1	-0.0115038	0.000514452	Ptp99A	22.3613	< 3.82E-8	< 0.00032
mop	ET1	-0.011543	0.000516213	CG17029	22.3608	< 3.82E-8	< 0.00032
mop	ET1	-0.0115424	0.000516213	pyd	22.3597	< 3.82E-8	< 0.00032
mRNA-capping-enzyme	ET1	-0.0107191	0.00047941	Src42A	22.359	< 3.82E-8	< 0.00032
mop	ET1	-0.011536	0.000515995	synj	22.3569	< 3.82E-8	< 0.00032
mop	ET1	-0.0114975	0.000514313	CG3530	22.3552	< 3.82E-8	< 0.00032
mop	ET1	-0.0115424	0.000516323	Ptp4E	22.3551	< 3.82E-8	< 0.00032
mop	ET1	-0.0115417	0.000516312	Pp2C1	22.354	< 3.82E-8	< 0.00032
mop	ET1	-0.011538	0.000516213	stg	22.3512	< 3.82E-8	< 0.00032
mop	ET1	-0.0115397	0.000516314	CG10417	22.3502	< 3.82E-8	< 0.00032
mop	ET1	-0.0115386	0.000516313	Pez	22.3482	< 3.82E-8	< 0.00032
CG3573	ET2	0.0158628	0.000709869	mtm	22.346	< 3.82E-8	< 0.00032
mop	ET1	-0.0115194	0.000515539	slpr	22.3444	< 3.82E-8	< 0.00032
mop	ET1	-0.0115261	0.000515862	PRL-1	22.3434	< 3.82E-8	< 0.00032
mop	ET1	-0.0115298	0.000516027	Mtl	22.3434	< 3.82E-8	< 0.00032
mop	ET1	-0.0115316	0.000516212	Rho1	22.3389	< 3.82E-8	< 0.00032
mop	ET1	-0.0115267	0.000516008	p38b	22.3382	< 3.82E-8	< 0.00032
mop	ET1	-0.0115201	0.000515717	mbt	22.3381	< 3.82E-8	< 0.00032
mop	ET1	-0.011532	0.000516306	CG17598	22.3357	< 3.82E-8	< 0.00032
mop	ET1	-0.0115312	0.00051631	CG10426	22.3339	< 3.82E-8	< 0.00032
mop	ET1	-0.0115256	0.000516123	CanA-14F	22.331	< 3.82E-8	< 0.00032
mop	ET1	-0.0115167	0.00051577	Mekk1	22.3292	< 3.82E-8	< 0.00032
mop	ET1	-0.0115186	0.000515865	CG9784	22.3288	< 3.82E-8	< 0.00032
mop	ET1	-0.011495	0.000514818	CG7115	22.3283	< 3.82E-8	< 0.00032
mRNA-capping-enzyme	ET1	-0.0106998	0.000479202	alph	22.3283	< 3.82E-8	< 0.00032
mop	ET1	-0.011526	0.000516209	rl	22.3282	< 3.82E-8	< 0.00032
mop	ET1	-0.0115251	0.000516268	Ptp61F	22.3238	< 3.82E-8	< 0.00032
mop	ET1	-0.011526	0.000516311	CG17746	22.3237	< 3.82E-8	< 0.00032
mop	ET1	-0.0115168	0.000515955	Mkk4	22.3214	< 3.82E-8	< 0.00032
mop	ET1	-0.0115108	0.000515904	CG3573	22.3119	< 3.82E-8	< 0.00032
mop	ET1	-0.0115187	0.000516306	Gef26	22.3098	< 3.82E-8	< 0.00032
CG3573	ET2	0.0158296	0.000709591	mop	22.308	< 3.82E-8	< 0.00032
mop	ET1	-0.0115114	0.00051617	ssh	22.3016	< 3.82E-8	< 0.00032
CG3573	ET2	0.0157929	0.000708278	phl	22.2976	< 3.82E-8	< 0.00032
mop	ET1	-0.011507	0.000516189	puc	22.2921	< 3.82E-8	< 0.00032
mop	ET1	-0.0114779	0.000514892	Gadd45	22.2918	< 3.82E-8	< 0.00032
mop	ET1	-0.0115063	0.000516188	Ras85D	22.2908	< 3.82E-8	< 0.00032
CG3573	ET2	0.0157854	0.000708575	wun	22.2777	< 3.82E-8	< 0.00032
mop	ET1	-0.0114928	0.000516165	Sos	22.2657	< 3.82E-8	< 0.00032
mop	ET1	-0.0114912	0.000516162	pnt	22.2628	< 3.82E-8	< 0.00032
CG3573	ET2	0.0158653	0.000713746	Dsor1	22.2283	< 3.82E-8	< 0.00032
CG3573	ET2	0.0158544	0.000713789	pnt	22.2116	< 3.82E-8	< 0.00032
CG3573	ET2	0.0157646	0.000709878	Pp2C1	22.2074	< 3.82E-8	< 0.00032
CG3573	ET2	0.0158494	0.000713807	stg	22.204	< 3.82E-8	< 0.00032
CG3573	ET2	0.0157831	0.00071098	cbt	22.199	< 3.82E-8	< 0.00032
CG3573	ET2	0.0157542	0.000709806	Doa	22.1951	< 3.82E-8	< 0.00032
Rho1	ET1	0.0108142	0.000487543	msk	22.1811	< 3.82E-8	< 0.00032
CG3573	ET2	0.0157771	0.000711407	CG17746	22.1773	< 3.82E-8	< 0.00032
mop	ET1	-0.0114409	0.000516005	Cka	22.1721	< 3.82E-8	< 0.00032
CG3573	ET2	0.0158084	0.000713237	Jra	22.1643	< 3.82E-8	< 0.00032
mRNA-capping-enzyme	ET1	-0.0106856	0.000482233	CG10376	22.1586	< 3.82E-8	< 0.00032
CG3573	ET2	0.0158082	0.000713929	Ras85D	22.1426	< 3.82E-8	< 0.00032
Rho1	ET1	0.0108342	0.000489599	mRNA-capping-enzyme	22.1287	< 3.82E-8	< 0.00032
CG3573	ET2	0.0157609	0.000712302	Pak	22.1267	< 3.82E-8	< 0.00032
CG3573	ET2	0.0157774	0.000713217	dome	22.1215	< 3.82E-8	< 0.00032
CG3573	ET2	0.0157912	0.000713964	puc	22.1177	< 3.82E-8	< 0.00032
CG3573	ET2	0.0156767	0.000709171	mRNA-capping-enzyme	22.1056	< 3.82E-8	< 0.00032
CG3573	ET2	0.0156577	0.00070854	msn	22.0986	< 3.82E-8	< 0.00032
mRNA-capping-enzyme	ET1	-0.0107108	0.000484758	phl	22.095	< 3.82E-8	< 0.00032
mRNA-capping-enzyme	ET1	-0.0108006	0.000488994	pnt	22.0873	< 3.82E-8	< 0.00032
CG3573	ET2	0.0157672	0.000713999	rl	22.0829	< 3.82E-8	< 0.00032
CG3573	ET2	0.0157644	0.000714002	Sos	22.0789	< 3.82E-8	< 0.00032
CG3573	ET2	0.0157487	0.000713331	CG3530	22.0777	< 3.82E-8	< 0.00032
CG3573	ET2	0.0157543	0.000714011	alph	22.0645	< 3.82E-8	< 0.00032
CG3573	ET2	0.0157398	0.000713653	Krn	22.0552	< 3.82E-8	< 0.00032
Dsor1	ET1	-0.0111804	0.000507015	Src42A	22.0515	< 3.82E-8	< 0.00032
CG3573	ET2	0.0157415	0.000714017	Src42A	22.0464	< 3.82E-8	< 0.00032
CG3573	ET2	0.0157258	0.000713533	Pez	22.0393	< 3.82E-8	< 0.00032
CG3573	ET2	0.0157309	0.000714019	msk	22.0315	< 3.82E-8	< 0.00032
CG3573	ET2	0.0157227	0.000713991	Gef26	22.0208	< 3.82E-8	< 0.00032
CG3573	ET2	0.0156648	0.000711403	Ptp69D	22.0195	< 3.82E-8	< 0.00032
CG3573	ET2	0.0157149	0.000714016	Gap1	22.0092	< 3.82E-8	< 0.00032
CG3573	ET2	0.0157161	0.000714161	l(1)G0232	22.0064	< 3.82E-8	< 0.00032
CG3573	ET2	0.0156587	0.000711667	aop	22.0028	< 3.82E-8	< 0.00032
CG3573	ET2	0.0156553	0.000711531	CG10376	22.0022	< 3.82E-8	< 0.00032
mRNA-capping-enzyme	ET1	-0.0106761	0.000485258	cdc14	22.0008	< 3.82E-8	< 0.00032
CG3573	ET2	0.01571	0.00071407	CG9391	22.0006	< 3.82E-8	< 0.00032
CG3573	ET2	0.0157105	0.000714098	PTP-ER	22.0005	< 3.82E-8	< 0.00032
mRNA-capping-enzyme	ET1	-0.0106835	0.000485646	cbt	21.9986	< 3.82E-8	< 0.00032
CG3573	ET2	0.0156429	0.000711124	PpD3	21.9974	< 3.82E-8	< 0.00032
CG3573	ET2	0.0157057	0.000714143	CG10089	21.9924	< 3.82E-8	< 0.00032
CG3573	ET2	0.0156086	0.000709759	Mekk1	21.9915	< 3.82E-8	< 0.00032
CG3573	ET2	0.0157051	0.000714144	Mkp3	21.9914	< 3.82E-8	< 0.00032
CG3573	ET2	0.0157051	0.000714153	egr	21.9912	< 3.82E-8	< 0.00032
CG3573	ET2	0.015702	0.000714017	Btk29A	21.991	< 3.82E-8	< 0.00032
CG3573	ET2	0.0156746	0.000712873	CG12746	21.9879	< 3.82E-8	< 0.00032
CG3573	ET2	0.0156743	0.00071288	wun2	21.9873	< 3.82E-8	< 0.00032
CG3573	ET2	0.0156112	0.000710066	slpr	21.9856	< 3.82E-8	< 0.00032
CG3573	ET2	0.0156419	0.000711487	bsk	21.9848	< 3.82E-8	< 0.00032
CG3573	ET2	0.0156959	0.000713966	CG17029	21.984	< 3.82E-8	< 0.00032
CG3573	ET2	0.0156941	0.000713888	Ptp4E	21.9839	< 3.82E-8	< 0.00032
CG3573	ET2	0.0156876	0.000713604	twe	21.9836	< 3.82E-8	< 0.00032
CG3573	ET2	0.0156989	0.000714121	Gadd45	21.9836	< 3.82E-8	< 0.00032
CG3573	ET2	0.0156987	0.000714123	CanA-14F	21.9832	< 3.82E-8	< 0.00032
CG3573	ET2	0.0156604	0.000712437	Ptp10D	21.9815	< 3.82E-8	< 0.00032
CG3573	ET2	0.0156957	0.000714131	CG17598	21.9788	< 3.82E-8	< 0.00032
CG3573	ET2	0.0156847	0.000713669	synj	21.9776	< 3.82E-8	< 0.00032
CG3573	ET2	0.0156739	0.000713217	CG42327	21.9763	< 3.82E-8	< 0.00032
CG3573	ET2	0.0156787	0.000713469	mbt	21.9753	< 3.82E-8	< 0.00032
CG3573	ET2	0.0156213	0.000710904	Rac2	21.9739	< 3.82E-8	< 0.00032
CG3573	ET2	0.0156774	0.000713496	Pdp	21.9726	< 3.82E-8	< 0.00032
CG3573	ET2	0.015691	0.000714121	MKP-4	21.9724	< 3.82E-8	< 0.00032
CG3573	ET2	0.0156851	0.000713903	Ptp99A	21.971	< 3.82E-8	< 0.00032
CG3573	ET2	0.0156775	0.000713567	Plip	21.9706	< 3.82E-8	< 0.00032
CG3573	ET2	0.0156545	0.000712591	5PtaseI	21.9684	< 3.82E-8	< 0.00032
CG3573	ET2	0.0156818	0.000713857	Tak1	21.9678	< 3.82E-8	< 0.00032
CG3573	ET2	0.0156611	0.00071295	Ptpmeg	21.9666	< 3.82E-8	< 0.00032
CG3573	ET2	0.0156819	0.000713919	cdc14	21.9659	< 3.82E-8	< 0.00032
CG3573	ET2	0.0156719	0.000713473	CG13197	21.9657	< 3.82E-8	< 0.00032
CG3573	ET2	0.0156768	0.000713703	Mtl	21.9654	< 3.82E-8	< 0.00032
CG3573	ET2	0.0156761	0.000713673	CG6805	21.9653	< 3.82E-8	< 0.00032
CG3573	ET2	0.015668	0.000713312	Lar	21.9651	< 3.82E-8	< 0.00032
CG3573	ET2	0.0156689	0.000713364	Src64B	21.9649	< 3.82E-8	< 0.00032
CG3573	ET2	0.0156651	0.000713238	grk	21.9633	< 3.82E-8	< 0.00032
CG3573	ET2	0.0156603	0.000713042	Mkk4	21.9627	< 3.82E-8	< 0.00032
CG3573	ET2	0.0156691	0.000713455	CG10426	21.9623	< 3.82E-8	< 0.00032
mRNA-capping-enzyme	ET1	-0.0106786	0.000486249	Krn	21.9612	< 3.82E-8	< 0.00032
CG3573	ET2	0.0156773	0.000713949	PRL-1	21.9586	< 3.82E-8	< 0.00032
CG3573	ET2	0.0156573	0.000713049	Pp1alpha-96A	21.9583	< 3.82E-8	< 0.00032
CG3573	ET2	0.0156714	0.000713728	CG10417	21.9571	< 3.82E-8	< 0.00032
CG3573	ET2	0.0156801	0.000714126	CG9784	21.9571	< 3.82E-8	< 0.00032
mRNA-capping-enzyme	ET1	-0.0106753	0.000486195	twe	21.9567	< 3.82E-8	< 0.00032
CG3573	ET2	0.0156189	0.000711403	p38b	21.955	< 3.82E-8	< 0.00032
Dsor1	ET1	-0.0111245	0.000506765	alph	21.9521	< 3.82E-8	< 0.00032
CG3573	ET2	0.0156372	0.00071242	shark	21.9494	< 3.82E-8	< 0.00032
CG3573	ET2	0.0156686	0.000713921	pyd	21.9473	< 3.82E-8	< 0.00032
mRNA-capping-enzyme	ET1	-0.0106787	0.000486607	kay	21.9452	< 3.82E-8	< 0.00032
CG3573	ET2	0.0156583	0.000713543	CG3632	21.9444	< 3.82E-8	< 0.00032
mRNA-capping-enzyme	ET1	-0.0106777	0.000486633	Mkp3	21.9421	< 3.82E-8	< 0.00032
mRNA-capping-enzyme	ET1	-0.0106936	0.00048745	csw	21.9378	< 3.82E-8	< 0.00032
mRNA-capping-enzyme	ET1	-0.0107347	0.000489384	Pvr	21.9352	< 3.82E-8	< 0.00032
CG3573	ET2	0.01566	0.000713945	lic	21.9345	< 3.82E-8	< 0.00032
CG3573	ET2	0.0156444	0.000713505	CG7115	21.9262	< 3.82E-8	< 0.00032
mRNA-capping-enzyme	ET1	-0.0107217	0.000489438	mts	21.9062	< 3.82E-8	< 0.00032
Dsor1	ET1	-0.0111613	0.000509628	CG10376	21.9008	< 3.82E-8	< 0.00032
mRNA-capping-enzyme	ET1	-0.010715	0.000489463	drk	21.8912	< 3.82E-8	< 0.00032
mRNA-capping-enzyme	ET1	-0.0106726	0.00048756	Plip	21.8898	< 3.82E-8	< 0.00032
mRNA-capping-enzyme	ET1	-0.010673	0.000487924	wun2	21.8744	< 3.82E-8	< 0.00032
mRNA-capping-enzyme	ET1	-0.0106746	0.000488167	CG9391	21.8668	< 3.82E-8	< 0.00032
mRNA-capping-enzyme	ET1	-0.0106666	0.000488007	5PtaseI	21.8575	< 3.82E-8	< 0.00032
mRNA-capping-enzyme	ET1	-0.010697	0.000489521	Sos	21.8519	< 3.82E-8	< 0.00032
mRNA-capping-enzyme	ET1	-0.0106944	0.000489528	Ras85D	21.8462	< 3.82E-8	< 0.00032
mRNA-capping-enzyme	ET1	-0.0106589	0.000487955	CG12746	21.844	< 3.82E-8	< 0.00032
mRNA-capping-enzyme	ET1	-0.0106925	0.000489533	Cka	21.8423	< 3.82E-8	< 0.00032
mRNA-capping-enzyme	ET1	-0.0105526	0.000483564	Src64B	21.8226	< 3.82E-8	< 0.00032
mRNA-capping-enzyme	ET1	-0.0105572	0.000483913	bsk	21.8162	< 3.82E-8	< 0.00032
mRNA-capping-enzyme	ET1	-0.0106782	0.000489566	Dsor1	21.8116	< 3.82E-8	< 0.00032
mRNA-capping-enzyme	ET1	-0.0106761	0.00048957	PpV	21.8071	< 3.82E-8	< 0.00032
mRNA-capping-enzyme	ET1	-0.0106756	0.000489571	mop	21.8061	< 3.82E-8	< 0.00032
mRNA-capping-enzyme	ET1	-0.0105712	0.0004848	lic	21.8052	< 3.82E-8	< 0.00032
mRNA-capping-enzyme	ET1	-0.0105554	0.000484186	aop	21.8004	< 3.82E-8	< 0.00032
mRNA-capping-enzyme	ET1	-0.0105503	0.000483957	grk	21.8001	< 3.82E-8	< 0.00032
mRNA-capping-enzyme	ET1	-0.0106141	0.000486978	CG13197	21.7959	< 3.82E-8	< 0.00032
mRNA-capping-enzyme	ET1	-0.0106547	0.000488935	Pak	21.7917	< 3.82E-8	< 0.00032
mRNA-capping-enzyme	ET1	-0.0105929	0.000486121	msn	21.7907	< 3.82E-8	< 0.00032
mRNA-capping-enzyme	ET1	-0.0105632	0.000484904	l(1)G0232	21.7842	< 3.82E-8	< 0.00032
mRNA-capping-enzyme	ET1	-0.0106515	0.000489037	CG42327	21.7805	< 3.82E-8	< 0.00032
Dsor1	ET1	-0.011181	0.000513585	kay	21.7704	< 3.82E-8	< 0.00032
mRNA-capping-enzyme	ET1	-0.0106577	0.000489598	puc	21.7683	< 3.82E-8	< 0.00032
mRNA-capping-enzyme	ET1	-0.010548	0.000484902	PpD3	21.7529	< 3.82E-8	< 0.00032
mRNA-capping-enzyme	ET1	-0.0105749	0.000486138	Ptp10D	21.7528	< 3.82E-8	< 0.00032
mRNA-capping-enzyme	ET1	-0.0106418	0.000489416	CG10089	21.7438	< 3.82E-8	< 0.00032
mRNA-capping-enzyme	ET1	-0.0106431	0.000489478	egr	21.7437	< 3.82E-8	< 0.00032
mRNA-capping-enzyme	ET1	-0.0106465	0.000489636	Doa	21.7436	< 3.82E-8	< 0.00032
mRNA-capping-enzyme	ET1	-0.010645	0.000489603	Lar	21.7422	< 3.82E-8	< 0.00032
mRNA-capping-enzyme	ET1	-0.010636	0.000489285	synj	21.7379	< 3.82E-8	< 0.00032
mRNA-capping-enzyme	ET1	-0.0105765	0.000486643	Btk29A	21.7337	< 3.82E-8	< 0.00032
mRNA-capping-enzyme	ET1	-0.0105821	0.000486921	wun	21.7326	< 3.82E-8	< 0.00032
mRNA-capping-enzyme	ET1	-0.0106406	0.000489687	Ptp61F	21.7294	< 3.82E-8	< 0.00032
mRNA-capping-enzyme	ET1	-0.0106381	0.000489677	CG6805	21.7248	< 3.82E-8	< 0.00032
mRNA-capping-enzyme	ET1	-0.010635	0.000489545	CG17029	21.7243	< 3.82E-8	< 0.00032
mRNA-capping-enzyme	ET1	-0.0105761	0.000486856	shark	21.7233	< 3.82E-8	< 0.00032
mRNA-capping-enzyme	ET1	-0.0106355	0.000489641	Jra	21.7211	< 3.82E-8	< 0.00032
mRNA-capping-enzyme	ET1	-0.0106342	0.000489612	dome	21.7196	< 3.82E-8	< 0.00032
mRNA-capping-enzyme	ET1	-0.0105801	0.000487128	Rac2	21.7194	< 3.82E-8	< 0.00032
mRNA-capping-enzyme	ET1	-0.0106059	0.000488399	Gadd45	21.7157	< 3.82E-8	< 0.00032
mRNA-capping-enzyme	ET1	-0.0106342	0.000489717	CG17746	21.715	< 3.82E-8	< 0.00032
mRNA-capping-enzyme	ET1	-0.0106324	0.000489717	Gef26	21.7113	< 3.82E-8	< 0.00032
mRNA-capping-enzyme	ET1	-0.0106287	0.00048956	Pp1alpha-96A	21.7107	< 3.82E-8	< 0.00032
Dsor1	ET1	-0.0111439	0.000513294	Krn	21.7106	< 3.82E-8	< 0.00032
[truncated: 15,113 more rows]
